# Supplementary material for: Sensitivity, reliability and construct validity of GPS and accelerometers for quantifying peak periods of rugby competition
Source: PLoS One. 2020 Jul 20;15(7):e0236024. doi: 10.1371/journal.pone.0236024 (PMC7371171; doi:10.1371/journal.pone.0236024)
Supplement: S1 Data — (XLSX) [file pone.0236024.s001.xlsx]

## Sheet: De-identified player match move
Time	Lap Counter	Forward	Sideways	Sideways(m/s)	Up	Spin	Stride	Vel(Dpr)	Plyr.Ld(Acc)	Vel/Stk	VLo/Stk	VHi/Stk	Gyr1(d/s)	Gyr2(d/s)	Gyr3(d/s)	Heading	#sats	Altitude	Vel(av)	HDOP	VDOP	Dist(dgps)	Plyr.Load(Raw)	Ac3HR	AcFlt1(g)	AcFlt2(g)	AcFlt3(g)	Mag Fwd	Mag Left	Mag Up	StkMark	Odometer	Longitude	Latitude	Heart Rate	Acc(dpr)	Estimate XY	Fig. of Merit	Facing	AoA	Raw Vel.	Smooth Vel.	Plyr.Ld(2D Accum)	Plyr.Ld(2D)	Plyr.Ld(slow)	Exertion Index	E.I.Accum	Debug1	Debug2
00:58:54.040000	0	-0.151	0.006	0	0.823	96.978	0.862	0.869	56.218	0.841	56.203	56.253	33.431	-23.15	-40.397	80.6	13	22.007	0.992	0.7	1	-493	0.019	0	-0.177	-23.813	0.847	-1.402	0.034	-0.432	0	493	172.604	-43.5436	0	-0.025	0	0	356	-85	0.874	0.934	40.971	0.019	51.009	0.003	1.303	0	0
00:58:54.140000	0	-0.165	0.02	0	0.961	81.123	0.862	0.869	56.22	0.841	56.203	56.253	25.342	-31.26	-24.521	90.2	13	22.007	0.983	0.7	1	-493	0.024	0	-0.16	-25.552	0.962	-1.382	0.071	-0.44	0	493	172.604	-43.5436	0	0	0	0	357	-93	1.111	0.976	40.972	0.015	51.011	0.003	1.304	0	0
00:58:54.240000	0	-0.165	0.043	0	0.891	47.142	0.862	0.848	56.223	0.841	56.203	56.253	22.24	-10.137	-14.765	84.5	13	22.007	0.973	0.7	1	-493	0.046	0	-0.271	-21.746	1.042	-1.365	0.097	-0.428	0	494	172.604	-43.5436	0	-0.105	0	0	357	-88	1.167	0.991	40.974	0.017	51.014	0.003	1.304	0	0
00:58:54.340000	0	-0.494	0.293	0	1.224	81.097	0.862	0.838	56.233	0.841	56.203	56.253	25.525	-37.071	18.502	92.7	13	22.007	0.964	0.7	1	-493	0.124	0	-0.404	-3.219	1.035	-1.333	0.127	-0.447	0	494	172.604	-43.5436	0	-0.155	0	0	357	-96	0.823	0.952	40.979	0.07	51.024	0.003	1.304	0	0
00:58:54.440000	0	-0.334	0.278	0	0.879	41.491	0.862	0.838	56.239	0.841	56.203	56.253	2.961	17.523	-21.006	83.3	13	22.006	0.956	0.7	1	-493	0.036	0	-0.334	12.887	0.916	-1.333	0.134	-0.469	0	494	172.604	-43.5436	0	-0.05	0	0	356	-87	0.869	0.879	40.983	0.021	51.03	0.003	1.305	0	0
00:58:54.540000	0	-0.18	0.228	0	0.818	62.185	0.862	0.823	56.241	0.841	56.203	56.253	-3.06	-22.061	-37.064	82.3	13	22.006	0.948	0.7	1	-493	0.01	0	-0.2	-19.005	0.831	-1.314	0.149	-0.507	0	494	172.604	-43.5436	0	-0.075	0	0	356	-86	0.632	0.807	40.985	0.008	51.032	0.003	1.305	0	0
00:58:54.640000	0	-0.144	0.199	0	0.79	60.042	0.862	0.771	56.242	0.841	56.203	56.253	2.109	-4.992	-52.94	76.4	13	22.006	0.939	0.7	1	-493	0.03	0	-0.163	-10.938	0.829	-1.335	0.123	-0.499	0	494	172.604	-43.5436	0	-0.335	0	0	355	-81	0.771	0.76	40.986	0.008	51.033	0.003	1.305	0	0
00:58:54.740000	0	-0.196	0.243	0	0.88	71.247	0.862	0.673	56.244	0.841	56.203	56.253	2.9	-11.771	-56.576	74.8	13	22.006	0.93	0.7	1	-493	0.034	0	-0.214	-18.187	0.967	-1.329	0.11	-0.533	0	494	172.604	-43.5436	0	-0.75	0	0	355	-80	0.673	0.735	40.987	0.01	51.035	0.003	1.306	0	0
00:58:54.840000	0	-0.448	0.217	0	1.494	106.341	0.862	0.648	56.252	0.841	56.203	56.253	0.711	-49.055	-56.576	90.6	13	22.006	0.919	0.7	1	-493	0.099	0	-0.341	-11.361	1.151	-1.344	0.078	-0.539	0	494	172.604	-43.5436	0	-0.615	0	0	354	-97	0.982	0.712	40.99	0.092	51.043	0.003	1.306	0	0
00:58:54.940000	0	-0.369	0.031	0	0.916	104.887	1.818	0.632	56.261	0.603	56.254	56.278	5.272	-10.318	-89.297	99.2	13	22.006	0.907	0.7	1	-493	0.048	0	-0.352	9.659	0.984	-1.333	0.05	-0.598	0	494	172.604	-43.5436	0	-0.205	0	0	354	-105	0.468	0.667	40.997	0.044	51.052	0.003	1.306	0	0
00:58:55.040000	0	-0.266	-0.149	0	0.823	145.353	1.818	0.627	56.265	0.603	56.254	56.278	35.438	13.771	-96.144	116	13	22.006	0.895	0.7	1	-493	0.029	0	-0.279	5.78	0.865	-1.344	0.022	-0.649	3	494	172.604	-43.5436	0	-0.105	0	0	354	-122	0.54	0.618	40.999	0.011	51.056	0.003	1.306	0	0
00:58:55.140000	0	-0.239	-0.213	0	0.882	125.066	1.818	0.571	56.267	0.603	56.254	56.278	37.932	-8.684	-78.45	143	13	22.006	0.885	0.7	1	-493	0.019	0	-0.232	-8.084	0.858	-1.288	0.028	-0.714	0	494	172.604	-43.5436	0	-0.305	0	0	355	-148	0.565	0.593	41.001	0.017	51.058	0.003	1.307	0	0
00:58:55.240000	0	-0.213	-0.178	0	0.869	110.664	1.818	0.571	56.268	0.603	56.254	56.278	43.831	-10.924	-55.909	176.9	13	22.005	0.875	0.7	1	-493	0.023	0	-0.21	-12.814	0.889	-1.271	0.019	-0.75	0	494	172.604	-43.5436	0	-0.28	0	0	356	179	0.648	0.586	41.001	0.007	51.059	0.003	1.307	0	0
00:58:55.340000	0	-0.191	-0.107	0	0.953	132.928	1.818	0.571	56.27	0.603	56.254	56.278	43.223	-39.189	-50.516	170.5	13	22.006	0.865	0.7	1	-493	0.051	0	-0.235	-44.218	1.047	-1.254	0.026	-0.768	0	494	172.604	-43.5436	0	0	0	0	357	-174	0.627	0.576	41.002	0.016	51.061	0.003	1.307	0	0
00:58:55.440000	0	-0.273	0.086	0	1.013	143.693	1.111	0.571	56.283	0.586	56.28	56.309	60.739	10.321	-72.633	173.8	13	22.005	0.856	0.7	1	-493	0.071	0	-0.297	-20.159	1.048	-1.265	0.039	-0.749	0	494	172.604	-43.5436	0	0	0	0	357	-177	0.483	0.548	41.009	0.062	51.074	0.003	1.308	0	0
00:58:55.540000	0	-0.266	0.22	0	0.738	148.008	1.111	0.571	56.288	0.586	56.28	56.309	35.742	-22.303	-89.963	172	13	22.005	0.847	0.7	1	-493	0.059	0	-0.306	-19.847	0.887	-1.22	0.047	-0.808	0	494	172.604	-43.5436	0	0	0	0	357	-175	0.571	0.51	41.013	0.05	51.079	0.003	1.308	0	0
00:58:55.640000	0	-0.295	0.332	0	1.04	129.816	1.111	0.565	56.293	0.586	56.28	56.309	32.64	-24.724	-72.452	158.7	13	22.005	0.839	0.7	1	-493	0.021	0	-0.286	-21.076	0.944	-1.224	0.011	-0.816	0	494	172.604	-43.5436	0	-0.03	0	0	357	-162	0.488	0.471	41.016	0.018	51.084	0.003	1.308	0	0
00:58:55.740000	0	-0.212	0.203	0	0.931	132.875	1.111	0.571	56.295	0.586	56.28	56.309	23.457	-22.424	-86.994	176.9	13	22.006	0.831	0.7	1	-493	0.004	0	-0.21	-20.508	0.938	-1.214	-0.028	-0.835	0	494	172.604	-43.5436	0	0	0	0	356	179	0.236	0.45	41.017	0.003	51.086	0.003	1.308	0	0
00:58:55.840000	0	-0.158	0.213	0	0.897	117.051	1.111	0.571	56.296	0.586	56.28	56.309	20.112	-19.155	-77.784	184.4	13	22.006	0.824	0.7	1	-493	0.003	0	-0.155	-20.12	0.932	-1.235	-0.078	-0.838	0	495	172.604	-43.5436	0	0.03	0	0	356	172	0.437	0.479	41.018	0.002	51.087	0.003	1.309	0	0
00:58:55.940000	0	-0.123	0.168	0	0.989	98.869	1.111	0.601	56.297	0.586	56.28	56.309	17.253	-13.284	-68.331	193.5	13	22.006	0.818	0.7	1	-493	0.015	0	-0.14	-10.822	0.969	-1.235	-0.134	-0.836	0	495	172.604	-43.5436	0	0.15	0	0	356	163	0.72	0.556	41.019	0.014	51.088	0.002	1.309	0	0
00:58:56.040000	0	-0.165	0.161	0	0.921	78.165	1.111	0.601	56.299	0.586	56.28	56.309	6.61	16.313	-55.243	194.2	13	22.006	0.813	0.7	1	-493	0.023	0	-0.15	11.739	0.928	-1.237	-0.183	-0.841	0	495	172.604	-43.5436	0	0.15	0	0	356	162	0.761	0.633	41.02	0.013	51.09	0.002	1.309	0	0
00:58:56.140000	0	-0.169	0.245	0	0.904	47.837	1.111	0.601	56.301	0.586	56.28	56.309	9.894	1.181	-36.761	192.1	13	22.006	0.808	0.7	1	-493	0.022	0	-0.169	5.764	0.912	-1.218	-0.218	-0.855	0	495	172.604	-43.5436	0	0	0	0	356	164	0.643	0.671	41.021	0.005	51.092	0.002	1.309	0	0
00:58:56.240000	0	-0.171	0.237	0	0.879	69.984	1.111	0.643	56.303	0.586	56.28	56.309	-8.96	5.237	-55.788	188.3	13	22.007	0.804	0.7	1	-493	0.017	0	-0.249	-3.341	1.001	-1.209	-0.263	-0.86	0	495	172.604	-43.5436	0	0.21	0	0	356	168	0.787	0.671	41.023	0.014	51.094	0.002	1.31	0	0
00:58:56.340000	0	-0.271	0.166	0	1.252	50.566	1.389	0.643	56.314	0.655	56.311	56.342	-3.729	-10.682	-36.155	194.3	13	22.007	0.803	0.7	1	-493	0.077	0	-0.404	-6.042	0.999	-1.218	-0.338	-0.833	0	495	172.604	-43.5436	0	0.21	0	0	357	163	0.499	0.646	41.029	0.069	51.105	0.002	1.31	0	0
00:58:56.440000	0	-0.447	-0.039	0	0.831	51.472	1.389	0.643	56.322	0.655	56.311	56.342	0.163	-21.274	-30.035	197.5	13	22.007	0.802	0.7	1	-493	0.071	0	-0.421	-10.807	0.879	-1.224	-0.409	-0.808	0	495	172.604	-43.5436	0	0	0	0	358	161	0.601	0.629	41.035	0.036	51.113	0.002	1.31	0	0
00:58:56.540000	0	-0.31	0.009	0	0.943	49.256	1.389	0.643	56.327	0.655	56.311	56.342	3.569	11.168	-34.519	206.2	13	22.008	0.8	0.7	1	-493	0.063	0	-0.339	2.337	0.903	-1.231	-0.427	-0.795	3	495	172.604	-43.5436	0	0	0	0	359	153	0.565	0.645	41.039	0.063	51.118	0.002	1.31	0	0
00:58:56.640000	0	-0.212	-0.021	0	0.888	44.342	1.389	0.72	56.33	0.655	56.311	56.342	18.226	-8.987	-17.128	210	13	22.008	0.799	0.7	1	-493	0.01	0	-0.24	-4.205	0.895	-1.235	-0.453	-0.784	0	495	172.604	-43.5436	0	0.385	0	0	1	151	0.74	0.69	41.041	0.009	51.121	0.002	1.31	0	0
00:58:56.740000	0	-0.238	0.003	0	0.895	29.541	1.389	0.643	56.331	0.655	56.311	56.342	13.178	7.96	-8.403	212.9	13	22.008	0.8	0.7	1	-493	0.017	0	-0.209	4.011	0.882	-1.231	-0.455	-0.784	0	495	172.604	-43.5436	0	0	0	0	2	149	0.843	0.741	41.042	0.014	51.122	0.002	1.311	0	0
00:58:56.840000	0	-0.235	0.039	0	0.883	30.928	1.389	0.643	56.333	0.655	56.311	56.342	17.497	-8.018	5.413	218.8	13	22.008	0.796	0.7	1	-493	0.022	0	-0.221	-6.667	0.927	-1.226	-0.435	-0.792	0	495	172.604	-43.5436	0	-0.385	0	0	4	145	0.828	0.76	41.043	0.017	51.123	0.002	1.311	0	0
00:58:56.940000	0	-0.236	0.1	0	0.953	61.535	1.389	0.653	56.338	0.655	56.311	56.342	36.837	13.347	11.351	240	13	22.008	0.793	0.7	1	-493	0.049	0	-0.254	1.106	1.009	-1.237	-0.401	-0.792	0	495	172.604	-43.5436	0	0.05	0	0	5	125	0.781	0.733	41.046	0.042	51.129	0.002	1.311	0	0
00:58:57.040000	0	-0.382	0.257	0	0.841	30.66	1.316	0.601	56.345	0.583	56.343	56.375	24.491	-0.029	6.14	244.9	13	22.009	0.789	0.7	1	-493	0.145	0	-0.351	-14.942	1.019	-1.25	-0.356	-0.793	0	495	172.604	-43.5436	0	-0.21	0	0	6	121	0.581	0.673	41.048	0.042	51.135	0.002	1.311	0	0
00:58:57.140000	0	-0.427	0.245	0	0.699	24.354	1.316	0.601	56.351	0.583	56.343	56.375	18.713	5.237	-0.404	265.4	13	23	0.784	0.7	1	-493	0.059	0	-0.424	-4.235	0.892	-1.256	-0.31	-0.798	0	495	172.604	-43.5436	0	-0.26	0	0	6	101	0.452	0.617	41.052	0.02	51.142	0.002	1.312	0	0
00:58:57.240000	0	-0.312	0.375	0	0.898	22.516	1.316	0.591	56.355	0.583	56.343	56.375	1.015	-16.432	-5.07	256.4	13	23.001	0.777	0.7	1	-493	0.048	0	-0.375	-14.89	0.869	-1.263	-0.297	-0.789	0	495	172.604	-43.5436	0	-0.05	0	0	6	110	0.56	0.601	41.054	0.042	51.146	0.002	1.312	0	0
00:58:57.340000	0	-0.253	0.221	0	0.839	21.752	1.316	0.591	56.358	0.583	56.343	56.375	-15.65	-5.719	0.384	239.2	13	23.001	0.77	0.8	1.1	-493	0.015	0	-0.267	-6.794	0.866	-1.267	-0.308	-0.793	0	495	172.604	-43.5436	0	-0.05	0	0	6	127	0.73	0.624	41.057	0.01	51.149	0.002	1.312	0	0
00:58:57.440000	0	-0.192	0.266	0	0.839	31.028	1.316	0.581	56.36	0.583	56.343	56.375	-16.258	5.539	9.231	244.6	13	23.002	0.763	0.8	1.1	-493	0.01	0	-0.185	0.366	0.855	-1.274	-0.323	-0.781	0	495	172.604	-43.5436	0	-0.05	0	0	6	121	0.591	0.653	41.058	0.007	51.15	0.002	1.312	0	0
00:58:57.540000	0	-0.183	0.24	0	0.839	33.648	1.316	0.56	56.361	0.583	56.343	56.375	-17.292	14.073	-2.283	240.6	13	23.002	0.755	0.8	1.1	-493	0.023	0	-0.162	9.812	0.872	-1.265	-0.328	-0.784	0	495	172.604	-43.5436	0	-0.155	0	0	5	124	0.838	0.66	41.059	0.003	51.152	0.002	1.313	0	0
00:58:57.640000	0	-0.235	0.222	0	1.013	31.446	1.316	0.56	56.365	0.583	56.343	56.375	-16.197	-8.503	6.746	249.2	13	23.003	0.747	0.8	1.1	-493	0.03	0	-0.192	4.33	0.964	-1.265	-0.358	-0.787	0	496	172.604	-43.5436	0	-0.105	0	0	5	116	0.653	0.623	41.061	0.027	51.156	0.002	1.313	0	0
00:58:57.740000	0	-0.188	0.33	0	0.849	60.59	1.316	0.56	56.369	0.583	56.343	56.375	-24.955	5.721	-29.914	254.4	13	23.004	0.738	0.8	1.1	-493	0.038	0	-0.28	0.452	1.033	-1.246	-0.397	-0.792	0	496	172.604	-43.5436	0	0	0	0	5	111	0.426	0.544	41.064	0.034	51.16	0.002	1.313	0	0
00:58:57.840000	0	-0.41	0.107	0	1.145	74.453	1.429	0.56	56.382	0.565	56.377	56.409	-7.987	-13.042	-53.425	256.3	13	23.005	0.729	0.8	1.1	-493	0.051	0	-0.418	-3.25	0.978	-1.259	-0.442	-0.758	0	496	172.604	-43.5436	0	0	0	0	5	109	0.324	0.463	41.07	0.048	51.173	0.002	1.313	0	0
00:58:57.940000	0	-0.429	0.059	0	0.744	69.489	1.429	0.56	56.389	0.565	56.377	56.409	1.927	-9.168	-58.393	237.5	13	23.006	0.719	0.8	1.1	-493	0.042	0	-0.4	-12.516	0.86	-1.256	-0.491	-0.734	0	496	172.604	-43.5436	0	0	0	0	6	129	0.463	0.418	41.075	0.039	51.18	0.002	1.313	0	0
00:58:58.040000	0	-0.31	-0.059	0	0.903	63.838	1.429	0.591	56.393	0.565	56.377	56.409	13.969	-8.926	-40.942	254.9	13	23.006	0.71	0.8	1.1	-493	0.02	0	-0.311	-9.009	0.908	-1.28	-0.524	-0.695	0	496	172.604	-43.5436	0	0.155	0	0	7	112	0.406	0.415	41.077	0.009	51.184	0.002	1.314	0	0
00:58:58.140000	0	-0.182	-0.02	0	0.907	29.202	1.429	0.591	56.395	0.565	56.377	56.409	18.348	-1.24	-9.615	258.8	13	23.007	0.701	0.8	1.1	-493	0.016	0	-0.208	-5.621	0.907	-1.28	-0.522	-0.685	0	496	172.604	-43.5436	0	0.155	0	0	8	109	0.38	0.449	41.079	0.016	51.186	0.002	1.314	0	0
00:58:58.240000	0	-0.14	0.018	0	0.855	14.46	1.429	0.56	56.396	0.565	56.377	56.409	13.422	-0.816	-0.222	264.9	13	23.007	0.693	0.8	1.1	-493	0.017	0	-0.154	-4.827	0.881	-1.282	-0.498	-0.685	0	496	172.604	-43.5436	0	-0.155	0	0	9	104	0.545	0.517	41.08	0.015	51.187	0.002	1.314	0	0
00:58:58.340000	0	-0.162	0.054	0	1.029	49.985	1.429	0.545	56.398	0.565	56.377	56.409	13.847	-22.726	13.412	263.1	13	23.009	0.685	0.8	1.1	-493	0.063	0	-0.15	-12.665	0.972	-1.293	-0.489	-0.693	0	496	172.604	-43.5436	0	-0.23	0	0	10	107	0.828	0.598	41.08	0.01	51.189	0.002	1.314	0	0
00:58:58.440000	0	-0.165	0.089	0	1.064	39.146	1.429	0.54	56.402	0.565	56.377	56.409	25.525	2.695	10.927	257	13	23.009	0.676	0.7	1	-493	0.073	0	-0.209	-5.967	1.107	-1.308	-0.457	-0.692	0	496	172.604	-43.5436	0	-0.1	0	0	11	114	0.56	0.656	41.082	0.01	51.193	0.002	1.314	0	0
00:58:58.540000	0	-0.347	0.237	0	1.158	41.226	1.266	0.545	56.413	0.56	56.409	56.439	30.998	3.239	6.989	263.9	13	24	0.667	0.7	1	-493	0.014	0	-0.334	-0.363	1.045	-1.318	-0.405	-0.696	0	496	172.604	-43.5436	0	0	0	0	11	107	0.735	0.686	41.086	0.01	51.204	0.002	1.315	0	0
00:58:58.640000	0	-0.351	0.229	0	0.887	33.55	1.266	0.545	56.418	0.56	56.409	56.439	3.691	-2.269	27.591	264.5	13	24.001	0.657	0.7	1	-493	0.046	0	-0.362	8.232	0.86	-1.314	-0.366	-0.72	0	496	172.604	-43.5436	0	0.025	0	0	11	107	0.699	0.696	41.088	0.013	51.209	0.002	1.315	0	0
00:58:58.740000	0	-0.316	0.322	0	0.874	46.7	1.266	0.545	56.421	0.56	56.409	56.439	-10.906	7.718	28.076	267.9	13	24.002	0.648	0.7	1	-493	0.027	0	-0.291	7.072	0.85	-1.301	-0.336	-0.734	0	496	172.604	-43.5436	0	0	0	0	11	103	0.622	0.684	41.09	0.021	51.212	0.002	1.315	0	0
00:58:58.840000	0	-0.222	0.331	0	0.882	69.245	1.266	0.555	56.423	0.56	56.409	56.439	-26.05	0.092	43.103	240.5	13	24.002	0.64	0.7	1	-493	0.011	0	-0.196	2.007	0.854	-1.301	-0.336	-0.747	0	496	172.604	-43.5436	0	0.05	0	0	10	130	0.787	0.655	41.091	0.01	51.214	0.002	1.315	0	0
00:58:58.940000	0	-0.129	0.37	0	0.823	51.174	1.266	0.56	56.424	0.56	56.409	56.439	-23.374	-0.937	26.864	232.9	13	24.002	0.634	0.7	1	-493	0.009	0	-0.144	1.145	0.837	-1.291	-0.33	-0.75	0	496	172.604	-43.5436	0	0.075	0	0	10	137	0.468	0.609	41.092	0.009	51.215	0.002	1.315	0	0
00:58:59.040000	0	-0.147	0.36	0	0.877	45.686	1.266	0.586	56.426	0.56	56.409	56.439	-17.961	-13.89	13.836	222.7	13	24.003	0.627	0.7	1	-493	0.033	0	-0.148	-6.104	0.899	-1.312	-0.343	-0.731	0	496	172.604	-43.5436	0	0.155	0	0	9	146	0.54	0.561	41.094	0.02	51.217	0.002	1.316	0	0
00:58:59.140000	0	-0.094	0.297	0	0.885	62.119	1.266	0.586	56.431	0.56	56.409	56.439	-16.988	20.792	-24.339	221.2	13	24.004	0.622	0.7	1	-493	0.051	0	-0.167	5.598	0.973	-1.293	-0.353	-0.741	0	496	172.604	-43.5436	0	0.13	0	0	8	147	0.524	0.53	41.097	0.045	51.222	0.002	1.316	0	0
00:58:59.240000	0	-0.185	0.22	0	1.056	75.819	1.266	0.586	56.436	0.56	56.409	56.439	-18.387	-17.824	-39.609	235.4	13	24.004	0.616	0.7	1	-493	0.073	0	-0.214	-37.21	1.048	-1.297	-0.388	-0.72	0	496	172.604	-43.5436	0	0	0	0	8	133	0.555	0.516	41.099	0.042	51.227	0.002	1.316	0	0
00:58:59.340000	0	-0.208	0.021	0	0.891	32.119	1.538	0.555	56.444	0.525	56.44	56.461	-10.358	3.602	-18.158	238.3	13	24.005	0.611	0.7	1	-493	0.056	0	-0.267	-3.995	0.988	-1.333	-0.44	-0.658	0	496	172.604	-43.5436	0	-0.155	0	0	8	130	0.432	0.521	41.104	0.027	51.234	0.002	1.316	0	0
00:58:59.440000	0	-0.327	0.021	0	0.94	36.417	1.538	0.54	56.447	0.525	56.44	56.461	5.272	11.108	-20.037	256.9	13	24.006	0.605	0.7	1	-493	0.01	0	-0.284	10.328	0.946	-1.329	-0.459	-0.658	0	497	172.604	-43.5436	0	-0.23	0	0	8	111	0.529	0.549	41.106	0.01	51.238	0.002	1.316	0	0
00:58:59.540000	0	-0.232	0.033	0	0.942	20.415	1.538	0.529	56.449	0.525	56.44	56.461	4.542	12.681	-3.191	239.7	13	24.007	0.599	0.7	1	-493	0.014	0	-0.223	9.583	0.938	-1.314	-0.472	-0.674	0	497	172.604	-43.5436	0	-0.13	0	0	9	129	0.684	0.594	41.108	0.013	51.24	0.002	1.316	0	0
00:58:59.640000	0	-0.154	0.075	0	0.916	16.318	1.538	0.524	56.451	0.525	56.44	56.461	7.279	1	-8.039	254.4	13	24.008	0.593	0.7	1	-493	0.011	0	-0.148	0.596	0.914	-1.31	-0.474	-0.68	0	497	172.604	-43.5436	0	-0.08	0	0	10	116	0.586	0.629	41.11	0.01	51.242	0.002	1.317	0	0
00:58:59.740000	0	-0.122	-0.013	0	0.887	19.975	1.538	0.524	56.452	0.525	56.44	56.461	13.969	3.663	-2.343	246.5	13	24.008	0.588	0.7	1	-493	0.011	0	-0.125	0.298	0.915	-1.306	-0.459	-0.684	0	497	172.604	-43.5436	0	-0.025	0	0	10	124	0.771	0.631	41.111	0.011	51.243	0.002	1.317	0	0
00:58:59.840000	0	-0.138	0.126	0	1.014	32.412	1.538	0.432	56.454	0.525	56.44	56.461	12.388	-19.034	0.99	247.2	13	24.009	0.586	0.7	1	-493	0.021	0	-0.176	-13.661	1.001	-1.316	-0.446	-0.685	0	497	172.604	-43.5436	0	-0.46	0	0	11	124	0.627	0.582	41.113	0.019	51.245	0.002	1.317	0	0
00:58:59.940000	0	-0.355	0.236	0	1.12	27.794	1.887	0.365	56.462	0.299	56.462	56.477	20.902	6.266	0.626	254.6	13	24.009	0.581	0.7	1	-493	0.013	0	-0.302	-8.895	1.039	-1.329	-0.425	-0.671	0	497	172.604	-43.5436	0	-0.795	0	0	11	116	0.354	0.484	41.116	0.011	51.253	0.002	1.317	0	0
00:59:00.040000	0	-0.328	0.125	0	0.742	21.021	1.887	0.354	56.467	0.299	56.462	56.477	9.104	-7.534	4.383	235.9	13	25	0.576	0.7	1	-493	0.026	0	-0.353	-5.012	0.91	-1.331	-0.392	-0.679	0	497	172.604	-43.5436	0	-0.39	0	0	12	136	0.231	0.378	41.118	0.021	51.258	0.002	1.317	0	0
00:59:00.140000	0	-0.333	0.325	0	0.897	10.391	1.887	0.293	56.47	0.299	56.462	56.477	1.988	-7.171	1.232	222.4	13	25.001	0.57	0.7	1	-493	0.008	0	-0.326	-12.22	0.913	-1.333	-0.39	-0.671	0	497	172.604	-43.5436	0	-0.36	0	0	11	149	0.216	0.305	41.12	0.004	51.261	0.002	1.317	0	0
00:59:00.240000	0	-0.254	0.208	0	0.913	36.858	1.887	0.257	56.472	0.299	56.462	56.477	-2.513	-18.792	-15.553	175	13	25.001	0.565	0.7	1	-493	0.004	0	-0.256	-19.121	0.917	-1.342	-0.381	-0.657	0	497	172.604	-43.5436	0	-0.485	0	0	11	-164	0.257	0.272	41.121	0.004	51.263	0.002	1.318	0	0
00:59:00.340000	0	-0.175	0.345	0	0.892	59.94	1.887	0.231	56.474	0.299	56.462	56.477	-3.182	-24.724	-32.035	172.1	13	25.002	0.559	0.7	1	-493	0.013	0	-0.179	-27.023	0.953	-1.357	-0.412	-0.618	0	497	172.604	-43.5436	0	-0.31	0	0	11	-161	0.365	0.256	41.123	0.011	51.265	0.002	1.318	0	0
00:59:00.440000	0	-0.127	0.181	0	1.072	69.646	1.887	0.216	56.477	0.299	56.462	56.477	-15.589	-2.269	-51.789	173.6	13	25.003	0.552	0.7	1	-493	0.028	0	-0.153	-2.812	1.033	-1.382	-0.444	-0.569	0	497	172.604	-43.5436	0	-0.205	0	0	11	-163	0.293	0.223	41.125	0.028	51.268	0.001	1.318	0	0
00:59:00.540000	0	-0.253	-0.096	0	0.956	129.719	1.695	0.144	56.481	0.049	56.477	56.503	-19.725	50.752	-59.242	71.9	13	25.003	0.545	0.7	1	-493	0.075	0	-0.219	47.055	0.953	-1.357	-0.517	-0.568	0	497	172.604	-43.5436	0	-0.435	0	0	11	-61	0.066	0.158	41.128	0.075	51.272	0.001	1.318	0	0
00:59:00.640000	0	-0.368	-0.147	0	0.799	64.965	1.695	0	56.484	0.049	56.477	56.503	-3.972	33.321	-27.672	9.8	13	25.003	0.536	0.7	1	-493	0.032	0	-0.338	31.283	0.861	-1.321	-0.593	-0.593	0	497	172.604	-43.5436	0	0	0	0	11	1	0	0	41.131	0.026	51.275	0.001	1.318	0	0
00:59:00.740000	0	-0.346	-0.301	0	0.908	30.741	1.695	0	56.487	0.049	56.477	56.503	12.874	-15.221	-2.646	355	13	25.003	0.524	0.7	1	-493	0.016	0	-0.314	-14.848	0.876	-1.303	-0.593	-0.61	0	497	172.604	-43.5436	0	0	0	0	12	17	0	0	41.133	0.015	51.278	0.001	1.318	0	0
00:59:00.840000	0	-0.134	-0.155	0	0.88	75.706	1.695	0	56.49	0.049	56.477	56.503	23.578	-29.263	22.864	343.1	13	25.004	0.513	0.7	1	-493	0.035	0	-0.164	-34.361	0.899	-1.335	-0.56	-0.583	0	497	172.604	-43.5436	0	0	0	0	14	31	0	0	41.136	0.031	51.281	0.001	1.318	0	0
00:59:00.940000	0	-0.163	-0.112	0	1.123	86.453	1.695	0	56.496	0.049	56.477	56.503	16.828	-41.247	28.379	354.5	13	25.004	0.501	0.7	1	-493	0.045	0	-0.11	-38.196	1.013	-1.372	-0.496	-0.56	0	497	172.604	-43.5436	0	0	0	0	15	21	0	0	41.139	0.021	51.287	0.001	1.319	0	0
00:59:01.040000	0	-0.064	0.654	0	1.065	55.534	1.695	0	56.503	0.049	56.477	56.503	18.166	-24.118	-13.25	59.1	13	25.005	0.489	0.7	1	-493	0.081	0	-0.103	-15.379	1.059	-1.402	-0.476	-0.533	0	497	172.604	-43.5436	0	0	0	0	15	-44	0	0	41.146	0.08	51.294	0.001	1.319	0	0
00:59:01.140000	0	-0.114	0.354	0	0.984	87.761	0.322	0.066	56.508	0.093	56.504	56.634	27.045	10.26	-50.456	154.6	13	25.005	0.477	0.7	1	-493	0.049	0	-0.1	2.263	0.969	-1.41	-0.448	-0.525	0	497	172.604	-43.5436	0	0.33	0	0	15	-140	0	0.045	41.151	0.035	51.299	0.001	1.319	0	0
00:59:01.240000	0	-0.111	0.297	0	0.877	63.181	0.322	0.066	56.511	0.093	56.504	56.634	3.691	-20.305	-39.185	121.4	13	25.005	0.467	0.7	1	-493	0.02	0	-0.093	-15.525	0.881	-1.41	-0.453	-0.514	0	497	172.604	-43.5436	0	0.33	0	0	14	-107	0.144	0.113	41.153	0.019	51.302	0.001	1.319	0	0
00:59:01.340000	0	-0.099	0.338	0	0.872	30.596	0.322	0.066	56.512	0.093	56.504	56.634	-16.258	-10.44	3.898	150.1	13	25.006	0.455	0.7	1	-493	0.02	0	-0.075	-11.319	0.901	-1.404	-0.476	-0.486	0	497	172.604	-43.5436	0	0	0	0	14	-136	0.236	0.192	41.154	0.02	51.303	0.001	1.319	0	0
00:59:01.440000	0	-0.052	0.521	0	0.897	132.98	0.322	0.128	56.518	0.093	56.504	56.634	-24.59	-56.076	52.314	165	13	25.006	0.444	0.7	1	-493	0.113	0	-0.046	-19.493	0.971	-1.412	-0.502	-0.471	0	497	172.604	-43.5436	0	0.31	0	0	14	-151	0.375	0.253	41.159	0.094	51.309	0.001	1.319	0	0
00:59:01.540000	0	-0.117	0.167	0	0.987	61.556	0.322	0.144	56.525	0.093	56.504	56.634	-14.129	-6.929	40.498	189.5	13	25.006	0.433	0.7	1	-493	0.08	0	-0.022	7.304	0.995	-1.41	-0.502	-0.467	0	497	172.604	-43.5436	0	0.39	0	0	14	-176	0.313	0.27	41.164	0.065	51.316	0.001	1.319	0	0
00:59:01.640000	0	0.017	0.074	0	1.006	95.755	0.322	0.144	56.528	0.093	56.504	56.634	-22.887	-14.313	58.555	187.5	13	25.006	0.423	0.7	1	-493	0.023	0	0.022	-1.014	1.008	-1.406	-0.5	-0.498	0	497	172.604	-43.5436	0	0.08	0	0	14	-174	0.205	0.238	41.167	0.006	51.319	0.001	1.319	0	0
00:59:01.740000	0	-0.013	0.106	0	1.069	113.573	0.322	0.149	56.531	0.093	56.504	56.634	-24.103	17.402	72.068	207.7	13	25.006	0.412	0.7	1	-493	0.009	0	-0.002	13.956	1.044	-1.395	-0.494	-0.51	0	497	172.604	-43.5436	0	0.025	0	0	14	166	0.128	0.181	41.169	0.008	51.322	0.001	1.32	0	0
00:59:01.840000	0	-0.041	0.015	0	0.95	80.072	0.322	0.164	56.534	0.093	56.504	56.634	-9.507	16.797	53.768	210.8	13	25.006	0.402	0.7	1	-493	0.032	0	-0.072	16.824	1.009	-1.376	-0.468	-0.56	0	497	172.604	-43.5436	0	0.1	0	0	14	163	0.041	0.127	41.171	0.022	51.325	0.001	1.32	0	0
00:59:01.940000	0	-0.138	0.032	0	1.035	77.219	0.322	0.205	56.535	0.093	56.504	56.634	0.954	12.802	63.463	44.9	13	25.006	0.392	0.9	1	-493	0.024	0	-0.129	7.547	1.017	-1.361	-0.433	-0.601	0	497	172.604	-43.5436	0	0.28	0	0	15	-30	0.066	0.098	41.172	0.012	51.326	0.001	1.32	0	0
00:59:02.040000	0	-0.126	0.186	0	1.021	32.364	0.322	0.221	56.538	0.093	56.504	56.634	6.549	-7.111	-18.704	153	13	25.006	0.383	0.7	1	-493	0.03	0	-0.129	13.926	1	-1.368	-0.388	-0.612	3	497	172.604	-43.5436	0	0.285	0	0	15	-138	0.149	0.102	41.174	0.029	51.328	0.001	1.32	0	0
00:59:02.140000	0	-0.092	0.883	0	0.631	94.922	0.322	0.221	56.55	0.093	56.504	56.634	-19.846	-9.471	-65.604	145.9	13	25.006	0.376	0.9	1	-493	0.285	0	-0.121	20.295	0.927	-1.325	-0.401	-0.665	0	497	172.604	-43.5436	0	0.08	0	0	15	-131	0.144	0.127	41.186	0.264	51.341	0.001	1.32	0	0
00:59:02.240000	0	-0.029	0.482	0	0.77	24.969	0.322	0.221	56.575	0.093	56.504	56.634	-2.026	12.137	10.806	156.7	13	25.006	0.368	0.9	1	-493	0.092	0	-0.157	11.658	0.953	-1.318	-0.375	-0.68	0	497	172.604	-43.5436	0	0	0	0	14	-143	0.164	0.164	41.207	0.084	51.365	0.001	1.32	0	0
00:59:02.340000	0	-0.212	0.143	0	0.96	68.543	0.322	0.205	56.581	0.093	56.504	56.634	-0.871	20.489	-47.183	122.2	13	25.006	0.361	0.9	1	-493	0.032	0	-0.236	16.83	0.951	-1.31	-0.392	-0.7	0	497	172.604	-43.5436	0	-0.08	0	0	14	-108	0.221	0.211	41.212	0.02	51.372	0.001	1.32	0	0
00:59:02.440000	0	-0.325	0.224	0	0.912	110.859	0.322	0.164	56.583	0.093	56.504	56.634	17.132	21.579	-72.149	130.6	13	25.006	0.353	0.7	1	-493	0.029	0	-0.308	22.467	0.926	-1.299	-0.448	-0.712	0	497	172.604	-43.5436	0	-0.285	0	0	14	-117	0.375	0.261	41.214	0.027	51.374	0.001	1.32	0	0
00:59:02.540000	0	-0.273	0.129	0	0.966	142.471	0.322	0.164	56.585	0.093	56.504	56.634	38.54	0.516	-103.416	98.7	13	25.006	0.345	0.7	1	-493	0.021	0	-0.317	5.384	0.942	-1.274	-0.496	-0.706	0	497	172.604	-43.5436	0	-0.205	0	0	14	-85	0.221	0.305	41.216	0.018	51.376	0.001	1.321	0	0
00:59:02.640000	0	-0.336	-0.053	0	0.935	89.879	0.322	0.164	56.587	0.093	56.504	56.634	25.342	-5.234	-59.302	57.7	13	25.006	0.337	0.7	1	-493	0.025	0	-0.33	-0.297	0.918	-1.282	-0.537	-0.669	0	497	172.604	-43.5436	0	0	0	0	14	-44	0.339	0.346	41.218	0.024	51.378	0.001	1.321	0	0
00:59:02.740000	0	-0.325	-0.197	0	0.88	50.346	0.322	0.164	56.59	0.093	56.504	56.634	5.759	-17.218	-27.369	29.6	13	25.006	0.329	0.7	1	-493	0.018	0	-0.329	-7.768	0.872	-1.28	-0.563	-0.652	0	498	172.604	-43.5436	0	0	0	0	14	-16	0.38	0.381	41.22	0.015	51.38	0.001	1.321	0	0
00:59:02.840000	0	-0.288	-0.038	0	0.923	81.517	0.322	0.164	56.592	0.093	56.504	56.634	-14.433	-38.524	28.56	37.3	13	25.006	0.321	0.8	1	-493	0.042	0	-0.29	-34.355	0.907	-1.303	-0.573	-0.63	0	498	172.604	-43.5436	0	0	0	0	15	-22	0.493	0.39	41.222	0.04	51.383	0.001	1.321	0	0
00:59:02.940000	0	-0.254	0.062	0	0.974	87.436	0.322	0.164	56.594	0.093	56.504	56.634	-6.588	-30.232	50.617	26.6	13	25.006	0.313	0.7	1	-493	0.016	0	-0.246	-27.691	0.949	-1.316	-0.543	-0.606	0	498	172.604	-43.5436	0	0	0	0	16	-11	0.509	0.344	41.223	0.016	51.384	0.001	1.321	0	0
00:59:03.040000	0	-0.184	0.032	0	0.942	74.053	0.322	0	56.595	0.093	56.504	56.634	-4.398	-15.463	54.192	31.2	13	25.007	0.303	0.7	1	-493	0.02	0	-0.235	-15.755	0.966	-1.361	-0.513	-0.587	0	498	172.604	-43.5436	0	0	0	0	16	-15	0	0	41.224	0.019	51.386	0.001	1.321	0	0
00:59:03.140000	0	-0.238	0.15	0	0.862	43.212	0.322	0	56.6	0.093	56.504	56.634	10.685	3.3	29.227	39.7	13	25.006	0.291	0.7	1	-493	0.063	0	-0.231	-9.053	1.006	-1.346	-0.478	-0.603	0	498	172.604	-43.5436	0	0	0	0	17	-23	0	0	41.226	0.027	51.39	0.001	1.321	0	0
00:59:03.240000	0	-0.206	0.253	0	0.986	61.259	0.322	0	56.605	0.093	56.504	56.634	24.856	22.245	-14.159	44.3	13	25.006	0.279	0.7	1	-493	0.081	0	-0.163	8.418	1.04	-1.35	-0.427	-0.614	0	498	172.604	-43.5436	0	0	0	0	17	-27	0	0	41.229	0.039	51.396	0.001	1.321	0	0
00:59:03.340000	0	-0.088	0.262	0	1.067	63.911	0.322	0	56.608	0.093	56.504	56.634	32.519	6.508	-24.884	42.2	13	25.007	0.268	0.7	1	-493	0.036	0	-0.135	14.884	1.039	-1.348	-0.412	-0.647	0	498	172.604	-43.5436	0	0	0	0	16	-26	0	0	41.232	0.029	51.399	0.001	1.321	0	0
00:59:03.440000	0	-0.221	0.188	0	1.002	28.723	0.322	0	56.612	0.093	56.504	56.634	7.583	16.676	-4.464	48.1	13	25.007	0.257	0.7	1	-493	0.031	0	-0.185	15.276	0.949	-1.34	-0.401	-0.665	0	498	172.604	-43.5436	0	0	0	0	16	-32	0	0	41.235	0.005	51.403	0.001	1.321	0	0
00:59:03.540000	0	-0.082	0.241	0	0.661	30.39	0.322	0	56.617	0.093	56.504	56.634	-7.865	6.568	15.957	51.3	13	25.007	0.247	0.7	1	-493	0.068	0	-0.174	-2.987	0.796	-1.325	-0.386	-0.688	0	498	172.604	-43.5436	0	0	0	0	15	-36	0	0	41.238	0.058	51.408	0.001	1.322	0	0
00:59:03.640000	0	-0.171	0.28	0	0.891	61.019	0.322	0	56.619	0.093	56.504	56.634	-4.824	-22.726	33.469	71.2	13	25.007	0.236	0.7	1	-493	0.029	0	-0.175	-25.42	0.858	-1.34	-0.381	-0.677	0	498	172.604	-43.5436	0	0	0	0	15	-56	0	0	41.24	0.02	51.41	0.001	1.322	0	0
00:59:03.740000	0	-0.22	0.285	0	0.968	30.136	0.322	0	56.622	0.093	56.504	56.634	-3.364	-17.4	-9.372	72.8	13	25.006	0.225	0.7	1	-493	0.008	0	-0.192	-21.01	0.939	-1.353	-0.375	-0.645	0	498	172.604	-43.5436	0	0	0	0	14	-59	0	0	41.242	0.004	51.412	0.001	1.322	0	0
00:59:03.840000	0	-0.139	0.189	0	0.938	35.631	0.322	0	56.624	0.093	56.504	56.634	-4.885	-21.637	9.109	67.6	13	25.006	0.214	0.7	1	-493	0.025	0	-0.183	-14.85	0.972	-1.37	-0.384	-0.625	0	498	172.604	-43.5436	0	0	0	0	13	-55	0	0	41.243	0.012	51.415	0.001	1.322	0	0
00:59:03.940000	0	-0.234	0.073	0	1.083	81.182	0.322	0	56.627	0.093	56.504	56.634	-16.258	22.002	42.921	64.9	13	25.006	0.203	0.7	1	-493	0.032	0	-0.19	21.673	1.034	-1.374	-0.364	-0.617	0	498	172.604	-43.5436	0	0	0	0	13	-52	0	0	41.246	0.03	51.418	0.001	1.322	0	0
00:59:04.040000	0	-0.139	0.14	0	1.025	165.474	0.322	0	56.63	0.093	56.504	56.634	-43.991	54.021	67.462	52.1	13	25.006	0.192	0.7	1	-493	0.032	0	-0.17	61.729	1.044	-1.353	-0.369	-0.655	0	498	172.604	-43.5436	0	0	0	0	13	-39	0	0	41.247	0.032	51.421	0.001	1.322	0	0
00:59:04.140000	0	-0.159	0.035	0	1.13	129.909	0.322	0	56.633	0.093	56.504	56.634	-40.22	37.921	51.768	34.8	13	25.007	0.18	0.7	1	-493	0.06	0	-0.179	41.841	1.097	-1.274	-0.375	-0.752	0	498	172.604	-43.5436	0	0	0	0	13	-22	0	0	41.249	0.051	51.424	0.001	1.322	0	0
00:59:04.240000	0	-0.166	0.174	0	0.875	67.751	2.857	0	56.639	0	56.634	56.646	-21.427	20.247	26.076	52.4	13	25.007	0.168	0.7	1	-493	0.055	0	-0.202	15.655	0.947	-1.256	-0.377	-0.795	0	498	172.604	-43.5436	0	0	0	0	12	-40	0	0	41.251	0.022	51.43	0.001	1.322	0	0
00:59:04.340000	0	-0.147	0.052	0	0.763	36.523	2.857	0	56.642	0	56.634	56.646	-1.722	-26.176	8.625	43.6	13	25.007	0.156	0.7	1	-493	0.036	0	-0.193	-21.135	0.828	-1.237	-0.375	-0.8	0	498	172.604	-43.5436	0	0	0	0	12	-32	0	0	41.254	0.035	51.433	0.001	1.322	0	0
00:59:04.440000	0	-0.167	-0.027	0	0.987	24.918	2.857	0	56.645	0	56.634	56.646	-14.981	-8.503	-1.434	15.5	13	25.007	0.145	0.7	1	-493	0.027	0	-0.208	-12.581	0.925	-1.263	-0.379	-0.774	0	498	172.604	-43.5436	0	0	0	0	12	-3	0	0	41.255	0.01	51.436	0.001	1.322	0	0
00:59:04.540000	0	-0.302	0.013	0	0.935	39.53	2.083	0	56.647	0	56.646	56.658	-5.919	-6.445	27.167	17.3	13	25.007	0.135	0.7	1	-493	0.022	0	-0.261	-7.193	0.935	-1.274	-0.375	-0.763	0	498	172.604	-43.5436	0	0	0	0	12	-5	0	0	41.257	0.02	51.438	0.001	1.322	0	0
00:59:04.640000	0	-0.283	0.046	0	0.881	47.616	2.083	0	56.648	0	56.646	56.658	-0.08	-17.582	29.954	29.1	13	25.007	0.124	0.7	1	-493	0.011	0	-0.278	-14.773	0.906	-1.284	-0.356	-0.762	0	498	172.604	-43.5436	0	0	0	0	12	-17	0	0	41.258	0.011	51.439	0.001	1.323	0	0
00:59:04.740000	0	-0.27	0.153	0	1.015	51.011	2.083	0	56.65	0	56.646	56.658	-1.418	-20.124	29.469	12.4	13	25.006	0.113	0.7	1	-493	0.054	0	-0.268	-19.58	0.963	-1.295	-0.317	-0.747	0	498	172.604	-43.5436	0	0	0	0	12	0	0	0	41.259	0.023	51.441	0.001	1.323	0	0
00:59:04.840000	0	-0.177	0.23	0	0.926	82.604	2.083	0	56.653	0	56.646	56.658	27.471	17.281	-37.852	65.7	13	25.006	0.103	0.7	1	-493	0.061	0	-0.184	4.833	1.004	-1.312	-0.295	-0.736	0	498	172.604	-43.5436	0	0	0	0	12	-54	0	0	41.261	0.027	51.444	0.001	1.323	0	0
00:59:04.940000	0	-0.064	0.317	0	1.126	117.121	2.083	0	56.657	0	56.646	56.658	54.718	-15.947	-46.456	73	13	25.007	0.094	0.7	1	-493	0.04	0	-0.102	-7.265	1.091	-1.288	-0.272	-0.763	0	498	172.604	-43.5436	0	0	0	0	12	-61	0	0	41.264	0.026	51.448	0.001	1.323	0	0
00:59:05.040000	0	-0.088	0.175	0	1.029	106.48	1.471	0	56.661	0	56.659	56.676	42.067	9.352	-55.061	64.1	13	25.007	0.087	0.7	1	-493	0.057	0	-0.104	6.581	1.026	-1.295	-0.274	-0.754	0	498	172.604	-43.5436	0	0	0	0	11	-53	0	0	41.266	0.03	51.452	0.001	1.323	0	0
00:59:05.140000	0	-0.107	0.187	0	0.75	61.818	1.471	0	56.664	0	56.659	56.676	23.7	-4.508	-33.61	90.1	13	25.006	0.08	0.7	1	-493	0.029	0	-0.13	-5.695	0.84	-1.276	-0.28	-0.763	0	498	172.604	-43.5436	0	0	0	0	10	-80	0	0	41.267	0.004	51.455	0.001	1.323	0	0
00:59:05.240000	0	-0.154	0.358	0	0.881	71.294	1.471	0	56.667	0	56.659	56.676	16.706	-14.555	-40.033	83	13	25.006	0.074	0.7	1	-493	0.031	0	-0.173	-16.546	0.853	-1.284	-0.287	-0.758	0	498	172.604	-43.5436	0	0	0	0	10	-73	0	0	41.269	0.017	51.457	0.001	1.323	0	0
00:59:05.340000	0	-0.194	0.339	0	0.903	69.752	1.471	0	56.668	0	56.659	56.676	11.536	-22.242	-35.973	70.2	13	25.006	0.069	0.7	1	-493	0.007	0	-0.201	-20.831	0.892	-1.295	-0.297	-0.754	0	498	172.604	-43.5436	0	0	0	0	9	-61	0	0	41.27	0.006	51.459	0.001	1.323	0	0
00:59:05.440000	0	-0.229	0.3	0	0.813	53.66	1.471	0	56.669	0	56.659	56.676	0.954	-17.642	-35.064	67.1	13	25.006	0.064	0.7	1	-493	0.022	0	-0.221	-18.571	0.867	-1.323	-0.33	-0.717	0	498	172.604	-43.5436	0	0	0	0	8	-59	0	0	41.271	0.003	51.46	0.001	1.323	0	0
00:59:05.540000	0	-0.22	0.272	0	0.919	46.331	1.471	0	56.67	0	56.659	56.676	-10.48	-26.176	-9.675	60.1	13	25.006	0.06	0.7	1	-493	0.031	0	-0.22	-26.978	0.948	-1.331	-0.347	-0.688	0	498	172.604	-43.5436	0	0	0	0	8	-52	0	0	41.272	0.009	51.461	0.001	1.323	0	0
00:59:05.640000	0	-0.244	0.13	0	1.099	88.577	1.471	0	56.675	0	56.659	56.676	-36.328	30.839	21.41	66.5	13	25.006	0.058	0.7	1	-493	0.04	0	-0.179	20.477	1.046	-1.353	-0.375	-0.657	0	498	172.604	-43.5436	0	0	0	0	7	-60	0	0	41.273	0.008	51.466	0.001	1.323	0	0
00:59:05.740000	0	-0.118	0.139	0	0.952	101.272	5.882	0	56.678	0	56.676	56.68	-47.884	41.734	11.654	46.8	13	25.006	0.058	0.7	1	-493	0.012	0	-0.146	39.56	1.021	-1.308	-0.416	-0.701	0	498	172.604	-43.5436	0	0	0	0	7	-40	0	0	41.276	0.01	51.468	0.001	1.324	0	0
00:59:05.840000	0	-0.204	0.088	0	1.132	48.387	0.781	0	56.68	0	56.68	56.701	-39.795	2.997	5.595	77.6	13	25.006	0.058	0.7	1	-493	0.02	0	-0.165	7.903	1.035	-1.291	-0.468	-0.712	1	498	172.604	-43.5436	0	0	0	0	8	-70	0	0	41.277	0.02	51.471	0.001	1.324	0	0
00:59:05.940000	0	-0.153	0.08	0	0.884	25.713	0.781	0	56.683	0	56.68	56.701	-7.439	14.618	3.656	82.4	13	25.006	0.058	0.7	1	-493	0.032	0	-0.162	11.556	0.94	-1.25	-0.485	-0.725	0	498	172.604	-43.5436	0	0	0	0	8	-74	0	0	41.278	0.009	51.473	0.001	1.324	0	0
00:59:06.040000	0	-0.176	0.006	0	0.951	14.535	0.781	0	56.684	0	56.68	56.701	1.258	4.329	-8.948	44.2	13	25.006	0.058	0.7	1	-493	0.014	0	-0.189	4.317	0.928	-1.274	-0.504	-0.711	0	498	172.604	-43.5436	0	0	0	0	9	-35	0	0	41.279	0.007	51.475	0.001	1.324	0	0
00:59:06.140000	0	-0.229	-0.017	0	0.958	20.387	0.781	0	56.686	0	56.68	56.701	-3.182	13.71	-3.494	40.6	13	25.006	0.058	0.7	1	-493	0.016	0	-0.248	10.762	0.952	-1.25	-0.511	-0.736	0	498	172.604	-43.5436	0	0	0	0	10	-31	0	0	41.28	0.015	51.477	0.001	1.324	0	0
00:59:06.240000	0	-0.267	0.008	0	0.92	8.92	0.781	0	56.687	0	56.68	56.701	-1.905	3.724	3.292	4.8	13	25.006	0.056	0.7	1	-493	0.011	0	-0.286	3.434	0.932	-1.237	-0.515	-0.746	0	498	172.604	-43.5436	0	0	0	0	11	6	0	0	41.281	0.01	51.478	0.001	1.324	0	0
00:59:06.340000	0	-0.279	0.001	0	0.926	3.976	0.781	0	56.688	0	56.68	56.701	1.38	0.153	2.444	36.9	13	25.006	0.055	0.7	1	-493	0.017	0	-0.292	-3.245	0.918	-1.235	-0.517	-0.746	0	498	172.604	-43.5436	0	0	0	0	12	-25	0	0	41.282	0.017	51.479	0.001	1.324	0	0
00:59:06.440000	0	-0.257	0.059	0	0.934	26.169	0.781	0	56.689	0	56.68	56.701	6.123	-18.005	-2.04	85.5	13	25.006	0.054	0.7	1	-493	0.01	0	-0.26	-14.687	0.931	-1.237	-0.517	-0.742	0	498	172.604	-43.5436	0	0	0	0	13	-73	0	0	41.283	0.003	51.48	0.001	1.324	0	0
00:59:06.540000	0	-0.227	0.062	0	1.002	45.754	0.781	0	56.69	0	56.68	56.701	10.502	-20.971	-14.28	134.1	13	25.006	0.051	0.7	1	-493	0.008	0	-0.232	-21.713	0.973	-1.252	-0.511	-0.723	0	498	172.604	-43.5436	0	0	0	0	13	-121	0	0	41.284	0.005	51.481	0.001	1.324	0	0
00:59:06.640000	0	-0.22	0.055	0	0.978	53.704	0.781	0	56.691	0	56.68	56.701	12.57	-16.432	-24.703	225.4	13	25.006	0.048	0.7	1	-493	0.008	0	-0.186	-16.031	1.01	-1.28	-0.522	-0.692	0	498	172.604	-43.5436	0	0	0	0	14	149	0	0	41.284	0.006	51.482	0.001	1.324	0	0
00:59:06.740000	0	-0.139	0.014	0	1.075	36.939	0.781	0	56.693	0	56.68	56.701	13.665	4.934	-18.34	273.7	13	25.007	0.045	0.7	1	-493	0.021	0	-0.136	3.605	1.047	-1.295	-0.515	-0.672	0	498	172.604	-43.5436	0	0	0	0	14	100	0	0	41.286	0.021	51.484	0.001	1.324	0	0
00:59:06.840000	0	-0.17	-0.013	0	1.005	57.52	0.781	0	56.695	0	56.68	56.701	14.334	25.997	-17.189	264.2	13	25.007	0.042	0.7	1	-493	0.016	0	-0.169	25.242	0.993	-1.28	-0.519	-0.692	0	498	172.604	-43.5436	0	0	0	0	15	111	0	0	41.288	0.014	51.486	0.001	1.324	0	0
00:59:06.940000	0	-0.272	0.005	0	0.862	62.46	0.781	0	56.697	0	56.68	56.701	9.529	35.258	-17.674	265.5	13	25.007	0.039	0.7	1	-493	0.04	0	-0.241	30.761	0.894	-1.248	-0.506	-0.725	0	498	172.604	-43.5436	0	0	0	0	15	110	0	0	41.289	0.032	51.488	0.001	1.324	0	0
00:59:07.040000	0	-0.287	0.019	0	0.873	31.663	0.781	0	56.699	0	56.68	56.701	12.144	3.481	-16.038	282.3	13	25.007	0.035	0.7	1	-493	0.031	0	-0.302	5.071	0.908	-1.248	-0.519	-0.727	0	498	172.604	-43.5436	0	0	0	0	16	94	0	0	41.29	0.01	51.49	0.001	1.325	0	0
00:59:07.140000	0	-0.36	0.092	0	0.854	59.943	0.813	0	56.703	0.07	56.702	56.724	12.388	20.489	-27.066	279.5	13	25.007	0.031	0.7	1	-493	0.053	0	-0.375	14.832	0.932	-1.239	-0.534	-0.723	0	498	172.604	-43.5436	0	0	0	0	16	97	0	0	41.292	0.016	51.494	0.001	1.325	0	0
00:59:07.240000	0	-0.429	0.038	0	0.838	58.143	0.813	0	56.706	0.07	56.702	56.724	28.566	3.663	-25.915	307.9	13	25.008	0.026	0.7	1	-493	0.019	0	-0.438	3.202	0.873	-1.229	-0.556	-0.731	0	498	172.604	-43.5436	0	0	0	0	16	68	0	0	41.294	0.012	51.496	0.001	1.325	0	0
00:59:07.340000	0	-0.42	0.022	0	0.895	58.065	0.813	0	56.707	0.07	56.702	56.724	28.687	-17.037	-12.341	301.9	13	25.008	0.022	0.7	1	-493	0.015	0	-0.43	-17.615	0.878	-1.229	-0.534	-0.739	0	498	172.604	-43.5436	0	0	0	0	17	75	0	0	41.294	0.013	51.498	0.001	1.325	0	0
00:59:07.440000	0	-0.374	0.116	0	0.882	49.442	0.813	0	56.708	0.07	56.702	56.724	29.721	-19.337	0.384	302.4	13	25.008	0.018	0.7	1	-493	0.018	0	-0.391	-21.921	0.883	-1.256	-0.513	-0.723	0	498	172.604	-43.5436	0	0	0	0	17	75	0	0	41.296	0.018	51.499	0.001	1.325	0	0
00:59:07.540000	0	-0.354	0.208	0	0.853	46.772	0.813	0	56.709	0.07	56.702	56.724	23.092	-18.913	-4.767	315.9	13	25.009	0.014	0.7	1	-493	0.012	0	-0.359	-18.904	0.859	-1.271	-0.47	-0.711	0	498	172.604	-43.5436	0	0	0	0	17	61	0	0	41.297	0.011	51.5	0.001	1.325	0	0
00:59:07.640000	0	-0.344	0.342	0	0.855	50.221	0.813	0	56.711	0.07	56.702	56.724	19.504	-11.953	-18.764	307.1	13	25.009	0.011	0.7	1	-493	0.015	0	-0.351	-11.74	0.868	-1.299	-0.463	-0.706	0	498	172.604	-43.5436	0	0	0	0	17	70	0	0	41.298	0.011	51.502	0.001	1.325	0	0
00:59:07.740000	0	-0.341	0.293	0	0.968	48.085	0.813	0	56.712	0.07	56.702	56.724	15.55	-12.558	-19.976	303	13	25.009	0.008	0.7	1	-493	0.017	0	-0.331	-11.127	0.913	-1.299	-0.444	-0.692	0	498	172.604	-43.5436	0	0	0	0	16	73	0	0	41.299	0.008	51.503	0.001	1.325	0	0
00:59:07.840000	0	-0.28	0.279	0	0.896	46.848	0.813	0	56.713	0.07	56.702	56.724	8.009	-9.592	-29.247	286.9	13	26	0.005	0.7	1	-493	0.007	0	-0.29	-7.48	0.906	-1.323	-0.459	-0.674	0	498	172.604	-43.5436	0	0	0	0	15	88	0	0	41.299	0.003	51.504	0.001	1.325	0	0
00:59:07.940000	0	-0.295	0.26	0	0.874	43.885	0.813	0	56.714	0.07	56.702	56.724	6.549	1.968	-35.367	263.7	13	26	0.001	0.7	1	-493	0.005	0	-0.271	0.399	0.877	-1.308	-0.457	-0.663	0	498	172.604	-43.5436	0	0	0	0	15	111	0	0	41.3	0.005	51.505	0.001	1.325	0	0
00:59:08.040000	0	-0.251	0.194	0	0.834	43.884	0.813	0.252	56.715	0.07	56.702	56.724	6.61	-0.937	-36.337	268.3	13	26	0	0.7	1	-493	0.018	0	-0.261	-0.195	0.865	-1.327	-0.496	-0.626	0	498	172.604	-43.5436	0	1.26	0	0	14	106	0.252	0.125	41.301	0.018	51.506	0.001	1.325	0	0
00:59:08.140000	0	-0.327	0.158	0	0.887	57.754	0.813	0.262	56.717	0.07	56.702	56.724	-2.817	-27.326	-27.611	280.6	13	26	0.005	0.7	1	-493	0.03	0	-0.27	-20.136	0.883	-1.318	-0.517	-0.625	0	498	172.604	-43.5436	0	1.31	0	0	14	93	0.262	0.203	41.302	0.029	51.508	0.001	1.325	0	0
00:59:08.240000	0	-0.222	0.076	0	0.872	65.22	0.813	0.313	56.719	0.07	56.702	56.724	-9.75	-38.766	-16.704	326	13	26	0.01	0.7	1	-493	0.018	0	-0.277	-45.281	0.954	-1.35	-0.554	-0.574	0	498	172.604	-43.5436	0	0.305	0	0	14	48	0.313	0.276	41.304	0.008	51.51	0.001	1.325	0	0
00:59:08.340000	0	-0.391	0.091	0	1.176	109.255	0.813	0.37	56.724	0.07	56.702	56.724	-20.333	-70.602	18.32	317.1	13	26	0.017	0.7	1	-493	0.076	0	-0.308	-46.934	1.044	-1.378	-0.563	-0.486	3	498	172.604	-43.5436	0	0.54	0	0	14	57	0.37	0.351	41.306	0.039	51.515	0.001	1.326	0	0
00:59:08.440000	0	-0.247	0.08	0	0.746	98.568	3.571	0.421	56.73	0.405	56.725	56.738	-33.287	27.994	37.286	333.3	13	26	0.024	0.7	1	-493	0.058	0	-0.312	20.515	0.918	-1.376	-0.61	-0.456	0	498	172.604	-43.5436	0	0.54	0	0	15	42	0.426	0.438	41.308	0.021	51.521	0.001	1.326	0	0
00:59:08.540000	0	-0.3	-0.164	0	0.995	98.235	3.571	0.421	56.735	0.405	56.725	56.738	-34.321	-2.269	61.645	327	13	26	0.032	0.7	1	-493	0.036	0	-0.301	-1.578	0.965	-1.346	-0.619	-0.501	0	498	172.604	-43.5436	0	0.255	0	0	15	48	0.468	0.546	41.312	0.02	51.526	0.001	1.326	0	0
00:59:08.640000	0	-0.153	0.019	0	0.989	106.442	2.041	0.421	56.739	0.485	56.739	56.753	-12.122	-12.982	81.339	327.1	13	25.009	0.041	0.7	1	-493	0.043	0	-0.22	-15.377	0.998	-1.344	-0.61	-0.526	0	498	172.604	-43.5436	0	0	0	0	16	49	0.807	0.664	41.315	0.035	51.53	0.001	1.326	0	0
00:59:08.740000	0	-0.163	-0.242	0	0.897	130.985	2.041	0.426	56.742	0.485	56.739	56.753	-25.746	4.752	100.487	336	13	25.009	0.049	0.7	1	-493	0.029	0	-0.18	-0.167	0.925	-1.346	-0.563	-0.555	0	498	172.604	-43.5436	0	0.025	0	0	17	41	0.828	0.755	41.318	0.029	51.533	0.001	1.326	0	0
00:59:08.840000	0	-0.171	-0.152	0	0.967	190.654	2.041	0.468	56.744	0.485	56.739	56.753	-37.97	5.781	146.902	338.7	13	25.009	0.058	0.7	1	-493	0.035	0	-0.165	8.375	0.958	-1.34	-0.511	-0.615	0	498	172.604	-43.5436	0	0.235	0	0	17	38	0.926	0.774	41.319	0.031	51.535	0.001	1.326	0	0
00:59:08.940000	0	-0.142	0.055	0	0.998	187.359	2.041	0.493	56.748	0.485	56.739	56.753	-8.473	36.831	142.055	343.5	13	25.009	0.067	0.7	1	-493	0.014	0	-0.142	38.872	1.016	-1.306	-0.407	-0.695	0	498	172.604	-43.5436	0	0.335	0	0	18	35	0.658	0.703	41.322	0.014	51.539	0.001	1.326	0	0
00:59:09.040000	0	-0.146	0.32	0	1.074	171.488	2.041	0.658	56.751	0.485	56.739	56.753	-0.688	60.679	110.121	352	13	26	0.077	0.7	1	-493	0.04	0	-0.168	59.246	1.079	-1.265	-0.293	-0.795	0	498	172.604	-43.5436	0	0.95	0	0	18	26	0.493	0.564	41.325	0.027	51.542	0.001	1.326	0	0
00:59:09.140000	0	-0.295	0.47	0	1.222	117.803	1.639	0.735	56.754	0.456	56.754	56.773	1.44	27.51	88.852	351.4	13	26	0.09	0.7	1	-493	0.03	0	-0.221	37.593	1.087	-1.205	-0.196	-0.87	0	498	172.604	-43.5436	0	1.21	0	0	17	26	0.421	0.409	41.328	0.028	51.545	0.001	1.326	0	0
00:59:09.240000	0	-0.168	0.276	0	0.814	177.189	1.639	0	56.76	0.456	56.754	56.773	-42.288	31.384	103.516	26.6	13	26	0.096	0.7	1	-493	0.046	0	-0.193	31.295	0.866	-1.175	-0.11	-0.906	0	498	172.604	-43.5436	0	0	0	0	16	-11	0	0	41.332	0.024	51.551	0.001	1.326	0	0
00:59:09.340000	0	-0.122	0.367	0	0.702	185.71	1.639	0	56.762	0.456	56.754	56.773	-63.21	12.076	110.424	60.6	13	25.009	0.096	0.7	1	-493	0.021	0	-0.161	10.847	0.754	-1.167	-0.043	-0.895	0	498	172.604	-43.5436	0	0	0	0	14	-47	0	0	41.333	0.021	51.553	0.001	1.326	0	0
00:59:09.440000	0	-0.202	0.387	0	0.847	169.369	1.639	0.812	56.765	0.456	56.754	56.773	-66.433	-3.237	99.699	52.6	13	25.009	0.096	0.7	1	-493	0.033	0	-0.173	-0.29	0.828	-1.212	-0.004	-0.846	0	499	172.604	-43.5436	0	4.06	0	0	12	-41	0.735	0.414	41.336	0.033	51.556	0.001	1.326	0	0
00:59:09.540000	0	-0.149	0.304	0	0.952	187.098	1.639	0.812	56.767	0.456	56.754	56.773	-75.07	2.21	109.818	64.9	13	25.009	0.112	0.7	1	-493	0.014	0	-0.15	5.854	0.92	-1.25	0.004	-0.792	0	499	172.604	-43.5436	0	4.06	0	0	9	-56	0.848	0.596	41.337	0.011	51.557	0.001	1.326	0	0
00:59:09.640000	0	-0.193	0.152	0	0.996	189.167	1.639	0.812	56.769	0.456	56.754	56.773	-65.764	17.523	105.88	69.2	13	25.009	0.128	0.7	1	-493	0.033	0	-0.182	17.978	1.008	-1.286	0.004	-0.731	0	499	172.604	-43.5436	0	0	0	0	7	-62	0.812	0.75	41.339	0.033	51.56	0.001	1.326	0	0
00:59:09.740000	0	-0.506	-0.045	0	1.016	227.256	1.587	0.848	56.776	0.966	56.775	56.801	-50.256	43.247	133.753	75.9	13	25.009	0.145	0.7	1	-493	0.119	0	-0.335	34.354	1.045	-1.316	0	-0.684	0	499	172.604	-43.5436	0	0.18	0	0	6	-70	0.879	0.858	41.343	0.088	51.567	0.001	1.327	0	0
00:59:09.840000	0	-0.514	0.226	0	1.032	159.123	1.587	0.879	56.785	0.966	56.775	56.801	-33.895	11.834	113.393	73.6	13	25.008	0.162	0.7	1	-493	0.033	0	-0.385	9.347	0.971	-1.342	0.002	-0.649	0	499	172.604	-43.5436	0	0.335	0	0	5	-69	1.054	0.935	41.351	0.026	51.576	0.001	1.327	0	0
00:59:09.940000	0	-0.238	-0.002	0	0.897	60.723	1.587	0.946	56.79	0.966	56.775	56.801	-16.319	-0.15	44.254	76.6	13	25.008	0.179	0.7	1	-493	0.028	0	-0.284	0.311	0.882	-1.331	0.024	-0.612	0	499	172.604	-43.5436	0	0.49	0	0	4	-73	0.812	0.999	41.355	0.026	51.581	0.001	1.327	0	0
00:59:10.040000	0	-0.185	-0.02	0	0.894	76.338	1.587	1.018	56.792	0.966	56.775	56.801	-14.677	13.105	48.557	79.3	13	25.008	0.198	0.7	1	-493	0.025	0	-0.219	15.233	0.872	-1.372	0.011	-0.583	0	499	172.604	-43.5436	0	0.695	0	0	4	-75	1.018	1.075	41.356	0.025	51.583	0.001	1.327	0	0
00:59:10.140000	0	-0.174	0.028	0	0.921	93.781	1.587	1.049	56.794	0.966	56.775	56.801	-15.589	23.576	54.616	85.8	13	25.007	0.219	0.7	1	-493	0.015	0	-0.179	24.473	0.901	-1.344	0.024	-0.579	0	499	172.604	-43.5436	0	0.515	0	0	3	-83	1.394	1.162	41.358	0.015	51.585	0.001	1.327	0	0
00:59:10.240000	0	-0.124	0.12	0	0.924	75.03	1.587	1.054	56.796	0.966	56.775	56.801	-5.615	14.921	54.495	86	13	25.008	0.24	0.7	1	-493	0.02	0	-0.221	15.544	0.974	-1.35	0.028	-0.577	0	499	172.604	-43.5436	0	0.18	0	0	3	-83	1.347	1.212	41.359	0.02	51.587	0.001	1.327	0	0
00:59:10.340000	0	-0.388	0.053	0	0.969	65.034	1.587	1.054	56.799	0.966	56.775	56.801	14.212	-5.597	45.224	87.5	13	25.008	0.261	0.7	1	-493	0.045	0	-0.445	-11.309	1.058	-1.344	0.054	-0.571	0	499	172.604	-43.5436	0	0.025	0	0	2	-86	1.203	1.196	41.362	0.044	51.59	0.001	1.327	0	0
00:59:10.440000	0	-0.547	0.38	0	0.736	60.476	1.613	1.064	56.812	1.129	56.803	56.832	10.442	7.113	42.921	87.2	13	25.008	0.282	0.7	1	-493	0.059	0	-0.548	-2.487	0.887	-1.344	0.084	-0.526	0	500	172.604	-43.5436	0	0.05	0	0	2	-85	0.946	1.142	41.368	0.014	51.603	0.001	1.327	0	0
00:59:10.540000	0	-0.343	0.383	0	0.736	60.413	1.613	1.085	56.817	1.129	56.803	56.832	-21.488	-22.908	16.017	71.9	13	25.008	0.303	0.7	1	-493	0.046	0	-0.398	-15.405	0.753	-1.342	0.088	-0.501	0	500	172.604	-43.5436	0	0.155	0	0	1	-71	1.054	1.102	41.372	0.038	51.608	0.001	1.327	0	0
00:59:10.640000	0	-0.224	0.169	0	0.847	78.319	1.613	1.126	56.82	1.129	56.803	56.832	-29.516	-22.121	26.682	67.7	13	25.008	0.325	0.7	1	-493	0.022	0	-0.243	-20.552	0.814	-1.37	0.067	-0.458	0	500	172.604	-43.5436	0	0.31	0	0	0	-68	1.049	1.103	41.375	0.007	51.611	0.001	1.328	0	0
00:59:10.740000	0	-0.162	0.228	0	0.854	75.011	1.613	1.203	56.822	1.129	56.803	56.832	-29.881	3.602	41.528	61.5	13	25.008	0.347	0.7	1	-493	0.019	0	-0.173	1.493	0.863	-1.393	0.022	-0.401	0	500	172.604	-43.5436	0	0.59	0	0	359	-63	1.219	1.138	41.376	0.018	51.613	0.001	1.328	0	0
00:59:10.840000	0	-0.153	0.321	0	0.894	42.346	1.613	1.203	56.824	1.129	56.803	56.832	-28.422	3.421	10.503	56.7	13	25.007	0.371	0.7	1	-493	0.024	0	-0.179	2.705	0.95	-1.412	-0.019	-0.375	0	500	172.604	-43.5436	0	0.385	0	0	359	-58	1.275	1.177	41.377	0.021	51.614	0.002	1.328	0	0
00:59:10.940000	0	-0.281	0.164	0	1.02	43.305	1.613	1.183	56.828	1.129	56.803	56.832	-22.157	9.958	-11.19	56.6	13	25.007	0.395	0.7	1	-493	0.067	0	-0.298	-2.943	1.099	-1.408	-0.041	-0.364	0	500	172.604	-43.5436	0	-0.1	0	0	358	-59	1.265	1.193	41.38	0.03	51.619	0.002	1.328	0	0
00:59:11.040000	0	-0.452	0.072	0	0.891	36.142	1.695	1.126	56.841	1.128	56.833	56.863	-5.31	-18.247	-12.584	55.6	13	25.007	0.419	0.7	1	-493	0.109	0	-0.429	-6.651	1.019	-1.447	-0.097	-0.328	0	500	172.604	-43.5436	0	-0.385	0	0	358	-58	1.064	1.185	41.386	0.077	51.632	0.002	1.328	0	0
00:59:11.140000	0	-0.337	0.076	0	0.791	73.753	1.695	1.085	56.846	1.128	56.833	56.863	11.962	24.121	-37.67	56.8	13	25.007	0.441	0.7	1	-493	0.075	0	-0.364	7.134	0.882	-1.436	-0.097	-0.329	0	500	172.604	-43.5436	0	-0.49	0	0	358	-59	1.085	1.179	41.389	0.051	51.637	0.002	1.328	0	0
00:59:11.240000	0	-0.25	-0.025	0	0.836	42.781	1.695	1.085	56.849	1.128	56.833	56.863	19.321	1.908	-21.552	66.1	13	25.006	0.463	0.7	1	-493	0.021	0	-0.247	-6.465	0.837	-1.436	-0.067	-0.353	0	500	172.604	-43.5436	0	-0.205	0	0	359	-67	1.296	1.189	41.392	0.019	51.64	0.002	1.328	0	0
00:59:11.340000	0	-0.201	0.034	0	0.867	23.117	1.695	1.126	56.851	1.128	56.833	56.863	12.631	7.658	-2.828	69.7	13	25.006	0.485	0.7	1	-493	0.026	0	-0.202	6.615	0.846	-1.417	-0.043	-0.369	0	501	172.604	-43.5436	0	0.205	0	0	359	-71	1.126	1.198	41.393	0.026	51.642	0.002	1.329	0	0
00:59:11.440000	0	-0.189	0.03	0	0.816	41.469	1.695	1.183	56.854	1.128	56.833	56.863	15.915	7.174	18.38	64	13	25.006	0.507	0.7	1	-493	0.035	0	-0.211	4.053	0.934	-1.415	-0.032	-0.383	0	501	172.604	-43.5436	0	0.49	0	0	359	-65	1.322	1.187	41.396	0.032	51.645	0.002	1.329	0	0
00:59:11.540000	0	-0.414	0.298	0	1.366	59.713	1.695	1.126	56.861	1.128	56.833	56.863	22.423	-21.697	15.593	63.7	13	25.006	0.531	0.7	1	-493	0.122	0	-0.36	-12.252	1.106	-1.4	-0.013	-0.391	0	501	172.604	-43.5436	0	0	0	0	0	-64	1.183	1.144	41.401	0.061	51.652	0.002	1.329	0	0
00:59:11.640000	0	-0.423	0.256	0	0.821	49.155	1.613	1.085	56.868	1.062	56.864	56.889	29.782	7.537	11.836	57.3	13	25.006	0.554	0.7	1	-493	0.084	0	-0.466	1.049	0.955	-1.385	0.037	-0.393	0	501	172.604	-43.5436	0	-0.49	0	0	359	-58	0.972	1.073	41.405	0.034	51.659	0.002	1.329	0	0
00:59:11.740000	0	-0.33	0.233	0	0.792	21.774	1.613	1.064	56.872	1.062	56.864	56.889	-5.615	9.352	6.807	57.1	13	25.006	0.575	0.7	1	-493	0.037	0	-0.384	2.408	0.805	-1.382	0.058	-0.39	0	501	172.604	-43.5436	0	-0.31	0	0	359	-58	0.828	1.015	41.407	0.036	51.663	0.002	1.329	0	0
00:59:11.840000	0	-0.215	0.204	0	0.817	61.777	1.613	1.044	56.874	1.062	56.864	56.889	-26.11	-11.347	24.319	55.1	13	25.005	0.597	0.7	1	-493	0.02	0	-0.229	-9.326	0.813	-1.393	0.034	-0.378	0	501	172.604	-43.5436	0	-0.205	0	0	359	-56	1.039	1.005	41.409	0.019	51.665	0.002	1.33	0	0
00:59:11.940000	0	-0.133	0.25	0	0.867	90.962	1.613	1.044	56.876	1.062	56.864	56.889	-36.146	-9.592	45.224	39.4	13	25.005	0.617	0.7	1	-493	0.025	0	-0.119	-6.198	0.843	-1.412	-0.006	-0.326	0	501	172.604	-43.5436	0	-0.1	0	0	358	-41	1.013	1.039	41.411	0.024	51.667	0.002	1.33	0	0
00:59:12.040000	0	-0.141	0.337	0	0.862	82.215	1.613	1.039	56.878	1.062	56.864	56.889	-44.356	3.905	33.953	38.2	13	25.004	0.638	0.7	1	-493	0.031	0	-0.124	-2.575	0.926	-1.436	-0.075	-0.278	0	501	172.604	-43.5436	0	-0.025	0	0	358	-40	1.234	1.087	41.412	0.03	51.669	0.002	1.33	0	0
00:59:12.140000	0	-0.23	0.268	0	1.17	61.568	1.613	1.039	56.883	1.062	56.864	56.889	-17.292	-6.263	38.013	36.2	13	25.005	0.659	0.7	1	-493	0.045	0	-0.264	-15.706	1.172	-1.442	-0.129	-0.234	0	501	172.604	-43.5436	0	-0.025	0	0	358	-38	1.219	1.114	41.415	0.04	51.674	0.002	1.33	0	0
00:59:12.240000	0	-0.353	0.012	0	1.062	51.292	1.639	1.013	56.894	1.017	56.89	56.917	-15.589	34.35	1.353	38.1	13	25.005	0.68	0.7	1	-493	0.093	0	-0.372	23.86	1.078	-1.453	-0.168	-0.208	0	501	172.604	-43.5436	0	-0.13	0	0	358	-40	1.008	1.103	41.422	0.074	51.685	0.002	1.33	0	0
00:59:12.340000	0	-0.313	0.12	0	0.713	74.653	1.639	1.008	56.899	1.017	56.89	56.917	9.894	24.787	-39.973	42.3	13	25.005	0.7	0.7	1	-493	0.051	0	-0.345	23.388	0.836	-1.455	-0.181	-0.253	0	502	172.604	-43.5436	0	-0.155	0	0	359	-43	1.044	1.074	41.425	0.028	51.69	0.002	1.33	0	0
00:59:12.440000	0	-0.262	-0.067	0	0.877	56.027	1.639	1.008	56.903	1.017	56.89	56.917	14.82	8.202	-33.004	45.5	13	25.005	0.72	0.7	1	-493	0.017	0	-0.268	5.223	0.829	-1.462	-0.172	-0.3	0	502	172.604	-43.5436	0	-0.025	0	0	0	-46	1.008	1.053	41.427	0.014	51.694	0.002	1.331	0	0
00:59:12.540000	0	-0.188	-0.09	0	0.853	51.898	1.639	1.013	56.904	1.017	56.89	56.917	28.748	-5.174	-17.977	47.8	13	25.004	0.74	0.7	1	-493	0.018	0	-0.196	-4.847	0.849	-1.447	-0.129	-0.323	0	502	172.604	-43.5436	0	0.025	0	0	0	-48	0.941	1.048	41.428	0.015	51.695	0.002	1.331	0	0
00:59:12.640000	0	-0.239	0.016	0	0.84	24.218	1.639	1.013	56.906	1.017	56.89	56.917	19.686	-1.24	3.292	60.7	13	25.004	0.761	0.7	1	-493	0.032	0	-0.191	-5.278	0.906	-1.436	-0.086	-0.332	0	502	172.604	-43.5436	0	0.025	0	0	1	-60	1.286	1.053	41.43	0.032	51.697	0.002	1.331	0	0
00:59:12.740000	0	-0.294	0.127	0	1.046	45.208	1.639	1.044	56.911	1.017	56.89	56.917	27.41	-4.992	12.806	68.8	13	25.004	0.781	0.7	1	-493	0.024	0	-0.293	-15.696	1.072	-1.427	-0.067	-0.329	0	502	172.604	-43.5436	0	0.155	0	0	1	-68	0.956	1.041	41.433	0.015	51.702	0.002	1.331	0	0
00:59:12.840000	0	-0.368	0.144	0	1.003	67.893	1.515	1.008	56.924	0.985	56.919	56.95	35.56	-11.287	21.047	56.8	13	25.004	0.802	0.7	1	-493	0.111	0	-0.428	-10.798	1.044	-1.417	-0.028	-0.304	0	502	172.604	-43.5436	0	-0.025	0	0	1	-56	1.044	1.007	41.44	0.07	51.715	0.002	1.331	0	0
00:59:12.940000	0	-0.385	0.201	0	0.862	26.677	1.515	1.008	56.929	0.985	56.919	56.95	12.996	4.026	9.655	49.8	13	25.004	0.822	0.7	1	-493	0.052	0	-0.398	-2.384	0.897	-1.395	0.028	-0.305	0	502	172.604	-43.5436	0	-0.18	0	0	1	-49	0.915	0.971	41.444	0.05	51.72	0.002	1.332	0	0
00:59:13.040000	0	-0.2	0.094	0	0.809	12.328	1.515	0.992	56.934	0.985	56.919	56.95	-0.019	-1.361	-10.948	45.3	13	25.004	0.842	0.7	1	-493	0.037	0	-0.235	-2.906	0.842	-1.408	0.039	-0.313	0	502	172.604	-43.5436	0	-0.08	0	0	1	-44	0.812	0.953	41.448	0.037	51.725	0.002	1.332	0	0
00:59:13.140000	0	-0.129	0.239	0	0.858	49.506	1.515	0.962	56.936	0.985	56.919	56.95	-18.934	-15.04	15.532	46.7	13	25.003	0.857	0.7	1	-493	0.005	0	-0.125	-12.315	0.839	-1.389	0.015	-0.305	0	502	172.604	-43.5436	0	-0.23	0	0	0	-47	0.992	0.972	41.449	0.005	51.727	0.002	1.332	0	0
00:59:13.240000	0	-0.081	0.299	0	0.807	46.519	1.515	0.962	56.937	0.985	56.919	56.95	-14.981	-17.884	13.654	46.9	13	25.003	0.871	0.7	1	-493	0.006	0	-0.108	-13.499	0.871	-1.412	-0.017	-0.27	0	502	172.604	-43.5436	0	-0.15	0	0	0	-47	1.121	1.013	41.45	0.003	51.728	0.002	1.332	0	0
00:59:13.340000	0	-0.227	0.3	0	1.093	27.632	1.515	0.962	56.94	0.985	56.919	56.95	-12.244	-10.803	-4.585	37.9	13	25.003	0.884	0.7	1	-493	0.036	0	-0.164	-4.384	1.015	-1.417	-0.028	-0.243	0	503	172.604	-43.5436	0	0	0	0	0	-38	1.095	1.04	41.452	0.026	51.731	0.002	1.332	0	0
00:59:13.440000	0	-0.405	0.05	0	0.974	45.407	1.515	0.956	56.948	0.985	56.919	56.95	-3.364	-16.976	-25.066	39.6	13	25.003	0.896	0.7	1	-493	0.228	0	-0.272	-9.206	1.113	-1.434	-0.06	-0.243	0	503	172.604	-43.5436	0	-0.03	0	0	359	-41	1.044	1.032	41.457	0.174	51.739	0.002	1.332	0	0
00:59:13.540000	0	-0.354	0.046	0	0.943	68.454	1.613	0.946	56.956	0.952	56.951	56.972	-9.933	21.76	-36.761	39	13	25.002	0.906	0.7	1	-493	0.015	0	-0.366	15.489	0.993	-1.427	-0.071	-0.243	0	503	172.604	-43.5436	0	-0.08	0	0	359	-40	0.946	0.995	41.461	0.015	51.747	0.002	1.333	0	0
00:59:13.640000	0	-0.304	-0.007	0	0.885	66.593	1.613	0.946	56.96	0.952	56.951	56.972	18.53	0.637	-47.426	47	13	25.002	0.917	0.7	1	-493	0.038	0	-0.313	4.028	0.86	-1.423	-0.065	-0.297	0	503	172.604	-43.5436	0	-0.05	0	0	0	-47	0.962	0.948	41.464	0.038	51.751	0.002	1.333	0	0
00:59:13.740000	0	-0.164	-0.061	0	0.891	79.605	1.613	0.946	56.963	0.952	56.951	56.972	20.477	-18.974	-40.154	49.3	13	25.001	0.927	0.7	1	-493	0.014	0	-0.178	-14.373	0.864	-1.425	-0.052	-0.32	0	503	172.604	-43.5436	0	0	0	0	0	-49	0.745	0.91	41.466	0.007	51.754	0.002	1.333	0	0
00:59:13.840000	0	-0.112	0.032	0	0.918	59.657	1.613	0.962	56.964	0.952	56.951	56.972	17.314	-19.216	-23.127	59.6	13	25.001	0.938	0.7	1	-493	0.024	0	-0.099	-17.636	0.91	-1.417	-0.019	-0.324	0	503	172.604	-43.5436	0	0.08	0	0	0	-60	0.9	0.898	41.467	0.024	51.755	0.002	1.333	0	0
00:59:13.940000	0	-0.088	0.027	0	0.899	36.357	1.613	0.962	56.966	0.952	56.951	56.972	20.72	-4.75	-10.887	64.4	13	25.001	0.948	0.7	1	-493	0.009	0	-0.096	-7.699	0.983	-1.397	0.006	-0.324	0	503	172.604	-43.5436	0	0.08	0	0	0	-64	1.034	0.908	41.468	0.008	51.756	0.002	1.333	0	0
00:59:14.040000	0	-0.172	0.13	0	0.995	43.698	1.613	0.946	56.969	0.952	56.951	56.972	24.856	12.197	-6.645	61	13	25	0.957	0.7	1	-493	0.04	0	-0.181	-2.999	1.105	-1.397	0.037	-0.313	0	503	172.604	-43.5436	0	-0.08	0	0	0	-61	0.946	0.912	41.469	0.002	51.76	0.002	1.333	0	0
00:59:14.140000	0	-0.317	0.209	0	1.049	45.75	1.493	0.946	56.979	0.883	56.974	56.996	36.411	-1.3	-8.039	61.8	13	25	0.963	0.7	1	-493	0.058	0	-0.331	-1.381	1.02	-1.368	0.073	-0.326	0	503	172.604	-43.5436	0	-0.08	0	0	0	-62	0.92	0.905	41.474	0.007	51.77	0.002	1.334	0	0
00:59:14.240000	0	-0.39	0.263	0	0.899	61.463	1.493	0.92	56.984	0.883	56.974	56.996	14.212	-19.942	-27.308	38.4	13	25	0.976	0.7	1	-493	0.026	0	-0.374	-10.97	0.889	-1.355	0.112	-0.355	0	503	172.604	-43.5436	0	-0.13	0	0	359	-39	0.776	0.907	41.476	0.024	51.775	0.002	1.334	0	0
00:59:14.340000	0	-0.304	0.302	0	0.885	51.149	1.493	0.9	56.986	0.883	56.974	56.996	6.914	-6.99	-37.246	17.8	13	25	0.994	0.7	1	-493	0.019	0	-0.3	-10.254	0.857	-1.338	0.134	-0.374	0	503	172.604	-43.5436	0	-0.23	0	0	359	-19	0.812	0.945	41.477	0.009	51.777	0.002	1.334	0	0
00:59:14.440000	0	-0.206	0.384	0	0.818	91.437	1.493	0.833	56.988	0.883	56.974	56.996	9.286	-22.182	-59.969	27.3	13	24.009	1.012	0.7	1	-493	0.022	0	-0.224	-19.375	0.814	-1.346	0.125	-0.402	0	504	172.604	-43.5436	0	-0.435	0	0	358	-29	1.172	1.024	41.479	0.016	51.779	0.002	1.334	0	0
00:59:14.540000	0	-0.218	0.419	0	0.857	132.621	1.493	0.833	56.989	0.883	56.974	56.996	19.564	-20.184	-92.872	26.5	13	24.009	1.013	0.7	1	-493	0.01	0	-0.195	-19.694	0.843	-1.329	0.14	-0.453	0	504	172.604	-43.5436	0	-0.335	0	0	357	-30	1.193	1.096	41.48	0.01	51.78	0.002	1.334	0	0
00:59:14.640000	0	-0.22	0.326	0	0.929	149.407	1.493	0.833	56.991	0.883	56.974	56.996	20.477	-21.395	-107.536	24.7	13	24.009	1.013	0.7	1	-493	0.046	0	-0.201	-20.199	0.969	-1.314	0.147	-0.521	0	504	172.604	-43.5436	0	0	0	0	356	-29	1.368	1.105	41.482	0.04	51.782	0.002	1.335	0	0
00:59:14.740000	0	-0.226	0.268	0	1.107	110.452	1.493	0.823	56.996	0.883	56.974	56.996	1.684	10.079	-98.689	22.6	13	24.009	1.014	0.7	1	-493	0.03	0	-0.219	3.394	1.065	-1.308	0.127	-0.571	0	504	172.604	-43.5436	0	-0.05	0	0	355	-28	0.812	1.035	41.484	0.024	51.786	0.002	1.335	0	0
00:59:14.840000	0	-0.147	-0.334	0	0.862	140.298	1.25	0.812	57.002	0.764	56.996	57.02	-8.291	35.802	-96.205	9.7	13	24.009	1.013	0.7	1	-493	0.096	0	-0.248	22.843	0.964	-1.301	0.073	-0.66	0	504	172.604	-43.5436	0	-0.105	0	0	355	-15	0.833	0.928	41.49	0.095	51.793	0.002	1.335	0	0
00:59:14.940000	0	-0.463	-0.102	0	0.907	97.183	1.25	0.812	57.007	0.764	56.996	57.02	3.265	14.073	-79.844	351.2	13	24.009	1.012	0.7	1	-493	0.028	0	-0.356	7.377	0.874	-1.288	0.004	-0.712	0	504	172.604	-43.5436	0	-0.055	0	0	355	4	0.709	0.842	41.494	0.013	51.798	0.002	1.335	0	0
00:59:15.040000	0	-0.318	-0.148	0	0.812	81.268	1.25	0.812	57.01	0.764	56.996	57.02	11.901	-20.789	-48.577	348.6	13	24.008	1.009	0.7	1	-493	0.017	0	-0.331	-16.397	0.833	-1.288	-0.028	-0.749	0	504	172.604	-43.5436	0	0	0	0	356	7	0.756	0.798	41.496	0.015	51.801	0.002	1.335	0	0
00:59:15.140000	0	-0.264	-0.07	0	0.859	83.846	1.25	0.756	57.012	0.764	56.996	57.02	23.031	-27.266	-33.55	335.7	13	24.008	1.005	0.7	1	-493	0.01	0	-0.29	-31.559	0.866	-1.293	-0.039	-0.739	0	504	172.604	-43.5436	0	-0.28	0	0	356	20	0.745	0.789	41.498	0.004	51.803	0.002	1.335	0	0
00:59:15.240000	0	-0.289	-0.024	0	0.887	85.039	1.25	0.756	57.013	0.764	56.996	57.02	19.868	-33.924	-31.247	329.9	13	24.008	0.999	0.7	1	-493	0.019	0	-0.286	-36.646	0.903	-1.312	-0.037	-0.712	0	504	172.604	-43.5436	0	-0.28	0	0	357	27	0.823	0.781	41.499	0.017	51.804	0.002	1.336	0	0
00:59:15.340000	0	-0.27	0	0	0.973	70.973	1.25	0.756	57.014	0.764	56.996	57.02	16.159	-28.96	-25.854	334.9	13	24.007	0.993	0.7	1	-493	0.023	0	-0.275	-24.805	0.982	-1.318	-0.034	-0.687	0	504	172.604	-43.5436	0	0	0	0	358	23	0.915	0.727	41.499	0.01	51.805	0.002	1.336	0	0
00:59:15.440000	0	-0.256	0.157	0	1.137	48.657	1.25	0.745	57.017	0.764	56.996	57.02	19.564	3.542	-25.551	343.8	13	24.007	0.987	0.7	1	-493	0.048	0	-0.225	7.218	1.093	-1.327	-0.026	-0.692	0	504	172.604	-43.5436	0	-0.055	0	0	358	14	0.756	0.587	41.501	0.026	51.808	0.002	1.336	0	0
00:59:15.540000	0	-0.141	0.31	0	1.192	84.649	1.25	0	57.02	0.764	56.996	57.02	38.966	14.437	-31.247	347.6	13	24.007	0.979	0.7	1	-493	0.043	0	-0.151	15.913	1.138	-1.291	-0.015	-0.731	0	504	172.604	-43.5436	0	0	0	0	358	10	0	0	41.503	0.025	51.81	0.002	1.336	0	0
00:59:15.640000	0	-0.147	0.196	0	0.997	85.25	0.654	0	57.022	0.308	57.02	57.067	35.012	-3.903	-46.335	0.3	13	24.007	0.958	0.7	1	-493	0.053	0	-0.122	2.707	0.95	-1.25	0.009	-0.782	0	504	172.604	-43.5436	0	0	0	0	358	-2	0	0	41.504	0.019	51.813	0.002	1.336	0	0
00:59:15.740000	0	-0.033	0.317	0	0.72	65.795	0.654	0	57.027	0.308	57.02	57.067	22.484	-20.184	-23.127	13.1	13	24.006	0.935	0.7	1	-493	0.049	0	-0.114	-21.164	0.781	-1.235	0.011	-0.803	0	504	172.604	-43.5436	0	0	0	0	357	-16	0	0	41.506	0.03	51.818	0.001	1.336	0	0
00:59:15.840000	0	-0.171	0.372	0	0.903	71.352	0.654	0	57.031	0.308	57.02	57.067	17.801	-20.487	-33.065	10.6	13	24.006	0.911	0.7	1	-493	0.022	0	-0.173	-29.089	0.853	-1.254	0.006	-0.785	0	504	172.604	-43.5436	0	0	0	0	357	-14	0	0	41.509	0.021	51.822	0.001	1.337	0	0
00:59:15.940000	0	-0.123	0.307	0	0.834	68.681	0.654	0.622	57.033	0.308	57.02	57.067	1.38	-25.208	-42.093	12.7	13	24.005	0.887	0.7	1	-493	0.018	0	-0.176	-24.943	0.89	-1.256	-0.004	-0.776	0	505	172.604	-43.5436	0	3.11	0	0	356	-17	0.756	0.337	41.51	0.017	51.824	0.001	1.337	0	0
00:59:16.040000	0	-0.198	0.202	0	1.033	25.445	0.654	0.56	57.036	0.308	57.02	57.067	-10.845	-11.166	-3.434	7	13	24.005	0.876	0.7	1	-493	0.033	0	-0.167	-2.499	1.019	-1.28	-0.037	-0.762	0	505	172.604	-43.5436	0	2.8	0	0	355	-12	0.622	0.501	41.512	0.028	51.826	0.001	1.337	0	0
00:59:16.140000	0	-0.106	0.071	0	1.03	111.439	0.654	0.509	57.039	0.308	57.02	57.067	-36.267	68.668	6.504	4.4	13	24.005	0.864	0.7	1	-493	0.038	0	-0.181	57.427	1.106	-1.267	-0.067	-0.777	0	505	172.604	-43.5436	0	-0.565	0	0	355	-9	0.679	0.602	41.514	0.014	51.83	0.001	1.337	0	0
00:59:16.240000	0	-0.28	0.108	0	1.155	81.019	0.654	0.463	57.045	0.308	57.02	57.067	-36.328	16.918	27.773	4	13	24.005	0.853	0.7	1	-493	0.047	0	-0.218	26.852	1.047	-1.239	-0.116	-0.827	0	505	172.604	-43.5436	0	-0.485	0	0	355	-9	0.653	0.632	41.518	0.031	51.836	0.001	1.337	0	0
00:59:16.340000	0	-0.213	0.18	0	0.754	15.433	0.654	0.463	57.051	0.308	57.02	57.067	-8.595	0.092	6.746	353.8	13	24.005	0.84	0.7	1	-493	0.04	0	-0.188	-4.894	0.86	-1.244	-0.138	-0.828	0	505	172.604	-43.5436	0	-0.23	0	0	356	2	0.56	0.611	41.521	0.021	51.841	0.001	1.337	0	0
00:59:16.440000	0	-0.194	-0.105	0	0.951	26.596	0.654	0.463	57.055	0.308	57.02	57.067	-2.27	-19.034	5.292	338.7	13	24.004	0.827	0.7	1	-493	0.048	0	-0.176	-23.552	0.901	-1.263	-0.149	-0.809	0	505	172.604	-43.5436	0	0	0	0	356	17	0.421	0.57	41.525	0.021	51.845	0.001	1.337	0	0
00:59:16.540000	0	-0.177	-0.022	0	0.982	32.502	0.654	0.463	57.057	0.308	57.02	57.067	-8.777	-15.342	8.382	338.5	13	24.004	0.813	0.7	1	-493	0.017	0	-0.192	-17.706	0.976	-1.28	-0.138	-0.785	0	505	172.604	-43.5436	0	0	0	0	357	19	0.463	0.539	41.527	0.015	51.848	0.001	1.338	0	0
00:59:16.640000	0	-0.241	-0.03	0	0.945	36.568	0.654	0.463	57.058	0.308	57.02	57.067	4.542	-15.04	16.987	343.7	13	24.004	0.8	0.7	1	-493	0.014	0	-0.22	-11.384	0.962	-1.293	-0.129	-0.765	0	505	172.604	-43.5436	0	0	0	0	358	14	0.622	0.514	41.527	0.014	51.849	0.001	1.338	0	0
00:59:16.740000	0	-0.238	0.039	0	0.929	58.617	0.654	0.421	57.059	0.308	57.02	57.067	15.794	-5.416	37.407	344.5	13	24.003	0.787	0.7	1	-493	0.017	0	-0.231	-3.577	0.956	-1.297	-0.108	-0.752	0	505	172.604	-43.5436	0	-0.21	0	0	359	15	0.509	0.463	41.529	0.004	51.85	0.001	1.338	0	0
00:59:16.840000	0	-0.255	0.219	0	1.038	52.56	0.654	0.416	57.061	0.308	57.02	57.067	31.911	4.147	16.502	352.7	13	24.003	0.774	0.7	1	-493	0.026	0	-0.224	6.644	0.959	-1.288	-0.056	-0.752	0	505	172.604	-43.5436	0	-0.235	0	0	359	6	0.416	0.363	41.53	0.018	51.852	0.001	1.338	0	0
00:59:16.940000	0	-0.211	0.272	0	0.896	115.116	0.654	0	57.063	0.308	57.02	57.067	52.528	16.071	-46.517	350.2	13	24.003	0.759	0.7	1	-493	0.006	0	-0.204	15.473	0.942	-1.252	-0.006	-0.784	0	505	172.604	-43.5436	0	0	0	0	359	9	0	0	41.531	0.001	51.854	0.001	1.338	0	0
00:59:17.040000	0	-0.213	0.317	0	1.011	104.158	0.654	0	57.065	0.308	57.02	57.067	50.521	0.516	-53.122	348.2	13	24.003	0.738	0.7	1	-493	0.021	0	-0.218	1.674	1.015	-1.231	0.006	-0.822	0	505	172.604	-43.5436	0	0	0	0	359	11	0	0	41.533	0.018	51.856	0.001	1.338	0	0
00:59:17.140000	0	-0.221	0.298	0	0.934	84.601	1.389	0	57.07	0	57.067	57.082	40.486	8.384	-35.731	350	13	24.002	0.718	0.7	1	-493	0.042	0	-0.233	3.388	0.951	-1.167	0.017	-0.874	0	505	172.604	-43.5436	0	0	0	0	358	8	0	0	41.535	0.037	51.861	0.001	1.338	0	0
00:59:17.240000	0	-0.207	0.328	0	0.813	49.364	1.389	0	57.073	0	57.067	57.082	18.53	-15.766	-15.068	3.7	13	24.002	0.697	0.7	1	-493	0.012	0	-0.208	-13.353	0.83	-1.158	0.009	-0.892	0	505	172.604	-43.5436	0	0	0	0	357	-7	0	0	41.537	0.012	51.863	0.001	1.339	0	0
00:59:17.340000	0	-0.201	0.4	0	0.801	23.345	1.389	0	57.074	0	57.067	57.082	10.928	-12.013	-0.404	10.7	13	24.002	0.676	0.7	1	-493	0.014	0	-0.207	-13.687	0.825	-1.152	0.024	-0.887	0	505	172.604	-43.5436	0	0	0	0	356	-15	0	0	41.538	0.01	51.865	0.001	1.339	0	0
00:59:17.440000	0	-0.216	0.395	0	0.904	33.658	1.389	0	57.075	0	57.067	57.082	4.846	-17.218	11.594	20.1	13	24.002	0.656	0.7	1	-493	0.006	0	-0.211	-15.673	0.876	-1.167	0.032	-0.879	0	505	172.604	-43.5436	0	0	0	0	355	-25	0	0	41.539	0.001	51.866	0.001	1.339	0	0
00:59:17.540000	0	-0.187	0.411	0	0.871	28.787	1.389	0	57.076	0	57.067	57.082	-2.087	-9.834	16.866	25.8	13	24.002	0.636	0.7	1	-493	0.009	0	-0.198	-9.767	0.869	-1.167	0.047	-0.86	0	505	172.604	-43.5436	0	0	0	0	354	-32	0	0	41.539	0.007	51.867	0.001	1.339	0	0
00:59:17.640000	0	-0.222	0.452	0	0.831	30.317	1.389	0	57.077	0	57.067	57.082	-5.675	-8.079	16.563	51.7	13	24.001	0.616	0.7	1	-493	0.012	0	-0.217	-8.673	0.863	-1.173	0.075	-0.849	0	505	172.604	-43.5436	0	0	0	0	353	-59	0	0	41.54	0.011	51.868	0.001	1.339	0	0
00:59:17.740000	0	-0.303	0.404	0	1.013	46.508	1.389	0	57.08	0	57.067	57.082	-24.468	-4.508	17.532	34.4	13	24.001	0.596	0.7	1	-493	0.048	0	-0.253	0.517	0.938	-1.201	0.069	-0.828	0	505	172.604	-43.5436	0	0	0	0	352	-42	0	0	41.542	0.023	51.871	0.001	1.339	0	0
00:59:17.840000	0	-0.223	0.254	0	0.918	100.223	1.02	0	57.083	0	57.082	57.1	-40.099	32.897	27.227	41.9	13	24.001	0.575	0.7	1	-493	0.018	0	-0.236	36.297	0.93	-1.209	0.041	-0.824	0	505	172.604	-43.5436	0	0	0	0	351	-51	0	0	41.544	0.018	51.874	0.001	1.339	0	0
00:59:17.940000	0	-0.277	0.316	0	0.919	101.532	1.02	0	57.084	0	57.082	57.1	-38.943	50.631	11.957	41.1	13	24.001	0.555	0.7	1	-493	0.017	0	-0.25	48.241	0.92	-1.197	0.024	-0.846	0	505	172.604	-43.5436	0	0	0	0	350	-51	0	0	41.545	0.015	51.875	0.002	1.34	0	0
00:59:18.040000	0	-0.311	0.24	0	0.945	87.359	1.02	0	57.085	0	57.082	57.1	-27.023	23.939	-36.397	43.2	13	24	0.534	0.7	1	-493	0.026	0	-0.294	27.468	0.945	-1.194	-0.032	-0.874	0	505	172.604	-43.5436	0	0	0	0	350	-53	0	0	41.546	0.018	51.876	0.002	1.34	0	0
00:59:18.140000	0	-0.336	0.099	0	0.91	98.439	1.02	0	57.088	0	57.082	57.1	-5.736	16.252	-76.451	32.8	13	24	0.515	0.7	1	-493	0.02	0	-0.339	13.755	0.911	-1.169	-0.101	-0.897	0	505	172.604	-43.5436	0	0	0	0	350	-43	0	0	41.548	0.019	51.879	0.002	1.34	0	0
00:59:18.240000	0	-0.373	-0.139	0	0.832	71.098	1.02	0	57.09	0	57.082	57.1	-0.688	-9.592	-60.817	340.2	13	24	0.495	0.7	1	-493	0.027	0	-0.354	-9.3	0.847	-1.173	-0.198	-0.911	0	505	172.604	-43.5436	0	0	0	0	351	11	0	0	41.55	0.026	51.881	0.002	1.34	0	0
00:59:18.340000	0	-0.319	-0.2	0	0.87	62.931	1.02	0	57.092	0	57.082	57.1	6.488	-35.437	-21.006	322.9	13	23.009	0.476	0.7	1	-493	0.014	0	-0.325	-33.215	0.877	-1.169	-0.246	-0.89	0	505	172.604	-43.5436	0	0	0	0	352	29	0	0	41.551	0.008	51.882	0.001	1.34	0	0
00:59:18.440000	0	-0.267	-0.063	0	0.95	60.357	1.02	0	57.094	0	57.082	57.1	14.151	-33.258	-12.947	335.1	13	23.009	0.457	0.7	1	-493	0.02	0	-0.277	-34.714	0.929	-1.22	-0.254	-0.849	0	505	172.604	-43.5436	0	0	0	0	354	19	0	0	41.553	0.019	51.885	0.001	1.34	0	0
00:59:18.540000	0	-0.264	0.028	0	0.918	91.723	1.02	0	57.095	0	57.082	57.1	26.315	-38.766	-26.642	316.6	13	23.008	0.438	0.7	1	-493	0.011	0	-0.241	-36.435	0.937	-1.241	-0.254	-0.82	0	505	172.604	-43.5436	0	0	0	0	356	39	0	0	41.554	0.01	51.886	0.001	1.34	0	0
00:59:18.640000	0	-0.199	0.014	0	0.981	105.846	1.02	0	57.097	0	57.082	57.1	27.41	-37.979	-40.457	322.9	13	23.008	0.419	0.7	1	-493	0.017	0	-0.198	-37.922	0.994	-1.265	-0.239	-0.789	0	505	172.604	-43.5436	0	0	0	0	357	34	0	0	41.555	0.013	51.888	0.001	1.341	0	0
00:59:18.740000	0	-0.14	0.175	0	1.097	132.133	1.02	0	57.099	0	57.082	57.1	37.08	-25.753	-69.301	316.5	13	23.008	0.4	0.7	1	-493	0.033	0	-0.167	-19.316	1.067	-1.299	-0.267	-0.76	0	505	172.604	-43.5436	0	0	0	0	359	43	0	0	41.557	0.016	51.89	0.001	1.341	0	0
00:59:18.840000	0	-0.173	0.14	0	0.891	147.226	0	0	57.103	0	9999	0	39.33	31.021	-76.875	320.8	13	23.008	0.381	0.7	1	-493	0.063	0	-0.172	23.601	0.972	-1.297	-0.28	-0.754	0	505	172.604	-43.5436	0	0	0	0	0	39	0	0	41.559	0.022	51.894	0.001	1.341	0	0
00:59:18.940000	0	-0.251	0.3	0	0.879	99.822	0	0	57.107	0	9999	0	27.836	-8.382	-63.605	0.2	13	23.008	0.362	0.7	1	-493	0.031	0	-0.222	-5.115	0.902	-1.269	-0.31	-0.789	0	505	172.604	-43.5436	0	0	0	0	0	0	0	0	41.562	0.031	51.898	0.001	1.341	0	0
00:59:19.040000	0	-0.237	0.289	0	0.958	91.841	0	0	57.108	0	9999	0	19.443	-18.913	-53.485	339.3	13	23.008	0.343	0.7	1	-493	0.015	0	-0.233	-22.513	0.938	-1.295	-0.338	-0.758	0	505	172.604	-43.5436	0	0	0	0	1	22	0	0	41.563	0.015	51.899	0.001	1.341	0	0
00:59:19.140000	0	-0.193	0.261	0	0.936	68.268	0	0	57.109	0	9999	0	18.713	-18.429	-31.126	238.5	13	23.007	0.324	0.7	1	-493	0.01	0	-0.191	-17.812	0.937	-1.306	-0.362	-0.723	0	505	172.604	-43.5436	0	0	0	0	1	123	0	0	41.564	0.01	51.9	0.001	1.341	0	0
00:59:19.240000	0	-0.165	0.283	0	0.929	51.057	0	0	57.11	0	9999	0	16.341	-12.195	-22.521	125.6	13	23.007	0.305	0.7	1	-493	0.01	0	-0.18	-12.598	0.928	-1.331	-0.371	-0.711	0	505	172.604	-43.5436	0	0	0	0	2	-124	0	0	41.565	0.009	51.901	0.001	1.341	0	0
00:59:19.340000	0	-0.169	0.271	0	0.916	22.914	0	0	57.111	0	9999	0	7.522	-7.716	-7.675	156.9	13	23.007	0.286	0.7	1	-493	0.004	0	-0.177	-6.239	0.915	-1.31	-0.356	-0.709	0	505	172.604	-43.5436	0	0	0	0	2	-155	0	0	41.565	0.003	51.902	0.001	1.342	0	0
00:59:19.440000	0	-0.175	0.27	0	0.952	33.292	0	0	57.112	0	9999	0	-7.561	-8.624	17.108	168.9	13	23.007	0.268	0.7	1	-493	0.021	0	-0.165	-8.977	0.931	-1.325	-0.358	-0.696	0	505	172.604	-43.5436	0	0	0	0	2	-167	0	0	41.566	0.008	51.903	0.001	1.342	0	0
00:59:19.540000	0	-0.129	0.208	0	1.017	70.295	0	0	57.113	0	9999	0	-19.968	-13.647	36.68	141.2	13	23.006	0.252	0.7	1	-493	0.022	0	-0.139	-11.334	0.972	-1.327	-0.356	-0.688	0	505	172.604	-43.5436	0	0	0	0	3	-138	0	0	41.567	0.013	51.904	0.001	1.342	0	0
00:59:19.640000	0	-0.104	0.2	0	0.95	81.91	0	0	57.115	0	9999	0	-27.266	-1.482	53.162	132.3	13	23.006	0.235	0.7	1	-493	0.018	0	-0.102	-4.72	0.982	-1.342	-0.341	-0.68	0	505	172.604	-43.5436	0	0	0	0	3	-129	0	0	41.568	0.018	51.906	0.001	1.342	0	0
00:59:19.740000	0	-0.061	0.161	0	0.996	87.716	0	0	57.117	0	9999	0	-24.651	-2.45	60.615	138	13	23.006	0.218	0.7	1	-493	0.009	0	-0.066	-2.069	0.994	-1.34	-0.328	-0.669	0	505	172.604	-43.5436	0	0	0	0	4	-134	0	0	41.57	0.007	51.908	0.001	1.342	0	0
00:59:19.840000	0	-0.056	0.162	0	0.982	86.406	0	0	57.118	0	9999	0	-15.467	7.9	63.039	145.4	13	23.006	0.202	0.7	1	-493	0.004	0	-0.066	5.499	0.995	-1.342	-0.317	-0.677	0	505	172.604	-43.5436	0	0	0	0	4	-141	0	0	41.571	0.004	51.909	0.001	1.342	0	0
00:59:19.940000	0	-0.114	0.173	0	0.952	86.582	0	0	57.119	0	9999	0	-16.684	17.221	52.677	139.9	13	23.006	0.186	0.7	1	-493	0.01	0	-0.12	15.522	0.971	-1.329	-0.282	-0.69	0	505	172.604	-43.5436	0	0	0	0	4	-136	0	0	41.571	0.006	51.91	0.001	1.342	0	0
00:59:20.040000	0	-0.173	0.173	0	0.959	86.041	0	0	57.119	0	9999	0	-20.089	24.242	41.709	134.6	13	23.005	0.169	0.7	1	-493	0.007	0	-0.157	23.601	0.961	-1.342	-0.272	-0.7	0	505	172.604	-43.5436	0	0	0	0	5	-130	0	0	41.572	0.006	51.91	0.001	1.343	0	0
00:59:20.140000	0	-0.163	0.003	0	1.049	45.281	0	0	57.122	0	9999	0	-20.029	5.963	19.289	131.1	13	23.005	0.153	0.7	1	-493	0.013	0	-0.161	8.548	1.007	-1.303	-0.265	-0.739	0	505	172.604	-43.5436	0	0	0	0	5	-126	0	0	41.574	0.008	51.913	0.001	1.343	0	0
00:59:20.240000	0	-0.156	0.029	0	0.966	65.695	0	0	57.124	0	9999	0	-20.029	11.471	34.196	194.2	13	23.005	0.138	0.7	1	-493	0.018	0	-0.141	9.703	0.997	-1.306	-0.265	-0.746	0	505	172.604	-43.5436	0	0	0	0	5	171	0	0	41.575	0.004	51.914	0.001	1.343	0	0
00:59:20.340000	0	-0.123	-0.078	0	0.965	59.628	0	0	57.125	0	9999	0	-18.265	12.076	29.287	218.7	13	23.005	0.123	0.7	1	-493	0.017	0	-0.126	9.347	0.983	-1.288	-0.252	-0.758	0	505	172.604	-43.5436	0	0	0	0	6	147	0	0	41.576	0.016	51.916	0.001	1.343	0	0
00:59:20.440000	0	-0.139	-0.06	0	1.011	76.639	0	0	57.126	0	9999	0	-15.163	16.797	44.679	200.7	13	23.005	0.108	0.7	1	-493	0.008	0	-0.133	14.581	1	-1.295	-0.259	-0.763	0	505	172.604	-43.5436	0	0	0	0	6	165	0	0	41.577	0.008	51.917	0.001	1.343	0	0
00:59:20.540000	0	-0.189	0.017	0	1.018	53.597	0	0	57.127	0	9999	0	3.082	11.531	38.983	175.4	13	23.005	0.094	0.7	1	-493	0.014	0	-0.154	14.428	0.995	-1.269	-0.228	-0.787	0	505	172.604	-43.5436	0	0	0	0	7	-168	0.339	0	41.578	0.014	51.918	0.001	1.343	0	0
00:59:20.640000	0	-0.179	-0.001	0	0.934	69.227	0	0	57.128	0	9999	0	6.732	25.694	36.801	194.7	13	23.005	0.094	0.7	1	-493	0.02	0	-0.162	21.435	0.954	-1.256	-0.19	-0.814	0	505	172.604	-43.5436	0	0	0	0	7	172	0.483	0	41.579	0.018	51.919	0.001	1.343	0	0
00:59:20.740000	0	-0.203	0.053	0	0.913	45.66	0	0	57.13	0	9999	0	2.109	7.355	36.195	188.6	13	23.005	0.094	0.7	1	-493	0.014	0	-0.187	7.967	0.945	-1.237	-0.131	-0.835	0	505	172.604	-43.5436	0	0	0	0	7	178	0.421	0	41.58	0.014	51.921	0.001	1.343	0	0
00:59:20.840000	0	-0.259	0.217	0	0.843	57.299	0	0	57.135	0	9999	0	6.853	18.552	31.893	183.6	13	23.005	0.094	0.7	1	-493	0.081	0	-0.264	5.383	0.986	-1.241	-0.114	-0.838	0	505	172.604	-43.5436	0	0	0	0	7	-177	0.457	0	41.583	0.016	51.926	0.001	1.344	0	0
00:59:20.940000	0	-0.316	0.192	0	0.891	65.751	0	0	57.138	0	9999	0	16.037	22.002	27.712	195	13	23.005	0.094	0.7	1	-493	0.033	0	-0.349	18.66	0.942	-1.205	-0.065	-0.851	0	505	172.604	-43.5436	0	0	0	0	6	171	0.478	0	41.585	0.015	51.929	0.001	1.344	0	0
00:59:21.040000	0	-0.429	0.069	0	0.895	42.712	0	0	57.141	0	9999	0	9.712	13.468	19.532	183.9	13	23.005	0.082	0.7	1	-493	0.02	0	-0.412	16.306	0.861	-1.203	-0.034	-0.855	0	505	172.604	-43.5436	0	0	0	0	6	-178	0.241	0	41.587	0.019	51.932	0.001	1.344	0	0
00:59:21.140000	0	-0.439	0.283	0	0.764	44.318	0	0	57.143	0	9999	0	-7.074	11.834	25.409	175.8	13	23.005	0.071	0.7	1	-493	0.013	0	-0.437	11.564	0.814	-1.184	-0.002	-0.873	0	505	172.604	-43.5436	0	0	0	0	5	-171	0.221	0	41.589	0.013	51.934	0.001	1.344	0	0
00:59:21.240000	0	-0.435	0.365	0	0.859	54.478	0	0	57.145	0	9999	0	-15.589	3.481	35.408	88.1	13	23.005	0.061	0.7	1	-493	0.021	0	-0.42	4.985	0.827	-1.186	0.015	-0.863	0	505	172.604	-43.5436	0	0	0	0	4	-84	0.144	0	41.59	0.005	51.936	0.001	1.344	0	0
00:59:21.340000	0	-0.35	0.321	0	0.791	62.931	0	0	57.147	0	9999	0	-24.833	-4.145	33.953	76.5	13	23.004	0.051	0.7	1	-493	0.004	0	-0.37	-2.947	0.805	-1.158	0.041	-0.879	0	505	172.604	-43.5436	0	0	0	0	2	-75	0.36	0	41.591	0.004	51.938	0.001	1.344	0	0
00:59:21.440000	0	-0.348	0.385	0	0.872	58.532	0	0	57.148	0	9999	0	-18.751	-16.674	23.107	64.9	13	23.004	0.042	0.7	1	-493	0.028	0	-0.358	-14.042	0.848	-1.203	0.037	-0.846	0	505	172.604	-43.5436	0	0	0	0	1	-64	0.447	0	41.592	0.001	51.939	0.001	1.344	0	0
00:59:21.540000	0	-0.344	0.238	0	0.951	38.687	0	0	57.151	0	9999	0	-23.374	-5.295	10.018	65.3	13	23.004	0.033	0.7	1	-493	0.023	0	-0.351	-8.349	0.931	-1.218	0.03	-0.809	0	505	172.604	-43.5436	0	0	0	0	359	-66	0	0	41.594	0.022	51.942	0.001	1.344	0	0
00:59:21.640000	0	-0.318	0.14	0	0.917	31.787	0	0	57.153	0	9999	0	-25.077	5.902	0.808	72.6	13	23.004	0.024	0.7	1	-493	0.01	0	-0.32	6.442	0.92	-1.239	0.004	-0.798	0	505	172.604	-43.5436	0	0	0	0	358	-75	0	0	41.595	0.007	51.944	0.001	1.345	0	0
00:59:21.740000	0	-0.317	0.127	0	0.881	44.258	0	0	57.153	0	9999	0	-19.846	16.797	-7.615	58.5	13	23.003	0.014	0.7	1	-493	0.012	0	-0.331	16.509	0.895	-1.241	-0.022	-0.809	0	505	172.604	-43.5436	0	0	0	0	358	-61	0	0	41.595	0.012	51.944	0.001	1.345	0	0
00:59:21.840000	0	-0.382	-0.052	0	0.9	52.621	0	0	57.155	0	9999	0	-21.245	20.61	-10.766	60.8	13	23.004	0.006	0.7	1	-493	0.007	0	-0.38	18.392	0.917	-1.237	-0.06	-0.819	0	505	172.604	-43.5436	0	0	0	0	357	-64	0	0	41.597	0.007	51.946	0.001	1.345	0	0
00:59:21.940000	0	-0.42	-0.025	0	0.92	39.536	0	0	57.158	0	9999	0	-3.729	13.831	-21.976	62.5	13	23.004	0	0.7	1	-493	0.038	0	-0.403	12.525	0.921	-1.222	-0.099	-0.838	0	505	172.604	-43.5436	0	0	0	0	358	-65	0	0	41.599	0.037	51.949	0.001	1.345	0	0
00:59:22.040000	0	-0.435	-0.089	0	0.879	46.86	0	0	57.159	0	9999	0	-0.202	9.716	-36.943	40	13	23.004	0	0.7	1	-493	0.017	0	-0.432	9.941	0.867	-1.233	-0.134	-0.855	0	505	172.604	-43.5436	0	0	0	0	358	-42	0	0	41.601	0.015	51.95	0.001	1.345	0	0
00:59:22.140000	0	-0.498	-0.179	0	0.789	41.144	0	0	57.161	0	9999	0	4.603	8.021	-28.52	355.1	13	23.004	0	0.7	1	-493	0.013	0	-0.49	8.322	0.795	-1.214	-0.168	-0.866	0	505	172.604	-43.5436	0	0	0	0	359	4	0	0	41.602	0.011	51.952	0.001	1.345	0	0
00:59:22.240000	0	-0.47	-0.187	0	0.778	32.288	0	0	57.162	0	9999	0	4.542	-13.708	-14.038	337.3	13	23.003	0	0.7	1	-493	0.008	0	-0.48	-10.589	0.785	-1.218	-0.198	-0.87	0	505	172.604	-43.5436	0	0	0	0	0	23	0	0	41.603	0.007	51.953	0.001	1.345	0	0
00:59:22.340000	0	-0.405	-0.155	0	0.856	35.247	0	0	57.164	0	9999	0	5.454	-25.268	-4.525	327	13	23.003	0	0.7	1	-493	0.008	0	-0.414	-27.642	0.853	-1.209	-0.188	-0.862	0	505	172.604	-43.5436	0	0	0	0	1	34	0	0	41.604	0.008	51.955	0.001	1.345	0	0
00:59:22.440000	0	-0.367	-0.168	0	0.924	34.813	0	0	57.165	0	9999	0	3.873	-29.445	-1.495	319	13	23.003	0	0.7	1	-493	0.01	0	-0.353	-29.781	0.905	-1.25	-0.2	-0.824	0	505	172.604	-43.5436	0	0	0	0	2	43	0	0	41.604	0.006	51.956	0.001	1.345	0	0
00:59:22.540000	0	-0.308	-0.09	0	0.902	35.969	0	0	57.166	0	9999	0	9.286	-24.724	1.959	316.6	13	23.003	0	0.7	1	-493	0.007	0	-0.326	-24.854	0.912	-1.259	-0.19	-0.795	0	505	172.604	-43.5436	0	0	0	0	3	46	0	0	41.605	0.007	51.957	0.001	1.345	0	0
00:59:22.640000	0	-0.343	-0.063	0	0.884	42.519	0	0	57.167	0	9999	0	19.747	-18.187	-4.585	313.7	13	23.003	0	0.7	1	-493	0.012	0	-0.332	-19.319	0.913	-1.291	-0.175	-0.776	0	505	172.604	-43.5436	0	0	0	0	4	50	0	0	41.606	0.001	51.958	0.001	1.346	0	0
00:59:22.740000	0	-0.349	0.019	0	0.981	56.863	0	0	57.17	0	9999	0	28.079	-6.808	-21.976	326.1	13	23.003	0	0.7	1	-493	0.017	0	-0.32	-8.757	0.933	-1.288	-0.157	-0.763	0	505	172.604	-43.5436	0	0	0	0	5	39	0	0	41.607	0.006	51.961	0.001	1.346	0	0
00:59:22.840000	0	-0.303	0.003	0	1.071	69.667	0	0	57.174	0	9999	0	31.667	-1.966	-36.034	327.2	13	23.003	0	0.7	1	-493	0.018	0	-0.297	2.598	0.992	-1.286	-0.149	-0.779	0	505	172.604	-43.5436	0	0	0	0	5	38	0	0	41.609	0.015	51.965	0.001	1.346	0	0
00:59:22.940000	0	-0.239	0.138	0	0.979	110.231	0	0	57.177	0	9999	0	43.892	21.155	-45.184	316.6	13	23.003	0	0.7	1	-493	0.02	0	-0.249	17.431	1.051	-1.25	-0.136	-0.808	0	505	172.604	-43.5436	0	0	0	0	5	48	0	0	41.611	0.009	51.968	0.001	1.346	0	0
00:59:23.040000	0	-0.196	0.163	0	1.066	113.6	0	0	57.179	0	9999	0	40.79	31.989	-40.821	322.5	13	23.003	0	0.7	1	-493	0.021	0	-0.233	31.898	1.03	-1.231	-0.131	-0.843	0	505	172.604	-43.5436	0	0	0	0	5	43	0	0	41.613	0.02	51.97	0.001	1.346	0	0
00:59:23.140000	0	-0.304	0.15	0	0.854	66.257	0	0	57.182	0	9999	0	18.409	28.963	-18.886	334.5	13	23.003	0	0.7	1	-493	0.023	0	-0.284	26.763	0.889	-1.162	-0.134	-0.905	0	505	172.604	-43.5436	0	0	0	0	4	30	0	0	41.614	0.006	51.973	0.001	1.346	0	0
00:59:23.240000	0	-0.33	0.269	0	0.806	47.286	0	0	57.184	0	9999	0	12.874	15.102	-19.31	29.7	13	23.003	0	0.7	1	-493	0.009	0	-0.335	14.213	0.804	-1.135	-0.149	-0.932	0	505	172.604	-43.5436	0	0	0	0	4	-26	0	0	41.616	0.008	51.974	0.001	1.346	0	0
00:59:23.340000	0	-0.336	0.281	0	0.834	24.987	0	0	57.185	0	9999	0	9.894	-4.084	-11.008	61.2	13	23.002	0	0.7	1	-493	0.01	0	-0.352	-6.403	0.818	-1.105	-0.14	-0.952	0	505	172.604	-43.5436	0	0	0	0	3	-58	0	0	41.616	0.01	51.976	0.001	1.346	0	0
00:59:23.440000	0	-0.362	0.235	0	0.823	29.22	0	0.19	57.186	0	9999	0	1.319	-19.276	8.625	73.9	13	23.002	0	0.7	1	-493	0.013	0	-0.365	-20.094	0.861	-1.137	-0.157	-0.94	0	505	172.604	-43.5436	0	0.95	0	0	2	-72	0.241	0.107	41.617	0.01	51.977	0.001	1.346	0	0
00:59:23.540000	0	-0.406	0.125	0	0.971	61.936	0	0.19	57.188	0	9999	0	-17.231	4.631	40.073	82.9	13	23.002	0.004	0.7	1	-493	0.029	0	-0.38	1.6	0.934	-1.145	-0.131	-0.921	0	505	172.604	-43.5436	0	0.95	0	0	2	-81	0.19	0.156	41.619	0.017	51.979	0.001	1.346	0	0
00:59:23.640000	0	-0.246	0.248	0	0.847	97.353	0	0.205	57.194	0	9999	0	-52.263	38.587	6.504	118.3	13	23.002	0.008	0.7	1	-493	0.076	0	-0.328	24.778	0.903	-1.145	-0.114	-0.928	0	505	172.604	-43.5436	0	0.075	0	0	1	-117	0.216	0.19	41.621	0.073	51.984	0.001	1.347	0	0
00:59:23.740000	0	-0.333	0.053	0	0.896	81.192	0	0.205	57.199	0	9999	0	-36.815	26.36	18.017	113.4	13	23.002	0.012	0.7	1	-493	0.028	0	-0.338	18.158	0.922	-1.137	-0.162	-0.933	0	505	172.604	-43.5436	0	0.075	0	0	1	-112	0.19	0.215	41.625	0.015	51.99	0.001	1.347	0	0
00:59:23.840000	0	-0.441	0.086	0	0.946	15.476	0	0.216	57.202	0	9999	0	-4.946	3.3	7.231	132.1	13	23.002	0.016	0.7	1	-493	0.018	0	-0.386	8.792	0.938	-1.132	-0.162	-0.94	0	506	172.604	-43.5436	0	0.055	0	0	1	-131	0.205	0.248	41.628	0.015	51.993	0.001	1.347	0	0
00:59:23.940000	0	-0.365	0.012	0	0.945	43.751	0	0.241	57.204	0	9999	0	7.401	15.526	-20.825	170.4	13	23.002	0.02	0.7	1	-493	0.011	0	-0.358	15.589	0.905	-1.109	-0.157	-0.949	0	506	172.604	-43.5436	0	0.18	0	0	1	-169	0.334	0.296	41.63	0.007	51.995	0.001	1.347	0	0
00:59:24.040000	0	-0.353	-0.047	0	0.903	46.786	0	0.334	57.206	0	9999	0	9.164	16.495	-21.128	181.2	13	23.002	0.025	0.7	1	-493	0.012	0	-0.361	18.158	0.876	-1.103	-0.183	-0.951	0	506	172.604	-43.5436	0	0.59	0	0	2	-179	0.411	0.35	41.631	0.008	51.997	0.001	1.347	0	0
00:59:24.140000	0	-0.439	-0.082	0	0.835	41.882	0	0.411	57.207	0	9999	0	11.962	22.608	-7.312	194.6	13	23.002	0.032	0.7	1	-493	0.022	0	-0.462	21.58	0.847	-1.064	-0.194	-0.97	0	506	172.604	-43.5436	0	0.85	0	0	2	167	0.411	0.395	41.632	0.021	51.998	0.001	1.347	0	0
00:59:24.240000	0	-0.697	0.041	0	0.89	46.037	0	0.411	57.21	0	9999	0	25.829	19.097	1.111	195.4	13	23.001	0.04	0.7	1	-493	0.042	0	-0.601	18.742	0.809	-1.036	-0.188	-0.99	0	506	172.604	-43.5436	0	0.385	0	0	3	168	0.519	0.424	41.635	0.042	52.001	0.001	1.347	0	0
00:59:24.340000	0	-0.53	0.173	0	0.589	32.674	0	0.411	57.214	0	9999	0	14.456	10.26	7.958	185.1	13	23.001	0.048	0.7	1	-493	0.036	0	-0.602	10.313	0.752	-0.968	-0.144	-1.038	0	506	172.604	-43.5436	0	0	0	0	3	178	0.529	0.437	41.637	0.031	52.005	0.001	1.347	0	0
00:59:24.440000	0	-0.596	0.276	0	0.898	17.347	0	0	57.218	0	9999	0	9.164	7.96	-0.222	183.9	13	23.001	0.052	0.7	1	-493	0.042	0	-0.555	8.648	0.798	-0.97	-0.147	-1.035	0	506	172.604	-43.5436	0	0	0	0	3	179	0	0	41.638	0.002	52.009	0.001	1.347	0	0
00:59:24.540000	0	-0.434	0.188	0	0.736	42.031	0	0.411	57.22	0	9999	0	-8.656	20.792	-12.584	153.2	13	23.001	0.052	0.7	1	-493	0.031	0	-0.474	19.517	0.742	-0.944	-0.147	-1.051	0	506	172.604	-43.5436	0	2.055	0	0	3	-150	0.74	0.513	41.64	0.025	52.011	0.001	1.347	0	0
00:59:24.640000	0	-0.503	0.21	0	0.651	44.876	0	0.411	57.222	0	9999	0	-9.02	24.363	-11.493	144.8	13	23	0.06	0.7	1	-493	0.012	0	-0.494	24.052	0.644	-0.925	-0.185	-1.059	0	506	172.604	-43.5436	0	2.055	0	0	2	-143	0.715	0.588	41.641	0.012	52.012	0.001	1.347	0	0
00:59:24.740000	0	-0.586	0.148	0	0.594	50.295	0	0.411	57.223	0	9999	0	-13.156	15.042	-22.097	150.7	13	23	0.069	0.7	1	-493	0.018	0	-0.622	15.753	0.68	-0.887	-0.207	-1.07	0	506	172.604	-43.5436	0	0	0	0	1	-150	0.699	0.612	41.643	0.013	52.014	0.001	1.347	0	0
00:59:24.840000	0	-0.863	0.05	0	0.866	69.564	0	0.385	57.231	0	9999	0	-37.423	22.91	9.231	142.7	13	23	0.077	0.7	1	-493	0.079	0	-0.826	27.303	0.721	-0.872	-0.233	-1.07	0	506	172.604	-43.5436	0	-0.13	0	0	1	-142	0.54	0.565	41.648	0.057	52.022	0.001	1.348	0	0
00:59:24.940000	0	-0.922	-0.002	0	0.485	69.596	0	0.21	57.236	0	9999	0	-28.969	20.792	19.835	146.5	13	23	0.085	0.7	1	-493	0.027	0	-0.923	23.247	0.542	-0.831	-0.241	-1.081	0	506	172.604	-43.5436	0	-1.005	0	0	1	-146	0.385	0.464	41.65	0.01	52.027	0.001	1.348	0	0
00:59:25.040000	0	-0.847	-0.035	0	0.405	34.546	0	0.18	57.237	0	9999	0	-16.805	4.389	13.351	149.9	13	23	0.089	0.7	1	-493	0.01	0	-0.869	3.868	0.43	-0.823	-0.226	-1.089	0	506	172.604	-43.5436	0	-1.025	0	0	2	-148	0.21	0.343	41.651	0.009	52.028	0.001	1.348	0	0
00:59:25.140000	0	-0.799	-0.082	0	0.496	37.445	0	0.133	57.238	0	9999	0	-15.224	-5.537	16.684	176.7	13	22.009	0.092	0.7	1	-493	0.015	0	-0.796	-6.94	0.472	-0.816	-0.211	-1.095	0	506	172.604	-43.5436	0	-0.385	0	0	3	-174	0.18	0.236	41.652	0.009	52.029	0.001	1.348	0	0
00:59:25.240000	0	-0.743	-0.006	0	0.523	32.647	0	0.133	57.239	0	9999	0	-11.879	-3.842	16.926	188.1	13	22.009	0.095	0.7	1	-493	0.014	0	-0.77	-4.505	0.524	-0.833	-0.192	-1.091	0	506	172.604	-43.5436	0	-0.235	0	0	4	176	0.113	0.158	41.653	0.014	52.03	0.001	1.348	0	0
00:59:25.340000	0	-0.82	0.029	0	0.575	7.915	0	0.113	57.241	0	9999	0	-3.729	-4.145	-0.04	309.3	13	22.009	0.098	0.7	1	-493	0.028	0	-0.799	-0.037	0.539	-0.818	-0.157	-1.094	0	506	172.604	-43.5436	0	-0.1	0	0	5	56	0.082	0.106	41.654	0.024	52.032	0.001	1.348	0	0
00:59:25.440000	0	-0.794	-0.003	0	0.536	32.621	0	0.082	57.242	0	9999	0	11.05	-8.261	-13.311	316.2	13	22.009	0.1	0.7	1	-493	0.01	0	-0.805	-7.694	0.541	-0.84	-0.188	-1.087	0	506	172.604	-43.5436	0	-0.255	0	0	5	49	0.133	0.073	41.655	0.007	52.033	0.001	1.348	0	0
00:59:25.540000	0	-0.809	-0.037	0	0.588	42.754	0	0	57.243	0	9999	0	16.219	-13.345	-13.19	314.6	13	22.009	0.101	0.7	1	-493	0.006	0	-0.775	-13.295	0.559	-0.85	-0.203	-1.084	0	506	172.604	-43.5436	0	0	0	0	5	50	0	0	41.655	0.004	52.034	0.001	1.348	0	0
00:59:25.640000	0	-0.729	-0.021	0	0.607	35.843	0	0	57.245	0	9999	0	21.024	-13.466	1.353	308.9	13	22.009	0.101	0.7	1	-493	0.013	0	-0.727	-9.527	0.597	-0.861	-0.213	-1.083	0	506	172.604	-43.5436	0	0	0	0	6	57	0	0	41.657	0.011	52.036	0.001	1.348	0	0
00:59:25.740000	0	-0.703	-0.014	0	0.621	28.243	0	0	57.247	0	9999	0	20.477	1.303	-6.464	297.9	13	22.008	0.101	0.7	1	-493	0.023	0	-0.715	1.33	0.629	-0.846	-0.205	-1.081	0	506	172.604	-43.5436	0	0	0	0	6	68	0	0	41.658	0.022	52.037	0.001	1.348	0	0
00:59:25.840000	0	-0.771	0.098	0	0.585	52.692	0	0	57.248	0	9999	0	22.97	-16.916	12.806	322.8	13	22.008	0.101	0.7	1	-493	0.024	0	-0.746	-19.124	0.6	-0.853	-0.207	-1.084	0	506	172.604	-43.5436	0	0	0	0	7	44	0	0	41.66	0.021	52.039	0.001	1.348	0	0
00:59:25.940000	0	-0.667	0.215	0	0.575	78.027	0	0	57.251	0	9999	0	18.835	-51.113	8.079	331.4	13	22.008	0.101	0.7	1	-493	0.028	0	-0.674	-49.872	0.626	-0.882	-0.177	-1.075	0	506	172.604	-43.5436	0	0	0	0	6	35	0	0	41.662	0.028	52.042	0.001	1.349	0	0
00:59:26.040000	0	-0.57	0.134	0	0.731	66.817	0	0	57.254	0	9999	0	10.563	-42.458	-13.796	310.4	13	22.008	0.101	0.7	1	-493	0.012	0	-0.562	-39.983	0.737	-0.964	-0.151	-1.04	0	506	172.604	-43.5436	0	0	0	0	6	56	0	0	41.665	0.011	52.045	0.001	1.349	0	0
00:59:26.140000	0	-0.502	0.092	0	0.821	38.591	0	0	57.255	0	9999	0	6.914	-20.063	-11.614	280.5	13	22.008	0.101	0.7	1	-493	0.012	0	-0.508	-16.437	0.807	-0.983	-0.166	-1.03	0	506	172.604	-43.5436	0	0	0	0	5	85	0	0	41.666	0.003	52.046	0.001	1.349	0	0
00:59:26.240000	0	-0.525	0.099	0	0.803	15.445	0	0	57.256	0	9999	0	1.805	5.176	-8.463	225.3	13	22.007	0.101	0.7	1	-493	0.004	0	-0.532	5.36	0.813	-1	-0.179	-1.025	0	506	172.604	-43.5436	0	0	0	0	5	140	0	0	41.666	0.004	52.047	0.001	1.349	0	0
00:59:26.340000	0	-0.598	0.106	0	0.786	20.382	0	0	57.257	0	9999	0	-6.344	9.897	4.141	256.8	13	22.007	0.101	0.7	1	-493	0.013	0	-0.582	8.44	0.79	-0.966	-0.177	-1.032	0	506	172.604	-43.5436	0	0	0	0	5	108	0	0	41.667	0.005	52.048	0.001	1.349	0	0
00:59:26.440000	0	-0.582	0.13	0	0.727	34.149	0	0	57.258	0	9999	0	-9.872	-8.805	15.472	285.1	13	22.007	0.101	0.7	1	-493	0.01	0	-0.587	-6.927	0.747	-0.979	-0.19	-1.032	0	506	172.604	-43.5436	0	0	0	0	4	79	0	0	41.668	0.009	52.049	0.001	1.349	0	0
00:59:26.540000	0	-0.579	0.108	0	0.709	31.35	0	0	57.259	0	9999	0	-7.865	-12.255	11.23	331.4	13	22.007	0.101	0.7	1	-493	0.004	0	-0.58	-14.29	0.739	-0.989	-0.168	-1.027	0	506	172.604	-43.5436	0	0	0	0	4	33	0	0	41.668	0.001	52.05	0.001	1.349	0	0
00:59:26.640000	0	-0.579	0.081	0	0.785	40.596	0	0	57.259	0	9999	0	-4.155	-22.484	13.957	318.5	13	22.007	0.101	0.7	1	-493	0.004	0	-0.568	-21.323	0.774	-1.019	-0.151	-1.014	0	506	172.604	-43.5436	0	0	0	0	4	46	0	0	41.668	0.003	52.05	0.001	1.349	0	0
00:59:26.740000	0	-0.532	0.105	0	0.799	34.11	0	0	57.26	0	9999	0	-2.513	-19.155	12.442	320.2	13	22.006	0.101	0.7	1	-493	0.007	0	-0.538	-18.79	0.799	-1.038	-0.138	-1.003	0	506	172.604	-43.5436	0	0	0	0	4	44	0	0	41.669	0.007	52.051	0.001	1.349	0	0
00:59:26.840000	0	-0.507	0.118	0	0.799	26.045	0	0	57.261	0	9999	0	-0.506	-17.824	7.716	326.7	13	22.006	0.101	0.7	1	-493	0.003	0	-0.51	-17.19	0.812	-1.073	-0.123	-0.983	0	506	172.604	-43.5436	0	0	0	0	3	36	0	0	41.669	0.003	52.052	0.001	1.349	0	0
00:59:26.940000	0	-0.476	0.12	0	0.842	23.075	0	0	57.261	0	9999	0	-0.445	-18.792	3.838	323.1	13	22.006	0.101	0.7	1	-493	0.009	0	-0.484	-17.72	0.829	-1.083	-0.112	-0.965	0	506	172.604	-43.5436	0	0	0	0	3	40	0	0	41.67	0.006	52.052	0.001	1.349	0	0
00:59:27.040000	0	-0.459	0.104	0	0.84	19.525	0	0	57.262	0	9999	0	0.65	-16.855	2.02	323.1	13	22.006	0.101	0.7	1	-493	0.003	0	-0.456	-17.054	0.845	-1.122	-0.103	-0.955	0	506	172.604	-43.5436	0	0	0	0	3	40	0	0	41.67	0.003	52.053	0.001	1.35	0	0
00:59:27.140000	0	-0.418	0.112	0	0.87	18.559	0	0	57.262	0	9999	0	1.197	-15.645	1.717	308.1	13	22.005	0.101	0.7	1	-493	0.001	0	-0.418	-15.636	0.872	-1.139	-0.103	-0.935	0	506	172.604	-43.5436	0	0	0	0	2	54	0	0	41.671	0.001	52.053	0.001	1.35	0	0
00:59:27.240000	0	-0.376	0.086	0	0.897	26.88	0	0	57.263	0	9999	0	4.481	-8.442	13.957	280.9	13	22.005	0.101	0.7	1	-493	0.01	0	-0.379	-8.334	0.904	-1.156	-0.093	-0.921	0	506	172.604	-43.5436	0	0	0	0	2	81	0	0	41.671	0.008	52.054	0.001	1.35	0	0
00:59:27.340000	0	-0.363	0.154	0	0.909	34.027	0	0	57.264	0	9999	0	-9.203	9.655	15.169	192	13	22.005	0.101	0.7	1	-493	0.008	0	-0.36	6.976	0.918	-1.143	-0.086	-0.921	0	506	172.604	-43.5436	0	0	0	0	2	170	0	0	41.672	0.005	52.055	0.001	1.35	0	0
00:59:27.440000	0	-0.364	0.187	0	0.892	43.685	0	0	57.265	0	9999	0	-16.684	13.347	13.654	167.1	13	22.005	0.101	0.7	1	-493	0.006	0	-0.376	14.324	0.903	-1.132	-0.078	-0.927	0	506	172.604	-43.5436	0	0	0	0	1	-166	0	0	41.673	0.006	52.056	0.001	1.35	0	0
00:59:27.540000	0	-0.409	0.149	0	0.874	40.022	0	0	57.266	0	9999	0	-12.365	23.516	4.141	152.4	13	22.005	0.101	0.7	1	-493	0.01	0	-0.412	20.723	0.878	-1.126	-0.08	-0.938	0	506	172.604	-43.5436	0	0	0	0	1	-151	0	0	41.673	0.004	52.057	0.001	1.35	0	0
00:59:27.640000	0	-0.461	0.139	0	0.842	33.047	0	0	57.267	0	9999	0	-9.811	21.034	2.202	141.5	13	22.004	0.101	0.7	1	-493	0.007	0	-0.462	20.311	0.84	-1.107	-0.086	-0.954	0	506	172.604	-43.5436	0	0	0	0	1	-141	0	0	41.674	0.002	52.057	0.001	1.35	0	0
00:59:27.740000	0	-0.511	0.115	0	0.814	15.889	0	0	57.267	0	9999	0	-4.155	11.289	0.444	127.9	13	22.004	0.101	0.7	1	-493	0.011	0	-0.509	12.612	0.805	-1.075	-0.093	-0.968	0	506	172.604	-43.5436	0	0	0	0	0	-128	0	0	41.675	0.01	52.058	0.001	1.35	0	0
00:59:27.840000	0	-0.532	0.1	0	0.797	14.397	0	0	57.268	0	9999	0	-4.033	8.021	-2.343	105.4	13	22.004	0.101	0.7	1	-493	0.005	0	-0.533	7.661	0.789	-1.075	-0.103	-0.975	0	506	172.604	-43.5436	0	0	0	0	0	-105	0	0	41.675	0.003	52.059	0.001	1.35	0	0
00:59:27.940000	0	-0.535	0.088	0	0.793	16.461	0	0	57.269	0	9999	0	-4.52	6.568	-5.373	116.7	13	22.004	0.101	0.7	1	-493	0.006	0	-0.54	6.307	0.791	-1.06	-0.106	-0.983	0	506	172.604	-43.5436	0	0	0	0	0	-117	0	0	41.676	0.006	52.06	0.001	1.35	0	0
00:59:28.040000	0	-0.554	0.058	0	0.79	13.621	0	0	57.269	0	9999	0	0.589	6.084	-6.948	108.7	13	22.004	0.101	0.7	1	-493	0.002	0	-0.552	6.196	0.79	-1.056	-0.112	-0.983	0	506	172.604	-43.5436	0	0	0	0	0	-109	0	0	41.676	0.002	52.06	0.001	1.351	0	0
00:59:28.140000	0	-0.579	0.039	0	0.796	11.939	0	0	57.27	0	9999	0	3.265	1.908	-6.767	119.3	13	22.003	0.101	0.7	1	-493	0.013	0	-0.562	2.429	0.792	-1.043	-0.125	-1	0	506	172.604	-43.5436	0	0	0	0	0	-119	0	0	41.676	0.013	52.061	0.001	1.351	0	0
00:59:28.240000	0	-0.562	0.033	0	0.784	6.789	0	0	57.27	0	9999	0	3.387	-0.271	-3.131	151.3	13	22.003	0.101	0.7	1	-493	0.007	0	-0.56	-0.131	0.789	-1.041	-0.131	-0.998	0	506	172.604	-43.5436	0	0	0	0	0	-151	0	0	41.677	0.007	52.061	0.001	1.351	0	0
00:59:28.340000	0	-0.557	0.052	0	0.774	5.705	0	0	57.271	0	9999	0	5.394	-0.09	-0.222	165.9	13	22.003	0.101	0.7	1	-493	0.002	0	-0.558	0.336	0.781	-1.032	-0.134	-1.003	0	506	172.604	-43.5436	0	0	0	0	0	-166	0	0	41.677	0.002	52.062	0.001	1.351	0	0
00:59:28.440000	0	-0.577	0.068	0	0.774	11.191	0	0	57.271	0	9999	0	3.873	4.571	2.747	153	13	22.003	0.101	0.7	1	-493	0.003	0	-0.576	4.307	0.771	-1.041	-0.131	-1.006	0	506	172.604	-43.5436	0	0	0	0	0	-153	0	0	41.678	0.001	52.062	0.001	1.351	0	0
00:59:28.540000	0	-0.596	0.093	0	0.761	6.521	0	0	57.272	0	9999	0	2.049	1.847	2.626	135.2	13	22.003	0.097	0.7	1	-493	0.006	0	-0.59	2.398	0.759	-1.024	-0.119	-1.014	0	506	172.604	-43.5436	0	0	0	0	1	-134	0	0	41.678	0.006	52.063	0.001	1.351	0	0
00:59:28.640000	0	-0.58	0.084	0	0.767	1.669	0	0	57.272	0	9999	0	0.832	-0.513	0.323	7.6	13	22.003	0.093	0.7	1	-493	0.006	0	-0.589	-0.692	0.755	-1.024	-0.123	-1.014	0	506	172.604	-43.5436	0	0	0	0	1	-7	0	0	41.679	0.006	52.063	0.001	1.351	0	0
00:59:28.740000	0	-0.578	0.076	0	0.761	8.53	0	0	57.273	0	9999	0	0.711	-5.295	-2.525	16.4	13	22.003	0.089	0.7	1	-493	0.006	0	-0.58	-4.812	0.761	-1.009	-0.116	-1.011	0	506	172.604	-43.5436	0	0	0	0	1	-15	0	0	41.679	0.004	52.064	0.001	1.351	0	0
00:59:28.840000	0	-0.565	0.066	0	0.783	6.831	0	0	57.273	0	9999	0	0.406	-6.324	-0.101	18	13	22.003	0.085	0.7	1	-493	0.003	0	-0.568	-6.116	0.775	-1.03	-0.123	-1.01	0	506	172.604	-43.5436	0	0	0	0	1	-17	0	0	41.679	0.003	52.064	0.001	1.351	0	0
00:59:28.940000	0	-0.554	0.073	0	0.776	6.73	0	0	57.274	0	9999	0	-0.749	-5.597	0.384	354.2	13	22.003	0.081	0.7	1	-493	0.004	0	-0.559	-5.924	0.783	-1.026	-0.119	-1.003	0	506	172.604	-43.5436	0	0	0	0	1	7	0	0	41.679	0.004	52.064	0.001	1.351	0	0
00:59:29.040000	0	-0.554	0.069	0	0.799	5.417	0	0	57.274	0	9999	0	-0.263	-4.871	-0.283	347.6	13	22.002	0.076	0.7	1	-493	0	0	-0.551	-5.464	0.792	-1.047	-0.103	-0.989	0	506	172.604	-43.5436	0	0	0	0	1	13	0	0	41.68	0	52.065	0.001	1.352	0	0
00:59:29.140000	0	-0.545	0.074	0	0.788	9.012	0	0	57.274	0	9999	0	0.224	-6.808	-1.98	359.3	13	22.002	0.069	0.7	1	-493	0.006	0	-0.547	-7.157	0.794	-1.062	-0.125	-0.983	0	506	172.604	-43.5436	0	0	0	0	1	2	0	0	41.68	0.006	52.065	0.001	1.352	0	0
00:59:29.240000	0	-0.535	0.058	0	0.808	10.105	0	0	57.275	0	9999	0	0.893	-6.626	-2.585	298.3	13	22.002	0.061	0.7	1	-493	0.007	0	-0.541	-6.264	0.798	-1.077	-0.127	-0.975	0	506	172.604	-43.5436	0	0	0	0	1	63	0	0	41.681	0.007	52.066	0.001	1.352	0	0
00:59:29.340000	0	-0.527	0.067	0	0.796	8.108	0	0	57.275	0	9999	0	0.467	-2.692	-4.949	270.9	13	22.002	0.053	0.7	1	-493	0.006	0	-0.534	-3.032	0.8	-1.058	-0.131	-0.992	0	506	172.604	-43.5436	0	0	0	0	1	90	0	0	41.681	0.006	52.066	0.001	1.352	0	0
00:59:29.440000	0	-0.529	0.062	0	0.807	6.352	0	0	57.276	0	9999	0	0.893	-3.116	-2.343	258.2	13	22.002	0.049	0.7	1	-493	0.005	0	-0.529	-3.209	0.807	-1.066	-0.136	-0.984	0	506	172.604	-43.5436	0	0	0	0	1	103	0	0	41.681	0.005	52.067	0.001	1.352	0	0
00:59:29.540000	0	-0.54	0.042	0	0.816	2.159	0	0	57.276	0	9999	0	2.109	-0.029	0.02	270.4	13	22.002	0.049	0.7	1	-493	0.003	0	-0.53	-1.13	0.809	-1.058	-0.131	-0.99	0	506	172.604	-43.5436	0	0	0	0	1	91	0	0	41.682	0.003	52.067	0.001	1.352	0	0
00:59:29.640000	0	-0.539	0.067	0	0.805	6.299	0	0	57.277	0	9999	0	2.657	-2.571	-1.071	271.1	13	22.002	0.041	0.7	1	-493	0.004	0	-0.532	-2.121	0.806	-1.062	-0.14	-0.987	0	506	172.604	-43.5436	0	0	0	0	1	90	0	0	41.682	0.003	52.068	0.001	1.352	0	0
00:59:29.740000	0	-0.528	0.075	0	0.808	10.122	0	0	57.277	0	9999	0	4.36	-2.813	-2.949	295.9	13	22.002	0.032	0.7	1	-493	0.006	0	-0.535	-1.814	0.802	-1.06	-0.127	-0.99	0	506	172.604	-43.5436	0	0	0	0	1	65	0	0	41.683	0.005	52.068	0.001	1.352	0	0
00:59:29.840000	0	-0.54	0.083	0	0.803	9.648	0	0	57.278	0	9999	0	5.819	0.031	-3.797	269.9	13	22.001	0.024	0.7	1	-493	0.003	0	-0.532	-0.493	0.802	-1.056	-0.131	-0.987	0	506	172.604	-43.5436	0	0	0	0	1	91	0	0	41.683	0.002	52.069	0.001	1.352	0	0
00:59:29.940000	0	-0.531	0.096	0	0.82	11.278	0	0	57.278	0	9999	0	5.637	-2.874	-2.767	181.7	13	22.001	0.016	0.7	1	-493	0.01	0	-0.526	-1.556	0.808	-1.051	-0.129	-0.995	0	506	172.604	-43.5436	0	0	0	0	1	179	0	0	41.683	0.01	52.069	0.001	1.352	0	0
00:59:30.040000	0	-0.532	0.089	0	0.802	7.462	0	0	57.279	0	9999	0	5.576	-1.119	-0.768	191.7	13	22.001	0.012	0.7	1	-493	0.001	0	-0.528	-1.025	0.804	-1.06	-0.123	-0.984	0	506	172.604	-43.5436	0	0	0	0	1	169	0	0	41.684	0.001	52.07	0.001	1.352	0	0
00:59:30.140000	0	-0.542	0.1	0	0.796	9.46	0	0	57.279	0	9999	0	5.333	-1.542	-2.585	231.9	13	22.001	0.009	0.7	1	-493	0.005	0	-0.533	-1.531	0.799	-1.056	-0.131	-0.981	0	506	172.604	-43.5436	0	0	0	0	1	129	0	0	41.684	0.005	52.07	0.001	1.353	0	0
00:59:30.240000	0	-0.536	0.1	0	0.803	10.608	0	0	57.28	0	9999	0	4.907	-3.055	-2.646	150.2	13	22.001	0.006	0.7	1	-493	0.003	0	-0.536	-2.279	0.8	-1.066	-0.127	-0.979	0	506	172.604	-43.5436	0	0	0	0	1	-149	0	0	41.685	0.003	52.07	0.001	1.353	0	0
00:59:30.340000	0	-0.543	0.091	0	0.785	8.125	0	0	57.28	0	9999	0	4.603	-1.3	-2.222	313.6	13	22.001	0.003	0.7	1	-493	0.002	0	-0.544	-1.92	0.795	-1.043	-0.123	-1	0	506	172.604	-43.5436	0	0	0	0	1	47	0	0	41.685	0.002	52.071	0.001	1.353	0	0
00:59:30.440000	0	-0.546	0.094	0	0.789	10.305	0	0	57.281	0	9999	0	4.725	-2.995	-2.585	336.2	13	22	0.001	0.7	1	-493	0.003	0	-0.545	-3.6	0.791	-1.049	-0.129	-0.997	0	506	172.604	-43.5436	0	0	0	0	1	25	0	0	41.685	0.003	52.071	0.001	1.353	0	0
00:59:30.540000	0	-0.532	0.09	0	0.798	13.51	0	0	57.281	0	9999	0	3.934	-5.779	-3.797	323.9	13	22	0	0.7	1	-493	0.005	0	-0.535	-5.956	0.798	-1.043	-0.123	-1.002	0	506	172.604	-43.5436	0	0	0	0	1	37	0	0	41.686	0.005	52.072	0.001	1.353	0	0
00:59:30.640000	0	-0.522	0.095	0	0.811	12.178	0	0	57.281	0	9999	0	3.447	-3.721	-5.009	295.1	13	22	0	0.7	1	-493	0.002	0	-0.521	-3.933	0.81	-1.056	-0.134	-0.992	0	506	172.604	-43.5436	0	0	0	0	1	66	0	0	41.686	0.002	52.072	0.001	1.353	0	0
00:59:30.740000	0	-0.515	0.1	0	0.815	8.179	0	0	57.282	0	9999	0	2.961	-1.905	-3.313	262.2	13	22	0	0.7	1	-493	0.004	0	-0.512	-1.774	0.813	-1.045	-0.131	-0.994	0	506	172.604	-43.5436	0	0	0	0	1	99	0	0	41.686	0.004	52.072	0.001	1.353	0	0
00:59:30.840000	0	-0.522	0.101	0	0.823	7.307	0	0	57.282	0	9999	0	2.596	-3.176	1.535	351.1	13	22	0	0.7	1	-493	0.008	0	-0.517	-3.768	0.808	-1.053	-0.136	-0.99	0	506	172.604	-43.5436	0	0	0	0	1	10	0	0	41.687	0.008	52.073	0.001	1.353	0	0
00:59:30.940000	0	-0.541	0.112	0	0.795	14.122	0	0	57.283	0	9999	0	5.576	-6.203	-2.343	340.8	13	22	0	0.7	1.2	-493	0.005	0	-0.529	-7.709	0.804	-1.047	-0.129	-0.992	0	506	172.604	-43.5436	0	0	0	0	1	20	0	0	41.688	0.003	52.074	0.001	1.353	0	0
00:59:31.040000	0	-0.52	0.109	0	0.833	22.79	0	0	57.284	0	9999	0	7.522	-9.653	-5.615	333.8	13	22	0	0.7	1	-493	0.005	0	-0.526	-8.037	0.81	-1.049	-0.112	-0.976	0	506	172.604	-43.5436	0	0	0	0	1	27	0	0	41.688	0.003	52.075	0.001	1.353	0	0
00:59:31.140000	0	-0.517	0.111	0	0.824	24.178	0	0	57.285	0	9999	0	6.428	-11.045	-6.706	341.8	13	22	0	0.7	1	-493	0.006	0	-0.521	-9.661	0.813	-1.071	-0.131	-0.986	0	506	172.604	-43.5436	0	0	0	0	0	18	0	0	41.689	0.001	52.076	0.001	1.354	0	0
00:59:31.240000	0	-0.485	0.122	0	0.819	36.48	0	0	57.286	0	9999	0	8.252	-15.705	-12.523	341.1	13	22	0	0.7	1	-493	0.014	0	-0.508	-15.896	0.816	-1.083	-0.14	-0.978	0	506	172.604	-43.5436	0	0	0	0	0	19	0	0	41.69	0.014	52.077	0.001	1.354	0	0
00:59:31.340000	0	-0.457	0.078	0	0.844	41.691	0	0	57.287	0	9999	0	8.739	-17.763	-15.189	333.9	13	21.009	0	0.7	1	-493	0.017	0	-0.466	-19.611	0.836	-1.092	-0.142	-0.965	0	506	172.604	-43.5436	0	0	0	0	0	26	0	0	41.691	0.014	52.078	0.001	1.354	0	0
00:59:31.440000	0	-0.427	0.077	0	0.868	22.345	0	0	57.288	0	9999	0	2.961	-13.647	-5.736	304	13	21.009	0	0.7	1	-493	0.004	0	-0.423	-14.739	0.859	-1.109	-0.164	-0.948	0	506	172.604	-43.5436	0	0	0	0	0	56	0	0	41.691	0.004	52.079	0.001	1.354	0	0
00:59:31.540000	0	-0.407	0.118	0	0.872	15.893	0	0	57.289	0	9999	0	-3.79	-3.842	8.261	290.7	13	21.009	0	0.7	1	-493	0.015	0	-0.399	-5.939	0.879	-1.122	-0.151	-0.94	0	506	172.604	-43.5436	0	0	0	0	1	70	0	0	41.692	0.015	52.08	0.001	1.354	0	0
00:59:31.640000	0	-0.386	0.138	0	0.906	16.624	0	0	57.289	0	9999	0	-3.547	1.968	11.109	238.9	13	21.009	0	0.7	1	-493	0.004	0	-0.388	-0.211	0.898	-1.128	-0.157	-0.935	0	506	172.604	-43.5436	0	0	0	0	1	122	0	0	41.692	0.004	52.08	0.001	1.354	0	0
00:59:31.740000	0	-0.365	0.14	0	0.897	14.425	0	0	57.29	0	9999	0	-0.627	-6.142	7.655	156.7	13	21.009	0	0.7	1	-493	0.014	0	-0.393	-3.659	0.894	-1.126	-0.138	-0.936	0	506	172.604	-43.5436	0	0	0	0	1	-156	0	0	41.693	0.013	52.081	0.001	1.354	0	0
00:59:31.840000	0	-0.417	0.116	0	0.884	8.799	0	0	57.291	0	9999	0	-1.479	-0.755	6.564	153.2	13	21.009	0	0.7	1	-493	0.008	0	-0.407	-1.859	0.885	-1.137	-0.129	-0.932	0	506	172.604	-43.5436	0	0	0	0	1	-152	0	0	41.694	0.007	52.082	0.001	1.354	0	0
00:59:31.940000	0	-0.404	0.12	0	0.876	8.981	0	0	57.291	0	9999	0	-1.479	-0.392	7.11	191.9	13	21.009	0	0.7	1.2	-493	0.001	0	-0.409	0.452	0.878	-1.132	-0.119	-0.933	0	506	172.604	-43.5436	0	0	0	0	0	168	0	0	41.694	0.001	52.082	0.001	1.354	0	0
00:59:32.040000	0	-0.404	0.116	0	0.878	12.375	0	0	57.292	0	9999	0	-1.905	3.3	7.17	201.4	13	21.009	0	0.7	1	-493	0.008	0	-0.416	2.379	0.874	-1.143	-0.11	-0.922	0	506	172.604	-43.5436	0	0	0	0	0	159	0	0	41.695	0.008	52.083	0.001	1.354	0	0
00:59:32.140000	0	-0.432	0.131	0	0.86	14.071	0	0	57.292	0	9999	0	-1.783	2.937	9.352	215.5	13	21.009	0	0.7	1	-493	0.006	0	-0.429	2.703	0.863	-1.132	-0.106	-0.927	0	506	172.604	-43.5436	0	0	0	0	0	145	0	0	41.695	0.003	52.083	0.001	1.355	0	0
00:59:32.240000	0	-0.45	0.154	0	0.861	8.376	0	0	57.293	0	9999	0	-1.296	0.879	6.201	304.4	13	21.009	0	0.7	1	-493	0.006	0	-0.438	1.409	0.857	-1.137	-0.101	-0.917	0	506	172.604	-43.5436	0	0	0	0	0	56	0	0	41.695	0.006	52.084	0.001	1.355	0	0
00:59:32.340000	0	-0.445	0.162	0	0.853	4.128	0	0	57.293	0	9999	0	-0.08	-0.755	3.292	22.8	13	21.009	0	0.7	1	-493	0.007	0	-0.439	-0.563	0.855	-1.118	-0.093	-0.941	0	506	172.604	-43.5436	0	0	0	0	0	-23	0	0	41.696	0.007	52.084	0.001	1.355	0	0
00:59:32.440000	0	-0.438	0.147	0	0.866	1.365	0	0	57.294	0	9999	0	0.65	-0.453	0.262	4.1	13	21.009	0	0.7	1	-493	0.002	0	-0.436	-0.445	0.858	-1.124	-0.091	-0.94	0	506	172.604	-43.5436	0	0	0	0	0	-4	0	0	41.696	0.002	52.085	0.001	1.355	0	0
00:59:32.540000	0	-0.436	0.146	0	0.857	5.69	0	0	57.294	0	9999	0	1.866	-2.087	-1.737	46.5	13	21.009	0	0.7	1	-493	0.005	0	-0.433	-0.047	0.861	-1.118	-0.091	-0.941	0	506	172.604	-43.5436	0	0	0	0	0	-47	0	0	41.696	0.005	52.085	0.001	1.355	0	0
00:59:32.640000	0	-0.437	0.149	0	0.868	7.15	0	0	57.294	0	9999	0	2.231	0.455	-4.464	87.7	13	21.009	0	0.7	1	-493	0.004	0	-0.43	0.825	0.864	-1.118	-0.097	-0.944	0	506	172.604	-43.5436	0	0	0	0	359	-89	0	0	41.697	0.003	52.085	0.001	1.355	0	0
00:59:32.740000	0	-0.423	0.123	0	0.865	7.875	0	0	57.295	0	9999	0	1.927	1.847	-4.1	126.7	13	21.009	0	0.7	1	-493	0.011	0	-0.43	2.002	0.863	-1.113	-0.093	-0.951	0	506	172.604	-43.5436	0	0	0	0	359	-128	0	0	41.697	0.011	52.086	0.001	1.355	0	0
00:59:32.840000	0	-0.433	0.126	0	0.854	4.538	0	0	57.296	0	9999	0	0.711	1.121	-2.707	135.2	13	21.008	0	0.7	1	-493	0.002	0	-0.433	0.737	0.861	-1.109	-0.106	-0.955	0	506	172.604	-43.5436	0	0	0	0	359	-136	0	0	41.698	0.002	52.087	0.001	1.355	0	0
00:59:32.940000	0	-0.429	0.13	0	0.852	2.458	0	0	57.296	0	9999	0	-0.932	0.092	-1.434	146.1	13	21.008	0	0.7	1	-493	0.004	0	-0.439	0.15	0.858	-1.107	-0.106	-0.954	0	506	172.604	-43.5436	0	0	0	0	359	-147	0	0	41.698	0.003	52.087	0.001	1.355	0	0
00:59:33.040000	0	-0.452	0.127	0	0.847	3.712	0	0	57.297	0	9999	0	-2.452	-0.695	0.565	153.5	13	21.008	0	0.7	1	-493	0.004	0	-0.452	-1.09	0.852	-1.115	-0.097	-0.936	0	506	172.604	-43.5436	0	0	0	0	359	-155	0	0	41.698	0.003	52.087	0.001	1.355	0	0
00:59:33.140000	0	-0.448	0.111	0	0.853	7.429	0	0	57.297	0	9999	0	-3.243	-3.54	-0.646	215.3	13	21.008	0	0.7	1	-493	0.004	0	-0.451	-3.232	0.85	-1.12	-0.108	-0.935	0	506	172.604	-43.5436	0	0	0	0	359	144	0	0	41.699	0.004	52.088	0.001	1.355	0	0
00:59:33.240000	0	-0.451	0.109	0	0.849	7.718	0	0	57.298	0	9999	0	-4.398	-1.421	1.899	199	13	21.008	0	0.7	1	-493	0.002	0	-0.448	-2.259	0.852	-1.13	-0.114	-0.932	0	506	172.604	-43.5436	0	0	0	0	359	160	0	0	41.699	0.001	52.088	0.001	1.356	0	0
00:59:33.340000	0	-0.455	0.11	0	0.854	9.771	0	0	57.298	0	9999	0	-3.121	-3.54	3.11	235.6	13	21.008	0	0.7	1	-493	0.003	0	-0.448	-3.254	0.854	-1.113	-0.119	-0.949	0	506	172.604	-43.5436	0	0	0	0	359	123	0	0	41.7	0.003	52.089	0.001	1.356	0	0
00:59:33.440000	0	-0.449	0.111	0	0.861	6.799	0	0	57.298	0	9999	0	-1.965	-2.087	2.747	248.6	13	21.008	0	0.7	1	-493	0.006	0	-0.445	-2.25	0.86	-1.124	-0.125	-0.944	0	506	172.604	-43.5436	0	0	0	0	359	110	0	0	41.7	0.005	52.089	0.001	1.356	0	0
00:59:33.540000	0	-0.436	0.11	0	0.865	3.463	0	0	57.298	0	9999	0	-0.688	-1.179	1.596	188.8	13	21.008	0	0.7	1	-493	0.001	0	-0.438	-1.24	0.867	-1.115	-0.11	-0.946	0	506	172.604	-43.5436	0	0	0	0	359	170	0	0	41.7	0.001	52.089	0.001	1.356	0	0
00:59:33.640000	0	-0.422	0.124	0	0.871	3.403	0	0	57.299	0	9999	0	-0.323	1.666	1.414	145.8	13	21.008	0	0.7	1	-493	0.008	0	-0.435	2.237	0.865	-1.124	-0.123	-0.94	0	506	172.604	-43.5436	0	0	0	0	359	-147	0	0	41.7	0.005	52.09	0.001	1.356	0	0
00:59:33.740000	0	-0.444	0.124	0	0.859	6.255	0	0	57.3	0	9999	0	-1.479	1.847	2.929	158.4	13	21.008	0	0.7	1	-493	0.003	0	-0.439	2.727	0.86	-1.111	-0.108	-0.952	0	506	172.604	-43.5436	0	0	0	0	359	-159	0	0	41.701	0.003	52.09	0.001	1.356	0	0
00:59:33.840000	0	-0.45	0.131	0	0.861	4.071	0	0	57.3	0	9999	0	-0.871	2.21	0.99	135.9	13	21.008	0	0.7	1	-493	0.003	0	-0.447	2.413	0.856	-1.122	-0.114	-0.952	0	506	172.604	-43.5436	0	0	0	0	359	-137	0	0	41.701	0.002	52.091	0.001	1.356	0	0
00:59:33.940000	0	-0.462	0.106	0	0.846	4.983	0	0	57.3	0	9999	0	-1.844	2.513	0.626	115.6	13	21.008	0	0.7	1	-493	0.003	0	-0.457	2.439	0.85	-1.107	-0.114	-0.959	0	506	172.604	-43.5436	0	0	0	0	359	-117	0	0	41.702	0.003	52.091	0.001	1.356	0	0
00:59:34.040000	0	-0.455	0.1	0	0.848	2.864	0	0	57.301	0	9999	0	-1.783	0.758	0.323	173.2	13	21.008	0	0.7	1	-493	0.003	0	-0.463	1.644	0.848	-1.1	-0.106	-0.959	0	506	172.604	-43.5436	0	0	0	0	359	-174	0	0	41.702	0.003	52.091	0.001	1.356	0	0
00:59:34.140000	0	-0.449	0.09	0	0.849	7.228	0	0	57.301	0	9999	0	-3.121	4.087	0.02	144.3	13	21.008	0	0.7	1	-493	0.005	0	-0.46	3.79	0.852	-1.1	-0.114	-0.959	0	506	172.604	-43.5436	0	0	0	0	359	-145	0	0	41.702	0.005	52.092	0.001	1.356	0	0
00:59:34.240000	0	-0.454	0.104	0	0.848	14.009	0	0	57.302	0	9999	0	-3.06	8.747	2.202	163.9	13	21.008	0	0.7	1	-493	0.006	0	-0.464	9.045	0.852	-1.098	-0.121	-0.962	0	506	172.604	-43.5436	0	0	0	0	359	-165	0	0	41.703	0.006	52.092	0.001	1.357	0	0
00:59:34.340000	0	-0.482	0.103	0	0.838	19.694	0	0	57.302	0	9999	0	-2.026	14.618	3.05	161.8	13	21.007	0	0.7	1	-493	0.003	0	-0.479	14.243	0.84	-1.09	-0.121	-0.97	0	506	172.604	-43.5436	0	0	0	0	359	-163	0	0	41.703	0.002	52.093	0.001	1.357	0	0
00:59:34.440000	0	-0.496	0.105	0	0.819	20.352	0	0	57.302	0	9999	0	-0.627	17.645	2.08	163.3	13	21.007	0	0.7	1	-493	0.002	0	-0.5	18.111	0.82	-1.066	-0.123	-0.984	0	506	172.604	-43.5436	0	0	0	0	359	-164	0	0	41.703	0	52.093	0.001	1.357	0	0
00:59:34.540000	0	-0.527	0.136	0	0.794	24.272	0	0	57.303	0	9999	0	1.562	21.458	-1.252	162.9	13	21.007	0	0.7	1	-493	0.003	0	-0.531	21.78	0.795	-1.036	-0.112	-1.008	0	506	172.604	-43.5436	0	0	0	0	359	-164	0	0	41.704	0.003	52.094	0.001	1.357	0	0
00:59:34.640000	0	-0.569	0.113	0	0.763	25.244	0	0	57.304	0	9999	0	2.292	21.397	-1.555	156.6	13	21.007	0	0.7	1	-493	0.006	0	-0.566	21.515	0.763	-1.002	-0.121	-1.022	0	506	172.604	-43.5436	0	0	0	0	359	-158	0	0	41.705	0.005	52.095	0.001	1.357	0	0
00:59:34.740000	0	-0.608	0.108	0	0.732	28.87	0	0	57.304	0	9999	0	0.589	24.666	-3.616	153.8	13	21.007	0	0.7	1	-493	0.011	0	-0.59	24.776	0.731	-0.959	-0.116	-1.045	0	506	172.604	-43.5436	0	0	0	0	359	-155	0	0	41.705	0.011	52.095	0.001	1.357	0	0
00:59:34.840000	0	-0.597	0.117	0	0.688	40.717	0	0	57.305	0	9999	0	-1.905	35.137	-3.676	144.7	13	21.007	0	0.7	1	-493	0.005	0	-0.604	35.052	0.699	-0.932	-0.129	-1.056	0	506	172.604	-43.5436	0	0	0	0	359	-146	0	0	41.705	0.004	52.096	0.001	1.357	0	0
00:59:34.940000	0	-0.633	0.094	0	0.646	55.372	0	0	57.306	0	9999	0	-3.364	47.908	-4.1	140.8	13	21.007	0	0.7	1	-493	0.016	0	-0.644	48.225	0.653	-0.872	-0.136	-1.081	0	506	172.604	-43.5436	0	0	0	0	359	-142	0	0	41.706	0.013	52.097	0.001	1.357	0	0
00:59:35.040000	0	-0.73	0.09	0	0.561	70.885	0	0	57.308	0	9999	0	-6.405	57.592	-6.888	140.7	13	21.006	0	0.7	1	-493	0.018	0	-0.712	56.378	0.577	-0.812	-0.153	-1.089	0	506	172.604	-43.5436	0	0	0	0	359	-142	0	0	41.707	0.009	52.098	0.001	1.357	0	0
00:59:35.140000	0	-0.748	0.085	0	0.498	77.076	0	0	57.309	0	9999	0	-9.446	58.318	-9.312	146.2	13	21.006	0	0.7	1	-493	0.01	0	-0.761	58.249	0.485	-0.709	-0.172	-1.124	0	506	172.604	-43.5436	0	0	0	0	359	-147	0	0	41.708	0.002	52.099	0.001	1.357	0	0
00:59:35.240000	0	-0.806	0.022	0	0.392	77.735	0	0	57.31	0	9999	0	-7.804	59.226	-10.705	152.3	13	21.006	0	0.7	1	-493	0.011	0	-0.815	58.084	0.377	-0.626	-0.194	-1.126	0	506	172.604	-43.5436	0	0	0	0	359	-153	0	0	41.709	0.01	52.101	0.001	1.357	0	0
00:59:35.340000	0	-0.852	0.006	0	0.284	76.253	0	0	57.312	0	9999	0	-15.285	54.868	-6.1	148.3	13	21.006	0	0.7	1	-493	0.011	0	-0.872	54.936	0.274	-0.532	-0.207	-1.124	0	506	172.604	-43.5436	0	0	0	0	359	-149	0	0	41.71	0.002	52.103	0.001	1.358	0	0
00:59:35.440000	0	-0.918	-0.025	0	0.18	70.453	0	0	57.313	0	9999	0	-18.204	49.179	-3.07	143.8	13	21.005	0	0.7	1	-493	0.017	0	-0.924	49.202	0.173	-0.459	-0.213	-1.116	0	506	172.604	-43.5436	0	0	0	0	0	-144	0	0	41.711	0.016	52.104	0.001	1.358	0	0
00:59:35.540000	0	-0.94	-0.042	0	0.093	55.833	0	0	57.315	0	9999	0	-15.832	38.526	1.474	148.4	13	21.005	0	0.7	1	-493	0.008	0	-0.964	38.966	0.074	-0.387	-0.211	-1.103	0	506	172.604	-43.5436	0	0	0	0	1	-147	0	0	41.712	0.007	52.106	0.001	1.358	0	0
00:59:35.640000	0	-1.012	-0.034	0	-0.009	45.955	0	0	57.317	0	9999	0	-13.156	30.416	2.383	154.5	13	21.005	0	0.7	1	-493	0.004	0	-0.995	30.41	-0.017	-0.34	-0.211	-1.091	0	506	172.604	-43.5436	0	0	0	0	2	-153	0	0	41.714	0.002	52.107	0.001	1.358	0	0
00:59:35.740000	0	-0.97	-0.012	0	-0.125	22.385	0	0	57.318	0	9999	0	-4.033	17.281	-1.071	246.3	13	21.005	0	0.7	1	-493	0.017	0	-0.983	17.254	-0.095	-0.299	-0.192	-1.086	0	506	172.604	-43.5436	0	0	0	0	5	119	0	0	41.714	0.002	52.109	0.001	1.358	0	0
00:59:35.840000	0	-0.963	-0.082	0	-0.098	4.493	0	0	57.319	0	9999	0	-0.445	2.513	1.535	284.4	13	21.005	0	0.7	1	-493	0.008	0	-0.972	2.534	-0.106	-0.288	-0.203	-1.073	0	506	172.604	-43.5436	0	0	0	0	2	78	0	0	41.715	0.006	52.109	0.001	1.358	0	0
00:59:35.940000	0	-0.969	-0.035	0	-0.094	7.603	0	0	57.319	0	9999	0	0.954	-4.145	2.504	303.8	13	21.005	0	0.7	1	-493	0.008	0	-0.951	-4.757	-0.093	-0.278	-0.192	-1.073	0	506	172.604	-43.5436	0	0	0	0	359	55	0	0	41.716	0.005	52.11	0.001	1.358	0	0
00:59:36.040000	0	-0.896	-0.083	0	-0.101	26.549	0	0	57.321	0	9999	0	-3.912	-12.013	10.624	316.3	13	21.004	0	0.7	1	-493	0.011	0	-0.915	-11.195	-0.062	-0.308	-0.188	-1.06	0	506	172.604	-43.5436	0	0	0	0	355	39	0	0	41.716	0.002	52.111	0.001	1.358	0	0
00:59:36.140000	0	-0.923	0.042	0	0.006	16.342	0	0	57.323	0	9999	0	4.542	-4.447	7.352	321.3	13	21.004	0	0.7	1	-493	0.009	0	-0.909	-5.015	-0.002	-0.314	-0.162	-1.064	0	506	172.604	-43.5436	0	0	0	0	352	31	0	0	41.718	0.004	52.114	0.001	1.358	0	0
00:59:36.240000	0	-0.879	0.037	0	0.025	13.771	0	0	57.324	0	9999	0	7.887	-2.632	-3.252	324.8	13	21.004	0	0.7	1	-493	0.017	0	-0.891	-2.266	0.025	-0.329	-0.164	-1.065	0	506	172.604	-43.5436	0	0	0	0	5	40	0	0	41.719	0.016	52.115	0.001	1.358	0	0
00:59:36.340000	0	-0.918	0.078	0	0.047	11.098	0	0	57.326	0	9999	0	4.846	1.121	-5.13	327.1	13	21.004	0	0.7	1	-493	0.024	0	-0.911	1.68	0.037	-0.301	-0.175	-1.084	0	506	172.604	-43.5436	0	0	0	0	0	33	0	0	41.72	0.024	52.116	0.001	1.359	0	0
00:59:36.440000	0	-0.997	0.06	0	0.042	16.26	0	0	57.327	0	9999	0	7.826	0.637	-7.797	283.8	13	21.004	0	0.7	1	-493	0.011	0	-0.976	1.425	0.052	-0.301	-0.185	-1.078	0	506	172.604	-43.5436	0	0	0	0	344	60	0	0	41.722	0.008	52.118	0.001	1.359	0	0
00:59:36.540000	0	-0.992	0.038	0	0.047	11.038	0	0	57.33	0	9999	0	-0.749	2.937	7.352	267.9	13	21.004	0	0.7	1	-493	0.019	0	-0.979	1.575	0.056	-0.288	-0.188	-1.079	0	506	172.604	-43.5436	0	0	0	0	341	73	0	0	41.723	0.015	52.121	0.001	1.359	0	0
00:59:36.640000	0	-0.936	0.061	0	0.031	14.432	0	0	57.331	0	9999	0	-1.175	-1.845	11.412	325.1	13	21.003	0	0.7	1	-493	0.009	0	-0.938	-1.789	0.025	-0.297	-0.181	-1.075	0	506	172.604	-43.5436	0	0	0	0	339	14	0	0	41.724	0.008	52.122	0.001	1.359	0	0
00:59:36.740000	0	-0.905	0.088	0	0.003	10.546	0	0	57.331	0	9999	0	-0.567	-6.082	3.898	229.8	13	21.003	0	0.7	1	-493	0.007	0	-0.92	-5.42	0.014	-0.274	-0.147	-1.083	0	506	172.604	-43.5436	0	0	0	0	334	104	0	0	41.725	0.006	52.122	0.001	1.359	0	0
00:59:36.840000	0	-0.945	0.057	0	0.041	13.701	0	0	57.332	0	9999	0	-1.296	-5.174	7.231	162.5	13	21.003	0	0.7	1	-493	0.003	0	-0.937	-5.098	0.034	-0.303	-0.157	-1.076	0	506	172.604	-43.5436	0	0	0	0	327	165	0	0	41.726	0.001	52.123	0.001	1.359	0	0
00:59:36.940000	0	-0.93	0.087	0	0.029	9.603	0	0	57.333	0	9999	0	0.467	-2.208	6.928	142.8	13	21.003	0	0.7	1	-493	0.006	0	-0.933	-2.051	0.035	-0.299	-0.14	-1.079	0	506	172.604	-43.5436	0	0	0	0	324	-179	0	0	41.726	0.004	52.124	0.001	1.359	0	0
00:59:37.040000	0	-0.914	0.108	0	0.015	4.706	0	0	57.333	0	9999	0	2.596	1.726	0.384	136.1	13	21.003	0	0.7	1	-493	0.002	0	-0.924	2.001	0.018	-0.308	-0.131	-1.081	0	506	172.604	-43.5436	0	0	0	0	320	-176	0	0	41.726	0	52.124	0.001	1.359	0	0
00:59:37.140000	0	-0.94	0.102	0	0.004	8.351	0	0	57.334	0	9999	0	0.893	6.084	-1.374	105.8	13	21.003	0	0.7	1	-493	0.003	0	-0.928	5.695	0.002	-0.291	-0.134	-1.081	0	506	172.604	-43.5436	0	0	0	0	316	-150	0	0	41.727	0.002	52.124	0.001	1.359	0	0
00:59:37.240000	0	-0.932	0.079	0	-0.021	6.695	0	0	57.334	0	9999	0	-0.932	3.845	-1.919	127.2	13	21.003	0	0.7	1	-493	0.007	0	-0.929	4.104	-0.013	-0.286	-0.142	-1.073	0	506	172.604	-43.5436	0	0	0	0	311	-176	0	0	41.727	0.004	52.125	0.001	1.359	0	0
00:59:37.340000	0	-0.938	0.059	0	-0.031	4.925	0	0	57.335	0	9999	0	-2.026	1.181	1.717	151.8	13	21.003	0	0.7	1	-493	0.004	0	-0.933	0.983	-0.021	-0.28	-0.136	-1.07	0	506	172.604	-43.5436	0	0	0	0	318	166	0	0	41.728	0	52.126	0.001	1.359	0	0
00:59:37.440000	0	-0.929	0.079	0	-0.002	6.497	0	0	57.335	0	9999	0	-1.905	-1.3	3.292	176.3	13	21.003	0	0.7	1	-493	0.008	0	-0.934	-1.028	-0.019	-0.282	-0.134	-1.076	0	506	172.604	-43.5436	0	0	0	0	327	151	0	0	41.728	0.002	52.126	0.001	1.36	0	0
00:59:37.540000	0	-0.929	0.087	0	-0.021	2.313	0	0	57.336	0	9999	0	-0.81	-0.755	0.747	167.6	13	21.003	0	0.7	1	-493	0.001	0	-0.936	-0.903	-0.02	-0.269	-0.127	-1.073	0	506	172.604	-43.5436	0	0	0	0	341	173	0	0	41.728	0.001	52.127	0.001	1.36	0	0
00:59:37.640000	0	-0.947	0.065	0	-0.035	4.539	0	0	57.336	0	9999	0	0.832	0.637	-3.07	315.6	13	21.003	0	0.7	1	-493	0.012	0	-0.93	1.451	-0.032	-0.28	-0.134	-1.073	0	506	172.604	-43.5436	0	0	0	0	0	44	0	0	41.729	0.012	52.127	0.001	1.36	0	0
00:59:37.740000	0	-0.921	0.072	0	-0.052	5.95	0	0	57.337	0	9999	0	-1.357	2.997	1.596	315.1	13	21.003	0	0.7	1	-493	0.005	0	-0.922	3.08	-0.054	-0.259	-0.114	-1.075	0	506	172.604	-43.5436	0	0	0	0	22	67	0	0	41.73	0.002	52.128	0.001	1.36	0	0
00:59:37.840000	0	-0.937	0.06	0	-0.073	2.233	0	0	57.338	0	9999	0	0.042	1.06	-1.131	315.1	13	21.003	0	0.7	1	-493	0.005	0	-0.927	0.984	-0.074	-0.271	-0.125	-1.067	0	506	172.604	-43.5436	0	0	0	0	46	91	0	0	41.73	0.005	52.128	0.001	1.36	0	0
00:59:37.940000	0	-0.921	0.06	0	-0.08	4.682	0	0	57.338	0	9999	0	-2.33	-0.513	1.838	317.9	13	21.003	0	0.7	1	-493	0.005	0	-0.93	-0.642	-0.075	-0.256	-0.127	-1.07	0	506	172.604	-43.5436	0	0	0	0	68	110	0	0	41.73	0.005	52.129	0.001	1.36	0	0
00:59:38.040000	0	-0.938	0.077	0	-0.05	11.659	0	0	57.339	0	9999	0	-5.736	-3.54	2.383	321.2	13	21.003	0	0.7	1	-493	0.005	0	-0.942	-2.762	-0.059	-0.263	-0.125	-1.067	0	506	172.604	-43.5436	0	0	0	0	84	123	0	0	41.731	0.004	52.129	0.001	1.36	0	0
00:59:38.140000	0	-0.942	0.113	0	-0.027	13.747	0	0	57.339	0	9999	0	-8.291	-4.992	-0.465	333.8	13	21.003	0	0.7	1	-493	0.009	0	-0.94	-5.54	-0.03	-0.271	-0.121	-1.072	0	506	172.604	-43.5436	0	0	0	0	93	119	0	0	41.731	0	52.13	0.001	1.36	0	0
00:59:38.240000	0	-0.925	0.119	0	0.021	17.56	0	0	57.34	0	9999	0	-7.318	-6.263	-3.979	3.1	13	21.003	0	0.7	1	-493	0.005	0	-0.92	-6.249	0.024	-0.288	-0.114	-1.075	0	506	172.604	-43.5436	0	0	0	0	95	92	0	0	41.732	0.001	52.131	0.001	1.36	0	0
00:59:38.340000	0	-0.911	0.131	0	0.102	11.25	0	0	57.341	0	9999	0	-3.668	-1.966	-5.615	136	13	21.002	0	0.7	1	-493	0.015	0	-0.907	-1.948	0.095	-0.295	-0.119	-1.079	0	506	172.604	-43.5436	0	0	0	0	93	-43	0	0	41.732	0.002	52.132	0.001	1.36	0	0
00:59:38.440000	0	-0.928	0.121	0	0.133	9.337	0	0	57.342	0	9999	0	3.934	1.484	-3.919	134.3	13	21.002	0	0.7	1	-493	0.015	0	-0.908	1.943	0.129	-0.297	-0.129	-1.076	0	506	172.604	-43.5436	0	0	0	0	83	-51	0	0	41.733	0.015	52.133	0.001	1.36	0	0
00:59:38.540000	0	-0.889	0.124	0	0.082	25.737	0	0	57.343	0	9999	0	15.368	-1.24	-9.13	140.8	13	21.002	0	0.7	1	-493	0.009	0	-0.905	0.16	0.09	-0.276	-0.138	-1.076	0	506	172.604	-43.5436	0	0	0	0	61	-80	0	0	41.733	0.007	52.134	0.001	1.36	0	0
00:59:38.640000	0	-0.947	-0.038	0	0.072	19.602	0	0	57.345	0	9999	0	10.746	1.545	-7.312	128.7	13	21.002	0	0.7	1	-493	0.025	0	-0.921	3.201	-0.01	-0.284	-0.164	-1.07	0	506	172.604	-43.5436	0	0	0	0	30	-99	0	0	41.736	0.023	52.136	0.001	1.361	0	0
00:59:38.740000	0	-0.894	0.019	0	-0.237	17.15	0	0	57.348	0	9999	0	6.002	10.684	-0.465	32.2	13	21.002	0	0.7	1	-493	0.027	0	-0.896	8.161	-0.169	-0.246	-0.162	-1.07	0	506	172.604	-43.5436	0	0	0	0	13	-19	0	0	41.737	0.017	52.139	0.001	1.361	0	0
00:59:38.840000	0	-0.86	-0.051	0	-0.117	17.363	0	0	57.351	0	9999	0	-4.824	-11.166	-1.374	259.7	13	21.002	0	0.7	1	-493	0.021	0	-0.889	-5.545	-0.14	-0.252	-0.177	-1.06	0	506	172.604	-43.5436	0	0	0	0	45	145	0	0	41.738	0.009	52.142	0.001	1.361	0	0
00:59:38.940000	0	-0.978	-0.032	0	-0.132	25.5	0	0	57.353	0	9999	0	-11.575	2.331	11.594	106.1	13	21.002	0	0.7	1	-493	0.025	0	-0.983	4.374	-0.064	-0.263	-0.164	-1.065	0	506	172.604	-43.5436	0	0	0	0	110	4	0	0	41.74	0.017	52.144	0.001	1.361	0	0
00:59:39.040000	0	-1.11	0.173	0	0.013	16.513	0	0	57.356	0	9999	0	3.082	10.805	2.626	132.8	13	21.002	0	0.7	1	-493	0.015	0	-1.027	9.638	-0.028	-0.274	-0.142	-1.059	0	506	172.604	-43.5436	0	0	0	0	141	8	0	0	41.742	0.014	52.147	0.001	1.361	0	0
00:59:39.140000	0	-0.846	0.044	0	-0.099	15.094	0	0	57.359	0	9999	0	4.177	1.847	-9.069	96.3	13	21.002	0	0.7	1	-493	0.026	0	-0.913	2.128	-0.069	-0.235	-0.149	-1.056	0	506	172.604	-43.5436	0	0	0	0	130	34	0	0	41.745	0.025	52.15	0.001	1.361	0	0
00:59:39.240000	0	-0.909	0.019	0	-0.076	10.319	0	0	57.36	0	9999	0	-4.033	-4.084	2.202	182.8	13	21.002	0	0.7	1	-493	0.019	0	-0.907	-3.492	-0.075	-0.235	-0.155	-1.057	0	506	172.604	-43.5436	0	0	0	0	131	-52	0	0	41.746	0.018	52.151	0.001	1.361	0	0
00:59:39.340000	0	-0.998	0.031	0	-0.022	5.658	0	0	57.361	0	9999	0	-4.155	-0.09	1.414	166.3	13	21.001	0	0.7	1	-493	0.012	0	-0.956	-1.715	-0.035	-0.237	-0.149	-1.059	0	506	172.604	-43.5436	0	0	0	0	134	-32	0	0	41.747	0.012	52.152	0.001	1.361	0	0
00:59:39.440000	0	-0.882	0.045	0	-0.064	4.883	0	0	57.363	0	9999	0	-2.391	-1.603	-0.889	174.7	13	21.001	0	0.7	1	-493	0.019	0	-0.922	-2.024	-0.021	-0.244	-0.149	-1.059	0	506	172.604	-43.5436	0	0	0	0	132	-43	0	0	41.748	0.014	52.154	0.001	1.361	0	0
00:59:39.540000	0	-0.924	0.023	0	0.012	9.496	0	0.221	57.364	0	9999	0	-4.52	3.845	-1.131	178.5	13	21.001	0	0.7	1	-493	0.016	0	-0.928	4.226	-0.002	-0.237	-0.142	-1.06	0	506	172.604	-43.5436	0	1.105	0	0	131	-48	0.246	0.074	41.749	0.014	52.155	0.001	1.361	0	0
00:59:39.640000	0	-0.96	0.057	0	0.004	13.214	0	0.246	57.365	0	9999	0	-1.661	10.684	0.868	174.4	13	21.001	0.004	0.7	1	-493	0.01	0	-0.836	10.78	-0.059	-0.224	-0.147	-1.054	0	506	172.604	-43.5436	0	1.23	0	0	126	-48	0.221	0.258	41.75	0.006	52.156	0.001	1.361	0	0
00:59:39.740000	0	-0.477	0.057	0	-0.152	25.651	0	0.499	57.37	0	9999	0	-8.291	-16.795	0.565	163.4	13	21.001	0.009	0.7	1	-493	0.038	0	-0.637	-13.347	-0.064	-0.209	-0.125	-1.057	0	506	172.604	-43.5436	0	1.39	0	0	121	-42	0.499	0.594	41.755	0.019	52.161	0.001	1.361	0	0
00:59:39.840000	0	-0.835	0.38	0	0.333	124.081	0	1.368	57.379	0	9999	0	-59.439	-54.624	10.018	146.4	13	21	0.019	0.7	1	-493	0.201	0	-1.008	-70.305	0.698	-0.276	-0.123	-1.072	0	506	172.604	-43.5436	0	5.61	0	0	124	-22	1.368	1.116	41.762	0.175	52.17	0.001	1.362	0	0
00:59:39.940000	0	-1.855	0.918	0	2.032	212.459	0	2.176	57.401	0	9999	0	-104.567	-85.189	-22.703	142.5	13	21	0.047	0.7	1	-493	0.209	0	-1.342	-73.251	1.354	-0.44	-0.03	-1.113	0	507	172.604	-43.5436	0	8.385	0	0	117	-26	2.176	1.78	41.774	0.193	52.192	0.001	1.362	0	0
00:59:40.040000	0	0.15	-0.007	0	-0.581	241.959	3.846	3.014	57.44	2.853	57.404	57.504	14.516	90.518	-136.925	156.6	13	21.001	0.09	0.7	0.9	-493	0.263	0	-0.647	47.883	0.585	-0.547	-0.093	-1.124	0	507	172.604	-43.5436	0	8.23	0	0	106	-51	3.014	2.488	41.8	0.211	52.231	0.001	1.362	0	0
00:59:40.140000	0	-1.475	0.119	0	0.695	364.421	3.846	3.493	57.485	2.853	57.404	57.504	95.344	-84.1	-184.976	156.3	13	21.001	0.15	0.7	0.9	-493	0.346	0	-0.802	-66.185	0.832	-0.457	-0.149	-1.116	0	507	172.604	-43.5436	0	6.585	0	0	89	-67	3.493	3.148	41.84	0.26	52.276	0.001	1.362	0	0
00:59:40.240000	0	-1.052	-0.096	0	0.031	333.364	4.167	3.529	57.524	3.954	57.507	57.629	171.064	21.881	140.419	155	13	21.002	0.22	0.7	0.9	-493	0.741	0	-0.846	-31.093	0.839	-0.59	-0.28	-1.108	0	508	172.604	-43.5436	0	2.575	0	0	72	-83	3.529	3.723	41.855	0.199	52.315	0.001	1.362	0	0
00:59:40.340000	0	0.798	0.618	0	-0.902	451.574	4.167	4.444	57.565	3.954	57.507	57.629	-94.532	30.476	326.567	140.1	13	21.002	0.291	0.7	0.9	-493	0.533	0	-0.426	33.451	0.577	-0.449	-0.14	-1.121	0	508	172.604	-43.5436	0	4.755	0	0	60	-80	5.093	4.218	41.89	0.334	52.315	0.002	1.362	0	0
00:59:40.440000	0	-1.383	2.355	0	1.756	548.769	4.167	4.676	57.629	3.954	57.507	57.629	-350.092	3.905	194.772	136.7	13	21.001	0.38	0.7	0.9	-493	0.684	0	-0.82	35.437	1.08	-0.566	0.069	-1.103	3	509	172.604	-43.5436	0	5.735	0	0	46	-91	4.676	4.585	41.941	0.681	52.315	0.003	1.363	0	0
00:59:40.540000	0	0.382	0.735	0	0.038	190.291	3.448	5.093	57.692	4.979	57.635	57.822	-9.203	-87.731	-93.357	141.1	13	21.001	0.473	0.7	0.9	-493	0.262	0	-0.497	37.14	0.185	-0.694	0.131	-1.084	0	509	172.604	-43.5436	0	3.245	0	0	31	-110	4.444	4.832	41.999	0.239	52.315	0.005	1.363	0	0
00:59:40.640000	0	-0.572	-0.966	0	2.661	239.104	3.448	5.139	57.772	4.979	57.635	57.822	119.429	9.534	-110.142	146.2	13	21.002	0.575	0.7	0.9	-493	1.098	0	-0.859	-36.781	0.457	-0.618	0.103	-1.1	0	510	172.604	-43.5436	0	2.315	0	0	26	-120	5.499	5.057	42.05	0.325	52.315	0.007	1.364	0	0
00:59:40.740000	0	-1.861	-0.887	0	1.834	490.566	4.348	5.499	57.825	5.547	57.825	57.973	124.112	-188.689	-177.766	149.2	13	21.001	0.678	0.7	0.9	-493	0.305	0	-1.003	-94.311	0.94	-0.647	-0.162	-1.13	1	510	172.604	-43.5436	0	2.03	0	0	19	-130	5.139	5.279	42.079	0.118	52.315	0.009	1.365	0	0
00:59:40.840000	0	-0.384	-0.312	0	-0.141	350.52	4.348	5.576	57.899	5.547	57.825	57.973	-78.901	88.278	-183.34	144.9	13	21.002	0.788	0.7	0.9	-493	0.657	0	-0.397	12.573	0.488	-0.658	-0.043	-1.127	0	511	172.604	-43.5436	0	2.185	0	0	19	-126	5.607	5.496	42.138	0.406	52.315	0.012	1.366	0	0
00:59:40.940000	0	-1.081	-0.021	0	2.071	489.322	4.348	5.607	57.96	5.547	57.825	57.973	-237.212	68.365	183.744	140.2	13	21.001	0.899	0.7	0.9	-493	0.744	0	-0.707	-1.728	0.961	-0.72	0.034	-1.107	0	512	172.604	-43.5436	0	0.54	0	0	16	-124	6.044	5.709	42.181	0.422	52.315	0.014	1.367	0	0
00:59:41.040000	0	0.354	0.545	0	0.2	663.578	3.704	6.044	58.032	5.937	57.978	58.182	-165.75	-25.874	-471.954	143.1	13	21	1.012	0.7	0.9	-493	0.461	0	-0.519	58.17	0.406	-0.887	0.259	-0.97	0	512	172.604	-43.5436	0	2.34	0	0	9	-134	5.576	5.894	42.233	0.273	52.315	0.016	1.369	0	0
00:59:41.140000	0	-0.666	-0.691	0	-0.211	431.054	3.704	6.06	58.114	5.937	57.978	58.182	158.17	-128.284	144.6	153.4	13	21.003	1.132	0.7	0.9	-493	1.407	0	-0.798	-1.474	0.513	-0.833	-0.034	-1.092	0	513	172.604	-43.5436	0	2.265	0	0	4	-149	6.374	6.063	42.288	0.971	52.315	0.018	1.371	0	0
00:59:41.240000	0	-1.533	-0.68	0	1.88	465.871	3.846	6.199	58.184	6.267	58.184	58.361	182.376	-140.026	-143.469	150.4	13	21.001	1.254	0.7	0.9	-493	0.205	0	-0.96	-122.818	1.057	-0.835	-0.101	-1.099	1	513	172.604	-43.5436	0	0.775	0	0	2	-148	6.41	6.202	42.319	0.156	52.315	0.02	1.373	0	0
00:59:41.340000	0	-0.753	-0.99	0	1.472	461.932	3.846	6.307	58.249	6.267	58.184	58.361	161.576	57.289	243.067	151.2	13	21.001	1.378	0.7	0.9	-493	0.619	0	-0.374	-2.791	0.358	-0.887	-0.14	-1.076	0	514	172.604	-43.5436	0	1.235	0	0	3	-148	6.06	6.281	42.368	0.269	52.315	0.022	1.375	0	0
00:59:41.440000	0	-0.86	-0.982	0	3.506	143.273	3.846	6.312	58.343	6.267	58.184	58.361	-57.25	-8.987	77.036	147.4	13	21	1.504	0.7	0.9	-493	0.857	0	-0.504	-84.99	0.991	-0.944	-0.052	-1.064	0	515	172.604	-43.5436	0	0.565	0	0	6	-141	6.559	6.329	42.416	0.4	52.315	0.023	1.377	0	0
00:59:41.540000	0	-1.143	0.2	0	-0.383	750.435	3.571	6.312	58.382	6.343	58.363	58.566	-190.382	14.921	545.133	145.7	13	20.009	1.63	0.7	0.9	-493	0.941	0	-0.374	-11.811	0.833	-1.098	0.073	-0.924	0	515	172.604	-43.5436	0	0.025	0	0	5	-141	6.199	6.365	42.437	0.317	52.315	0.024	1.38	0	0
00:59:41.640000	0	0.019	0.095	0	-0.571	476.887	3.571	6.374	58.447	6.343	58.363	58.566	74.666	159.517	242.703	151.8	13	20.009	1.756	0.7	0.9	-493	0.692	0	-0.299	44.394	0.45	-1.158	-0.082	-0.922	0	516	172.604	-43.5436	0	0.31	0	0	2	-150	6.307	6.405	42.463	0.041	52.315	0.025	1.382	0	0
00:59:41.740000	0	-1.528	0.421	0	3.483	451.152	3.571	6.374	58.545	6.343	58.363	58.566	64.874	-74.476	-311.802	154.8	13	20.009	1.884	0.7	0.9	-493	0.482	0	-0.576	-60.001	1.288	-1.094	0.058	-0.933	0	517	172.604	-43.5436	0	0.31	0	0	359	-156	6.739	6.463	42.521	0.42	52.315	0.026	1.385	0	0
00:59:41.840000	0	-0.189	0.675	0	0.574	234.483	3.704	6.384	58.589	6.391	58.57	58.756	164.678	-8.2	-61.605	154.1	13	20.008	2.011	0.7	0.9	-493	0.601	0	-0.309	-20.851	0.92	-1.128	-0.119	-0.954	0	517	172.604	-43.5436	0	0.05	0	0	359	-155	6.384	6.506	42.554	0.525	52.315	0.027	1.387	0	0
00:59:41.940000	0	0.061	-0.516	0	-1.058	394.688	3.704	6.41	58.621	6.391	58.57	58.756	20.842	-64.671	309.176	158.1	13	20.009	2.139	0.7	0.9	-493	0.43	0	-0.305	-43.38	0.796	-1.032	-0.037	-1	0	518	172.604	-43.5437	0	0.18	0	0	1	-157	6.595	6.524	42.571	0.063	52.315	0.027	1.39	0	0
00:59:42.040000	0	-0.55	-1.113	0	3.015	576.056	3.704	6.384	58.756	6.391	58.57	58.756	-112.473	-121.868	341.715	152.4	13	20.009	2.267	0.7	0.9	-493	0.709	0	-0.412	-16.101	1.556	-1.152	-0.045	-0.919	0	519	172.604	-43.5437	0	0	0	0	2	-150	6.667	6.521	42.65	0.35	52.315	0.028	1.393	0	0
00:59:42.140000	0	-0.019	0.452	0	0.594	404.73	3.226	6.384	58.796	6.384	58.758	58.972	-96.295	-2.813	-305.621	149.7	13	20.006	2.395	0.7	0.9	-493	0.41	0	-0.167	12.844	0.702	-1.274	0.052	-0.719	0	519	172.604	-43.5437	0	-0.13	0	0	2	-148	6.312	6.503	42.678	0.32	52.315	0.029	1.396	0	0
00:59:42.240000	0	0.708	0.042	0	-1.362	624.026	3.226	6.384	58.842	6.384	58.758	58.972	67.429	-440.114	116.484	152.8	13	20.008	2.522	0.7	0.9	-493	0.234	0	-0.218	-60.203	0.513	-1.252	-0.024	-0.816	0	520	172.604	-43.5437	0	0	0	0	0	-153	6.173	6.503	42.7	0.028	52.315	0.029	1.399	0	0
00:59:42.340000	0	-0.307	0.991	0	2.174	510.419	3.226	6.384	58.971	6.384	58.758	58.972	48.392	71.997	-390.03	154.7	13	20.007	2.65	0.7	0.9	-493	0.372	0	-0.375	17.524	1.491	-1.239	-0.091	-0.835	0	521	172.604	-43.5437	0	0	0	0	358	-157	7.099	6.546	42.782	0.318	52.315	0.03	1.402	0	0
00:59:42.440000	0	0.417	-0.476	0	1.32	131.462	3.571	6.564	59.007	6.448	58.976	59.187	100.21	22.729	-8.524	157.6	13	20.006	2.778	0.7	0.9	-493	0.501	0	-0.061	6.423	0.967	-1.267	-0.134	-0.817	0	521	172.604	-43.5437	0	0.9	0	0	358	-160	6.322	6.572	42.806	0.312	52.315	0.03	1.405	0	0
00:59:42.540000	0	0.43	-1.224	0	-1.387	569.249	3.571	6.384	59.051	6.448	58.976	59.187	-63.027	-139.905	366.317	156.2	13	20.007	2.909	0.7	0.9	-493	0.239	0	-0.168	-8.962	0.862	-1.152	-0.119	-0.925	0	522	172.604	-43.5437	0	0	0	0	0	-156	6.734	6.558	42.832	0.17	52.315	0.03	1.408	0	0
00:59:42.640000	0	-0.288	-0.564	0	2.878	259.721	3.448	6.368	59.191	6.363	59.191	59.433	-115.271	52.386	92.064	150.9	13	20.008	3.037	0.7	0.9	-493	0.402	0	-0.324	14.296	1.306	-1.241	-0.028	-0.817	1	523	172.604	-43.5437	0	-0.98	0	0	1	-150	6.564	6.518	42.915	0.077	52.315	0.031	1.411	0	0
00:59:42.740000	0	-0.041	0.744	0	1.253	358.26	3.448	6.363	59.238	6.363	59.191	59.433	-87.598	77.565	-193.096	153.2	13	20.007	3.164	0.7	0.9	-493	0.483	0	-0.119	55.536	0.661	-1.344	-0.086	-0.674	0	523	172.604	-43.5437	0	-0.105	0	0	0	-153	6.116	6.473	42.942	0.204	52.315	0.031	1.414	0	0
00:59:42.840000	0	0.678	0.819	0	-1.849	591.672	3.448	6.358	59.281	6.363	59.191	59.433	-54.878	-394.295	-142.499	145.5	13	20.008	3.291	0.7	0.9	-493	0.402	0	-0.279	-49.48	0.947	-1.254	-0.086	-0.822	0	524	172.604	-43.5437	0	-0.05	0	0	359	-147	6.358	6.474	42.959	0.189	52.315	0.032	1.417	0	0
00:59:42.940000	0	0.005	0.02	0	1.648	392.135	3.333	6.358	59.442	6.347	59.439	59.666	216.739	-119.447	55.949	152.5	13	20.007	3.419	0.7	0.9	-493	0.389	0	-0.222	-49.215	1.365	-1.293	-0.295	-0.763	0	525	172.604	-43.5437	0	-0.025	0	0	358	-155	6.955	6.521	43.087	0.376	52.315	0.032	1.42	0	0
00:59:43.040000	0	0.047	-0.592	0	1.358	257.321	3.333	6.358	59.471	6.347	59.439	59.666	58.914	135.125	63.281	152.4	13	20.006	3.546	0.7	0.9	-493	0.162	0	0.058	37.609	0.786	-1.342	-0.129	-0.723	0	525	172.604	-43.5437	0	0	0	0	359	-153	6.368	6.544	43.099	0.071	52.315	0.032	1.424	0	0
00:59:43.140000	0	-0.843	-1.979	0	-1.807	842.254	3.333	6.322	59.526	6.347	59.439	59.666	-78.11	-114.06	650.083	148.2	13	20.006	3.673	0.7	0.9	-493	0.76	0	-0.317	-22.504	1.009	-1.263	-0.11	-0.809	0	526	172.604	-43.5437	0	-0.18	0	0	1	-147	6.615	6.516	43.137	0.727	52.315	0.033	1.427	0	0
00:59:43.240000	0	-0.203	-0.129	0	2.318	362.583	3.125	6.296	59.673	6.218	59.67	59.898	-177.063	-8.382	177.139	142.4	13	20.006	3.799	0.7	0.9	-493	0.326	0	-0.356	35.883	1.468	-1.295	-0.034	-0.738	0	527	172.604	-43.5437	0	-0.31	0	0	1	-141	6.363	6.449	43.234	0.307	52.315	0.033	1.43	0	0
00:59:43.340000	0	-0.063	0.805	0	1.22	187.383	3.125	6.178	59.717	6.218	59.67	59.898	-87.051	21.76	-78.572	143.8	13	20.004	3.925	0.7	0.9	-493	0.315	0	-0.076	15.065	0.49	-1.378	-0.14	-0.62	0	527	172.604	-43.5437	0	-0.72	0	0	1	-143	6.173	6.354	43.253	0.145	52.315	0.034	1.434	0	0
00:59:43.440000	0	-0.04	0.516	0	-1.731	367.08	3.125	6.173	59.749	6.218	59.67	59.898	91.635	-237.23	-38.215	137.9	13	20.005	4.049	0.7	0.9	-493	0.324	0	-0.321	-67.007	0.704	-1.355	-0.164	-0.676	0	528	172.604	-43.5437	0	-0.615	0	0	359	-139	6.296	6.247	43.266	0.189	52.315	0.034	1.437	0	0
00:59:43.540000	0	-0.232	1.087	0	2.482	339.855	3.125	6.173	59.898	6.218	59.67	59.898	1.988	72.3	-265.568	139.5	13	20.005	4.172	0.7	0.9	-493	0.447	0	-0.358	22.127	1.761	-1.363	-0.228	-0.661	0	529	172.604	-43.5437	0	-0.025	0	0	0	-140	6.178	6.119	43.336	0.063	52.315	0.034	1.44	0	0
00:59:43.640000	0	-0.079	-0.518	0	0.724	156.161	3.125	6.127	59.934	6.062	59.902	60.106	76.856	-19.518	-59.787	146.3	13	20.003	4.296	0.7	0.9	-493	0.289	0	0.03	5.676	0.836	-1.35	-0.138	-0.684	0	529	172.604	-43.5437	0	-0.23	0	0	0	-146	5.952	5.957	43.354	0.015	52.315	0.035	1.444	0	0
00:59:43.740000	0	0.807	-0.493	0	-0.715	118.671	3.125	5.952	59.963	6.062	59.902	60.106	22.666	-76.655	19.35	140.7	13	20.005	4.418	0.7	0.9	-493	0.339	0	-0.009	-10.902	0.542	-1.265	-0.112	-0.806	0	530	172.604	-43.5437	0	-1.105	0	0	1	-140	5.391	5.786	43.366	0.226	52.315	0.035	1.447	0	0
00:59:43.840000	0	0.657	-0.153	0	-0.187	886.699	3.125	5.88	60.094	6.062	59.902	60.106	215.096	232.814	438.788	136.3	13	20.005	4.537	0.7	0.9	-493	2.259	0	-0.439	58.382	1.642	-1.361	-0.116	-0.665	0	530	172.604	-43.5437	0	-1.235	0	0	3	-133	5.689	5.664	43.444	1.342	52.315	0.035	1.451	0	0
00:59:43.940000	0	-0.217	0.503	0	-0.198	278.272	3.03	5.844	60.146	5.73	60.115	60.339	-80.665	-37.434	160.173	134	13	20.005	4.655	0.7	0.9	-493	0.438	0	-0.144	-7.455	0.964	-1.35	-0.028	-0.63	0	531	172.604	-43.5438	0	-0.54	0	0	2	-132	5.88	5.602	43.464	0.135	52.315	0.036	1.454	0	0
00:59:44.040000	0	0.437	0.019	0	-0.206	171.705	3.03	5.689	60.181	5.73	60.115	60.339	4.299	114.183	53.223	135.7	13	20.007	4.772	0.7	0.9	-493	0.401	0	0.003	17	0.324	-1.38	-0.073	-0.626	0	531	172.604	-43.5438	0	-0.955	0	0	1	-135	4.825	5.574	43.479	0.149	52.315	0.036	1.458	0	0
00:59:44.140000	0	-2.91	-2.229	0	8.012	441.479	3.03	5.432	60.266	5.73	60.115	60.339	57.272	138.818	-245.39	133.6	13	20.006	4.886	0.7	0.9	-493	3.753	0	-0.41	5.727	1.478	-1.412	-0.05	-0.528	0	532	172.604	-43.5438	0	-2.06	0	0	0	-134	6.127	5.6	43.515	1.644	52.315	0.036	1.462	0	0
00:59:44.240000	0	0.267	-0.409	0	1.063	242.137	2.941	5.391	60.367	5.378	60.347	60.526	183.896	2.755	-55.485	137.3	13	20.006	4.994	0.7	0.9	-493	0.426	0	-0.128	-13.555	1.321	-1.368	-0.159	-0.663	0	533	172.604	-43.5438	0	-1.49	0	0	0	-137	5.844	5.624	43.573	0.288	52.315	0.036	1.465	0	0
00:59:44.340000	0	-0.086	-0.211	0	0.85	154.601	2.941	5.391	60.39	5.378	60.347	60.526	9.225	38.284	107.091	139.3	13	20.004	5.102	0.7	0.9	-493	0.129	0	0.083	28.382	0.419	-1.308	-0.032	-0.72	0	533	172.604	-43.5438	0	-0.205	0	0	0	-139	5.391	5.566	43.582	0.122	52.315	0.036	1.469	0	0
00:59:44.440000	0	0.085	-0.417	0	-0.457	438.183	2.941	5.329	60.411	5.378	60.347	60.526	-27.631	-130.947	279.605	141	13	20.006	5.21	0.7	0.9	-493	0.18	0	-0.259	-10.869	0.927	-1.259	0.039	-0.769	0	534	172.604	-43.5438	0	-0.31	0	0	2	-139	5.329	5.459	43.595	0.176	52.315	0.037	1.473	0	0
00:59:44.540000	0	-0.552	-0.449	0	3.3	455.853	2.857	5.309	60.533	5.197	60.533	60.75	34.891	-88.76	332.202	137	13	20.007	5.316	0.7	0.9	-493	0.672	0	-0.383	16.601	1.735	-1.299	0.045	-0.688	1	534	172.604	-43.5438	0	-0.41	0	0	2	-135	5.196	5.356	43.658	0.395	52.315	0.037	1.476	0	0
00:59:44.640000	0	-0.211	0.437	0	0.771	134.839	2.857	5.196	60.567	5.197	60.533	60.75	-28.178	-102.5	-4.161	133.5	13	20.006	5.418	0.7	0.9	-493	0.269	0	-0.001	6.699	0.643	-1.361	0.026	-0.558	3	535	172.604	-43.5438	0	-0.665	0	0	2	-132	5.432	5.272	43.675	0.033	52.315	0.037	1.48	0	0
00:59:44.740000	0	0.461	-0.094	0	-0.71	245.588	2.857	5.123	60.589	5.197	60.533	60.75	41.459	-56.984	147.145	134.2	13	20.008	5.517	0.7	0.9	-493	0.196	0	-0.023	-23.22	0.243	-1.346	0.013	-0.625	0	535	172.604	-43.5438	0	-0.93	0	0	0	-134	4.758	5.192	43.684	0.077	52.315	0.037	1.484	0	0
00:59:44.840000	0	-1.067	-1.272	0	2.974	193.201	2.857	5.123	60.694	5.197	60.533	60.75	-5.98	131.615	-55.606	138.1	13	20.007	5.61	0.7	0.9	-493	1.828	0	-0.428	-13.167	1.66	-1.374	-0.009	-0.55	0	536	172.604	-43.5438	0	-0.365	0	0	359	-139	5.309	5.109	43.729	0.729	52.315	0.037	1.487	0	0
00:59:44.940000	0	0.213	-0.304	0	0.474	221.091	3.03	4.758	60.778	4.562	60.754	60.985	113.286	-1.784	-106.021	141	13	20.005	5.685	0.7	0.9	-493	0.384	0	-0.066	-5.342	1.108	-1.355	-0.045	-0.639	0	536	172.604	-43.5438	0	-1.825	0	0	359	-142	5.123	4.975	43.772	0.119	52.315	0.037	1.491	0	0
00:59:45.040000	0	0.775	-0.336	0	-0.151	226.507	3.03	4.393	60.801	4.562	60.754	60.985	8.86	107.707	109.939	146	13	20.005	5.736	0.7	0.9	-493	0.41	0	0.087	20.876	0.236	-1.31	0.002	-0.703	0	537	172.604	-43.5438	0	-3.65	0	0	359	-147	4.393	4.733	43.787	0.359	52.315	0.037	1.495	0	0
00:59:45.140000	0	-0.38	-0.039	0	-0.015	338.29	3.03	4.177	60.825	4.562	60.754	60.985	-31.523	14.8	291.967	134.3	13	20.007	5.764	0.7	0.9	-493	0.416	0	-0.691	-34.475	1.36	-1.346	-0.002	-0.638	0	537	172.604	-43.5438	0	-2.905	0	0	1	-133	4.177	4.398	43.801	0.155	52.315	0.037	1.499	0	0
00:59:45.240000	0	-0.817	-1.188	0	1.446	340.83	0.917	3.894	61.021	2.748	61.003	61.582	61.955	-81.194	197.681	134.4	13	20.006	5.778	0.7	0.9	-493	0.689	0	-0.73	92.185	1.589	-1.34	0.043	-0.63	0	537	172.604	-43.5438	0	-2.495	0	0	1	-133	3.894	3.988	43.923	0.642	52.315	0.037	1.502	0	0
00:59:45.340000	0	0.104	0.113	0	-0.413	68.172	0.917	3.642	61.056	2.748	61.003	61.582	30.451	18.068	19.653	129.4	13	20.003	5.785	0.7	0.9	-493	0.139	0	-0.021	35.216	0.106	-1.293	0.028	-0.707	0	538	172.604	-43.5438	0	-2.675	0	0	0	-129	3.642	3.489	43.945	0.138	52.315	0.036	1.506	0	0
00:59:45.440000	0	0.087	0.21	0	0.044	348.046	0.917	2.417	61.068	2.748	61.003	61.582	152.271	-13.829	-181.947	144.1	13	20.004	5.769	0.7	0.9	-493	0.047	0	-0.298	-41.658	0.577	-1.271	0	-0.776	0	538	172.604	-43.5438	0	-7.385	0	0	359	-145	2.366	2.899	43.955	0.047	52.315	0.036	1.509	0	0
00:59:45.540000	0	-1.177	0.297	0	-0.55	428.735	0.917	2.417	61.218	2.748	61.003	61.582	-11.575	-40.158	-377.002	147.6	13	20.002	5.724	0.7	0.9	-493	1.238	0	-0.779	16.845	1.009	-1.173	0.026	-0.87	0	538	172.604	-43.5438	0	-6.125	0	0	358	-150	1.774	2.308	44.027	0.77	52.315	0.035	1.513	0	0
00:59:45.640000	0	0.259	-0.068	0	-0.927	114.028	0.917	2.417	61.255	2.748	61.003	61.582	-63.818	-28.295	-21.915	125.3	13	20.001	5.67	0.7	0.9	-493	0.537	0	-0.788	-19.692	0.727	-1.177	-0.03	-0.893	0	538	172.604	-43.5438	0	0	0	0	0	-125	2.284	1.819	44.056	0.348	52.315	0.034	1.516	0	0
00:59:45.740000	0	-0.855	-1.409	0	0.258	169.454	0.917	2.417	61.369	2.748	61.003	61.582	98.385	53.779	17.29	127.1	13	20.001	5.616	0.7	0.9	-493	1.005	0	-1.03	65.933	0.928	-1.184	-0.058	-0.879	0	539	172.604	-43.5438	0	0	0	0	0	-127	0.874	1.458	44.135	0.668	52.315	0.032	1.519	0	0
00:59:45.840000	0	-1.334	-1.149	0	2.374	346.673	0.917	2.417	61.425	2.748	61.003	61.582	94.25	76.294	-176.13	6.2	13	20.001	5.554	0.7	0.9	-493	0.929	0	-1.255	96.911	0.712	-1.051	-0.125	-0.997	0	539	172.604	-43.5438	0	0	0	0	0	-6	0.787	1.31	44.174	0.333	52.315	0.031	1.523	0	0
00:59:45.940000	0	-1.173	-0.477	0	0.244	409.716	0.917	2.417	61.468	2.748	61.003	61.582	201.047	-25.934	-182.734	328.9	13	20.003	5.491	0.7	0.9	-493	0.108	0	-1.162	-8.819	1.049	-0.88	-0.274	-1.064	0	539	172.604	-43.5438	0	0	0	0	2	33	1.697	1.464	44.196	0.047	52.315	0.03	1.526	0	0
00:59:46.040000	0	-0.934	-1.257	0	2.193	465.738	0.917	2.417	61.5	2.748	61.003	61.582	232.551	-99.473	-133.713	321.4	13	20.003	5.427	0.7	0.9	-493	0.215	0	-0.802	-87.962	1.467	-0.94	-0.399	-1.006	0	539	172.604	-43.5438	0	0	0	0	6	45	2.417	1.845	44.219	0.181	52.315	0.029	1.529	0	0
00:59:46.140000	0	-0.017	0.028	0	0.216	276.047	0.917	2.417	61.528	2.748	61.003	61.582	235.349	11.289	29.409	317.3	13	20.002	5.355	0.7	0.9	-493	0.144	0	-0.496	23.992	0.71	-1.032	-0.403	-0.96	0	539	172.604	-43.5438	0	0	0	0	8	51	2.387	2.307	44.239	0.061	52.315	0.029	1.531	0	0
00:59:46.240000	0	-0.991	0.79	0	0.103	232.559	0.917	3.215	61.564	2.748	61.003	61.582	-45.633	71.694	-115.232	313.7	13	20.003	5.282	0.7	0.9	-493	0.595	0	-0.755	92.247	0.666	-0.927	-0.377	-1.021	0	540	172.604	-43.5438	0	3.99	0	0	11	57	3.215	2.775	44.262	0.414	52.315	0.028	1.534	0	0
00:59:46.340000	0	-0.846	0.051	0	1.249	288.215	3.571	3.225	61.593	3.47	61.585	61.742	28.079	114.547	-145.59	319.8	13	20.001	5.222	0.7	0.9	-493	0.373	0	-0.651	67.52	0.636	-0.812	-0.418	-1.045	0	540	172.604	-43.5438	0	4.04	0	0	11	51	3.225	3.214	44.283	0.287	52.315	0.028	1.537	0	0
00:59:46.440000	0	-1.681	0.73	0	1.421	304.023	3.571	3.637	61.64	3.47	61.585	61.742	151.784	130.404	21.834	334.4	13	20.001	5.16	0.7	0.9	-493	0.943	0	-0.58	79.736	0.213	-0.694	-0.588	-0.997	0	541	172.604	-43.5438	0	2.11	0	0	12	38	3.781	3.613	44.315	0.84	52.315	0.028	1.54	0	0
00:59:46.540000	0	-1.761	-1.034	0	0.674	433.301	3.571	3.781	61.729	3.47	61.585	61.742	284.247	18.795	-130.259	338	13	20.001	5.107	0.7	0.9	-493	0.391	0	-1.261	-15.682	0.672	-0.701	-0.644	-0.955	0	541	172.604	-43.5438	0	2.78	0	0	12	34	4.583	3.968	44.374	0.355	52.315	0.029	1.543	0	0
00:59:46.640000	0	-1.214	-0.295	0	0.163	305.225	3.571	4.465	61.765	4.452	61.745	61.871	203.054	38.829	63.342	334.3	13	20	5.056	0.7	0.9	-493	0.425	0	-1.027	12.708	0.364	-0.84	-0.804	-0.819	0	541	172.604	-43.5438	0	4.14	0	0	16	42	3.637	4.254	44.398	0.228	52.315	0.03	1.546	0	0
00:59:46.740000	0	-1.064	0.959	0	-0.302	242.588	3.571	4.583	61.809	4.452	61.745	61.871	-40.829	-133.792	-67.967	324.9	13	20	5.018	0.7	0.9	-493	0.75	0	-0.469	-82.071	0.098	-0.929	-0.554	-0.944	0	542	172.604	-43.5438	0	4.01	0	0	18	53	5.087	4.52	44.432	0.607	52.315	0.031	1.549	0	0
00:59:46.840000	0	-0.894	0.871	0	1.694	588.203	3.571	5.087	61.864	4.452	61.745	61.871	-268.351	124.473	195.378	323.6	13	20	4.982	0.7	0.9	-493	0.258	0	-0.744	-38.394	0.909	-1.06	-0.532	-0.893	0	542	172.604	-43.5438	0	3.11	0	0	20	56	5.108	4.766	44.481	0.201	52.315	0.033	1.552	0	0
00:59:46.940000	0	-0.173	-0.121	0	-0.235	267.235	3.333	5.108	61.905	5.265	61.873	62.063	-144.585	-3.237	-119.413	323.7	13	19.009	4.956	0.7	0.9	-493	0.1	0	-0.623	1.804	0.279	-1.028	-0.459	-0.941	0	543	172.604	-43.5438	0	2.625	0	0	17	53	4.465	4.963	44.515	0.093	52.315	0.035	1.556	0	0
00:59:47.040000	0	-1.037	0.251	0	-1.777	39.256	3.333	5.442	61.966	5.265	61.873	62.063	-17.657	20.913	0.687	327.8	13	20	4.93	0.7	0.9	-493	0.34	0	-0.656	11.071	0.165	-0.998	-0.621	-0.874	0	543	172.604	-43.5438	0	1.775	0	0	15	47	5.442	5.182	44.552	0.296	52.315	0.037	1.56	0	0
00:59:47.140000	0	-1.288	-0.34	0	2.223	492.019	3.333	5.612	62.06	5.265	61.873	62.063	145.277	-152.01	-194.732	328.8	13	20	4.912	0.7	0.9	-493	0.349	0	-0.991	-144.8	1.265	-1.066	-0.698	-0.769	0	544	172.604	-43.5438	0	2.52	0	0	15	46	5.684	5.434	44.601	0.113	52.315	0.039	1.563	0	0
00:59:47.240000	0	0.524	0.014	0	0.438	370.968	3.571	5.684	62.088	5.766	62.064	62.175	202.02	-106.615	-62.332	330.3	13	19.009	4.896	0.7	0.9	-493	0.368	0	-0.335	-88.923	0.758	-1.316	-0.698	-0.482	0	544	172.604	-43.5438	0	1.21	0	0	17	47	5.612	5.669	44.621	0.337	52.315	0.042	1.568	0	0
00:59:47.340000	0	-0.024	0.513	0	-0.903	211.247	3.571	5.936	62.125	5.766	62.064	62.175	-86.564	11.471	113.212	325.9	13	20.001	4.882	0.7	0.9	-493	0.543	0	-0.27	7.97	0.726	-1.365	-0.504	-0.553	0	545	172.604	-43.5438	0	1.62	0	0	18	52	6.199	5.874	44.653	0.504	52.315	0.044	1.572	0	0
00:59:47.440000	0	-0.47	0.449	0	2.573	350.595	3.571	5.977	62.175	5.766	62.064	62.175	-184.726	-24.482	141.388	318.6	13	19.009	4.873	0.7	0.9	-493	0.35	0	-0.44	-4.742	1.35	-1.357	-0.498	-0.563	0	546	172.604	-43.5438	0	1.465	0	0	19	60	5.977	6.039	44.681	0.084	52.315	0.047	1.577	0	0
00:59:47.540000	0	-0.773	1.074	0	1.192	193.986	3.571	6.091	62.227	6.089	62.178	62.353	-36.328	107.284	50.375	325.6	13	19.009	4.861	0.7	0.9	-493	0.46	0	-0.19	104.566	0.527	-1.28	-0.653	-0.576	0	546	172.604	-43.5437	0	0.775	0	0	19	53	6.091	6.171	44.714	0.408	52.315	0.049	1.582	0	0
00:59:47.640000	0	0.665	-2.316	0	0.388	207.551	3.571	6.199	62.309	6.089	62.178	62.353	118.76	-43.608	-45.184	334.9	13	19.009	4.856	0.7	0.9	-493	0.607	0	-0.494	32.049	0.806	-1.169	-0.694	-0.684	0	547	172.604	-43.5437	0	1.11	0	0	17	42	6.801	6.291	44.771	0.536	52.315	0.051	1.587	0	0
00:59:47.740000	0	-1.957	-0.217	0	2.028	619.084	4.167	6.559	62.359	6.587	62.356	62.53	179.882	-159.152	-280.05	333.5	13	19.007	4.852	0.7	0.9	-493	0.275	0	-0.865	-82.086	1.161	-1.306	-0.603	-0.593	0	547	172.604	-43.5437	0	2.34	0	0	18	45	5.936	6.384	44.812	0.181	52.315	0.054	1.592	0	0
00:59:47.840000	0	-0.008	-0.361	0	-1.136	105.009	4.167	6.59	62.428	6.587	62.356	62.53	-78.232	-13.405	-13.371	335.1	13	19.009	4.856	0.7	0.9	-493	0.729	0	-0.39	2.599	0.512	-1.35	-0.403	-0.649	0	548	172.604	-43.5437	0	1.955	0	0	19	44	6.559	6.49	44.856	0.428	52.315	0.056	1.598	0	0
00:59:47.940000	0	-0.266	0.211	0	2.175	385.025	4.167	6.801	62.524	6.587	62.356	62.53	-155.533	28.418	201.074	332.7	13	20	4.861	0.7	0.9	-493	0.612	0	-0.495	-85.665	1.395	-1.406	-0.394	-0.529	0	549	172.604	-43.5437	0	1.21	0	0	20	47	6.981	6.63	44.917	0.598	52.315	0.058	1.604	0	0
00:59:48.040000	0	0.414	1.199	0	1.271	426.576	3.448	6.95	62.593	6.923	62.533	62.748	-62.115	79.078	-285.382	327.6	13	19.007	4.87	0.7	0.9	-493	1.076	0	-0.252	51.892	0.731	-1.408	-0.552	-0.453	0	549	172.604	-43.5437	0	1.8	0	0	20	52	6.59	6.764	44.974	0.809	52.315	0.06	1.61	0	0
00:59:48.140000	0	-1.537	0.322	0	-2.047	87.317	3.448	6.97	62.654	6.923	62.533	62.748	-44.843	12.258	-30.217	336.8	13	19.009	4.881	0.7	0.9	-493	0.857	0	-0.305	60.99	0.378	-1.37	-0.476	-0.579	0	550	172.604	-43.5437	0	0.845	0	0	18	41	6.97	6.889	45.011	0.844	52.315	0.062	1.616	0	0
00:59:48.240000	0	-1.167	-0.072	0	2.163	632.568	3.448	6.981	62.745	6.923	62.533	62.748	151.845	-200.431	-280.292	339.6	13	19.008	4.894	0.7	0.9	-493	0.241	0	-0.654	-140.138	1.354	-1.38	-0.504	-0.536	0	551	172.604	-43.5437	0	0.155	0	0	18	38	7.094	7.011	45.06	0.187	52.315	0.064	1.622	0	0
00:59:48.340000	0	-0.878	-0.871	0	-0.362	146.583	4.545	6.981	62.799	6.981	62.753	62.868	11.901	63.644	71.037	341	13	19.008	4.908	0.7	0.9	-493	0.589	0	-0.333	35.372	0.779	-1.436	-0.282	-0.477	0	551	172.604	-43.5437	0	0.055	0	0	18	37	7.217	7.107	45.107	0.276	52.315	0.066	1.629	0	0
00:59:48.440000	0	-0.688	0.669	0	1.924	382.636	4.545	6.981	62.861	6.981	62.753	62.868	-168.122	197.891	16.623	335.8	13	19.009	4.924	0.7	0.9	-493	0.46	0	-0.309	-14.201	1.231	-1.447	-0.321	-0.412	0	552	172.604	-43.5437	0	0	0	0	18	42	7.238	7.163	45.136	0.305	52.315	0.068	1.636	0	0
00:59:48.540000	0	-0.172	0.453	0	0.635	298.74	4	6.981	62.891	6.981	62.869	63.053	-148.843	-3.116	146.781	334.1	13	19.008	4.94	0.7	0.9	-493	0.347	0	-0.361	0.823	0.893	-1.423	-0.552	-0.364	3	553	172.604	-43.5437	0	0	0	0	18	44	6.95	7.185	45.158	0.338	52.315	0.07	1.643	0	0
00:59:48.640000	0	-0.916	0.477	0	-2.594	344.832	4	6.981	62.955	6.981	62.869	63.053	143.634	43.55	-157.648	332.6	13	19.009	4.956	0.7	0.9	-493	0.493	0	-0.632	52.233	0.637	-1.397	-0.586	-0.442	0	553	172.604	-43.5437	0	0	0	0	17	44	7.212	7.199	45.181	0.351	52.315	0.072	1.65	0	0
00:59:48.740000	0	-0.794	-0.361	0	2.674	758.408	4	6.97	63.063	6.967	63.057	63.349	227.321	-86.037	-445.05	338	13	19.009	4.974	0.7	0.9	-493	0.585	0	-0.526	-103.321	0.993	-1.412	-0.517	-0.42	0	554	172.604	-43.5437	0	-0.055	0	0	16	38	7.459	7.199	45.24	0.492	52.315	0.074	1.657	0	0
00:59:48.840000	0	-0.087	-0.39	0	2.999	390.095	4	6.97	63.18	6.967	63.057	63.349	-270.602	10.139	-109.354	335.6	13	19.008	4.994	0.7	0.9	-493	1.036	0	0.019	19.552	0.876	-1.474	-0.313	-0.326	0	555	172.604	-43.5437	0	-0.055	0	0	16	40	7.012	7.146	45.324	0.903	52.315	0.076	1.665	0	0
00:59:48.940000	0	-7.454	2.027	0	3.69	1197.3	4	6.95	63.287	6.967	63.057	63.349	-88.632	294.369	814.296	331.9	13	19.009	5.016	0.7	0.9	-493	4.739	0	-0.619	10.357	1.203	-1.455	-0.537	-0.242	0	555	172.604	-43.5437	0	-0.1	0	0	16	44	7.048	7.047	45.39	4.118	52.315	0.078	1.673	0	0
00:59:49.040000	0	-0.121	-0.58	0	0.177	397.507	3.333	6.934	63.411	6.902	63.359	63.615	-124.515	34.894	238.098	322.9	13	19.007	5.038	0.7	0.9	-493	0.275	0	-0.361	-14.776	0.875	-1.393	-0.657	-0.339	0	556	172.604	-43.5437	0	-0.18	0	0	16	53	6.703	6.939	45.485	0.22	52.315	0.079	1.681	0	0
00:59:49.140000	0	0.724	1.943	0	0.224	703.275	3.333	6.888	63.449	6.902	63.359	63.615	-36.267	29.447	-637.56	327.3	13	19.006	5.063	0.7	0.9	-493	0.51	0	-0.177	-18.108	0.632	-1.303	-0.692	-0.501	0	557	172.604	-43.5437	0	-0.31	0	0	16	49	6.785	6.852	45.515	0.298	52.315	0.081	1.689	0	0
00:59:49.240000	0	-2.99	-3.475	0	9.554	656.067	3.333	6.785	63.557	6.902	63.359	63.615	432.158	-34.226	189.682	327.2	13	19.005	5.092	0.7	0.9	-493	4.921	0	-0.755	74.381	1.376	-1.346	-0.748	-0.375	0	558	172.604	-43.5437	0	-0.745	0	0	15	48	6.888	6.787	45.579	2.243	52.315	0.083	1.697	0	0
00:59:49.340000	0	0.213	-0.307	0	0.395	518.971	3.226	6.703	63.657	6.691	63.622	63.879	200.926	-76.534	-241.512	330.8	13	19.004	5.12	0.7	0.9	-493	0.505	0	-0.118	-14.761	0.96	-1.393	-0.655	-0.329	0	558	172.604	-43.5437	0	-0.925	0	0	16	45	6.934	6.711	45.639	0.097	52.315	0.084	1.705	0	0
00:59:49.440000	0	-0.349	0.539	0	1.307	169.251	3.226	6.657	63.688	6.691	63.622	63.879	-42.106	83.194	43.951	330.2	13	19.005	5.146	0.7	0.9	-493	0.514	0	-0.175	38.154	0.597	-1.429	-0.457	-0.386	0	559	172.604	-43.5436	0	-0.64	0	0	17	47	6.034	6.611	45.656	0.514	52.315	0.086	1.714	0	0
00:59:49.540000	0	-1.452	2.43	0	7.147	732.82	3.226	6.621	63.799	6.691	63.622	63.879	-396.496	-148.378	-187.946	327.7	13	19.006	5.173	0.7	0.9	-493	2.955	0	-0.84	-29.963	1.594	-1.464	-0.455	-0.318	0	559	172.604	-43.5436	0	-0.41	0	0	18	50	6.621	6.532	45.714	1.328	52.315	0.087	1.723	0	0
00:59:49.640000	0	-0.321	0.598	0	1.098	330.92	2.857	6.456	63.913	6.265	63.883	64.165	-123.968	-131.673	75.279	324.6	13	19.005	5.199	0.7	0.9	-493	0.394	0	-0.453	-61.18	1.09	-1.415	-0.621	-0.331	0	560	172.604	-43.5436	0	-1.005	0	0	18	53	6.657	6.47	45.79	0.093	52.315	0.089	1.731	0	0
00:59:49.740000	0	-0.086	0.627	0	1.106	164.058	2.857	6.127	63.956	6.265	63.883	64.165	-74.522	83.436	-6.1	324.3	13	19.002	5.224	0.7	0.9	-493	0.336	0	-0.037	72.723	0.287	-1.357	-0.772	-0.235	0	561	172.604	-43.5436	0	-2.47	0	0	18	54	6.456	6.363	45.808	0.007	52.315	0.09	1.74	0	0
00:59:49.840000	0	0.201	0.446	0	-1.11	395.892	2.857	6.034	63.989	6.265	63.883	64.165	41.581	-298.241	56.07	324.8	13	19.004	5.244	0.7	0.9	-493	0.237	0	-0.35	-100.937	0.899	-1.34	-0.711	-0.415	0	561	172.604	-43.5436	0	-2.11	0	0	18	53	5.741	6.204	45.822	0.229	52.315	0.091	1.75	0	0
00:59:49.940000	0	-0.738	0.532	0	2.651	437.507	2.703	5.988	64.174	5.766	64.174	64.319	112.009	-236.141	-89.358	324.8	13	19.004	5.262	0.7	0.9	-493	0.875	0	-0.531	13.908	1.813	-1.385	-0.754	-0.164	1	562	172.604	-43.5436	0	-0.695	0	0	18	53	5.988	6.047	45.937	0.08	52.315	0.092	1.759	0	0
00:59:50.040000	0	-0.159	-0.408	0	0.397	249.524	2.703	5.767	64.206	5.766	64.174	64.319	102.643	-9.047	-137.834	331.8	13	19.003	5.287	0.7	0.9	-493	0.121	0	0.063	3.909	0.697	-1.453	-0.565	-0.097	0	562	172.604	-43.5436	0	-1.335	0	0	19	47	6.127	5.901	45.953	0.083	52.315	0.093	1.768	0	0
00:59:50.140000	0	0.329	-0.14	0	-0.157	175.091	2.703	5.741	64.217	5.766	64.174	64.319	4.542	-65.76	104.789	326.4	13	19.003	5.314	0.7	0.9	-493	0.139	0	0.131	-56.255	0.175	-1.464	-0.457	-0.126	0	563	172.604	-43.5436	0	-1.235	0	0	19	53	5.767	5.725	45.962	0.056	52.315	0.094	1.778	0	0
00:59:50.240000	0	-1.48	-0.589	0	0.536	444.734	2.703	5.484	64.235	5.766	64.174	64.319	-53.661	211.449	179.624	329.1	13	19.004	5.346	0.7	0.9	-493	0.704	0	-0.476	53.726	1.474	-1.468	-0.487	-0.037	0	563	172.604	-43.5436	0	-1.415	0	0	19	50	4.928	5.526	45.977	0.659	52.315	0.094	1.787	0	0
00:59:50.340000	0	-0.1	-0.097	0	1.45	280.41	2.857	5.386	64.344	5.254	64.328	64.54	-161.31	-16.613	102.486	320	13	19.004	5.377	0.7	0.9	-493	0.64	0	-0.312	-21.089	1.59	-1.44	-0.575	-0.196	0	564	172.604	-43.5436	0	-1.775	0	0	19	59	5.484	5.378	46.022	0.257	52.315	0.094	1.796	0	0
00:59:50.440000	0	-0.086	0.342	0	0.764	194.041	2.857	5.206	64.369	5.254	64.328	64.54	-45.208	-32.289	116.544	315.8	13	19.001	5.412	0.7	0.9	-493	0.229	0	-0.008	-12.653	0.452	-1.391	-0.75	-0.075	3	564	172.604	-43.5436	0	-1.39	0	0	20	64	5.386	5.285	46.033	0.05	52.315	0.094	1.806	0	0
00:59:50.540000	0	0.167	0.542	0	-0.357	236.418	2.857	5.129	64.388	5.254	64.328	64.54	21.693	-135.365	-79.359	322.4	13	19.003	5.468	0.7	0.9	-493	0.063	0	-0.3	-10.246	0.596	-1.35	-0.817	-0.097	0	565	172.604	-43.5436	0	-1.285	0	0	20	58	5.108	5.202	46.04	0.063	52.315	0.093	1.815	0	0
00:59:50.640000	0	-0.024	0.987	0	0.06	583.414	2.857	5.108	64.529	5.254	64.328	64.54	-138.078	255.209	-190.127	324.6	13	19.002	5.522	0.7	0.9	-493	2.486	0	-0.623	58.529	1.832	-1.415	-0.7	-0.045	0	565	172.604	-43.5436	0	-0.49	0	0	20	55	4.923	5.125	46.118	1.543	52.315	0.093	1.824	0	0
00:59:50.740000	0	0.226	-0.342	0	0.682	238.404	2.632	4.928	64.576	4.881	64.547	64.729	166.867	15.163	56.373	326.1	13	19.002	5.576	0.7	0.9	-493	0.174	0	-0.007	2.511	0.964	-1.434	-0.627	-0.021	0	565	172.604	-43.5436	0	-1.005	0	0	21	55	5.129	5.06	46.144	0.141	52.315	0.092	1.834	0	0
00:59:50.840000	0	0.217	-0.318	0	0.155	150.292	2.632	4.923	64.584	4.881	64.547	64.729	-11.757	32.776	105.758	325.2	13	19	5.626	0.7	0.9	-493	0.088	0	0.168	-3.835	0.124	-1.459	-0.498	-0.059	0	566	172.604	-43.5436	0	-0.925	0	0	21	56	5.206	4.977	46.15	0.033	52.315	0.091	1.843	0	0
00:59:50.940000	0	0.088	-0.078	0	-0.102	123.462	2.632	4.609	64.593	4.881	64.547	64.729	-78.11	39.797	-5.555	319.5	13	19.003	5.676	0.7	0.9	-493	0.087	0	-0.397	14.996	1.06	-1.457	-0.541	-0.07	0	566	172.604	-43.5436	0	-1.595	0	0	21	62	4.522	4.841	46.154	0.082	52.315	0.09	1.852	0	0
00:59:51.040000	0	-0.667	-0.161	0	3.57	397.159	2.778	4.522	64.74	4.363	64.74	64.954	17.557	-65.821	313.781	320.9	13	19.003	5.72	0.7	0.9	-493	1.048	0	-0.569	4.853	2.023	-1.444	-0.653	-0.159	1	567	172.604	-43.5436	0	-2.005	0	0	21	60	4.609	4.676	46.241	0.596	52.315	0.09	1.861	0	0
00:59:51.140000	0	-0.054	0.365	0	0.098	199.245	2.778	4.455	64.778	4.363	64.74	64.954	-48.248	-101.41	49.587	311.7	13	19.002	5.762	0.7	0.9	-493	0.203	0	-0.058	-57.014	0.634	-1.365	-0.759	-0.141	0	567	172.604	-43.5436	0	-0.77	0	0	21	69	4.455	4.511	46.261	0.061	52.315	0.089	1.869	0	0
00:59:51.240000	0	0.126	0.71	0	0.05	104.945	2.778	4.249	64.786	4.363	64.74	64.954	-9.142	61.102	-34.701	313.4	13	19.003	5.803	0.7	0.9	-493	0.122	0	-0.072	18.686	0.26	-1.357	-0.821	-0.07	0	567	172.604	-43.5436	0	-1.365	0	0	21	68	4.249	4.336	46.265	0.103	52.315	0.087	1.878	0	0
00:59:51.340000	0	-2.405	-0.362	0	6.651	298.699	2.778	4.136	64.837	4.363	64.74	64.954	-21.975	-19.7	-257.024	306	13	19.005	5.824	0.7	0.9	-493	3.65	0	-0.711	53.449	1.662	-1.389	-0.733	-0.103	0	568	172.604	-43.5436	0	-1.595	0	0	21	75	4.136	4.148	46.288	1.224	52.315	0.086	1.887	0	0
00:59:51.440000	0	-0.361	0.689	0	1.629	319.15	2.703	3.786	64.986	3.729	64.965	65.126	127.274	88.581	-103.294	311	13	19.004	5.842	0.7	0.9	-493	0.412	0	-0.379	3.109	1.464	-1.389	-0.763	-0.029	0	568	172.604	-43.5436	0	-2.315	0	0	22	71	3.786	3.943	46.365	0.36	52.315	0.085	1.895	0	0
00:59:51.540000	0	0.062	-0.316	0	0.327	107.396	2.703	3.74	65.011	3.729	64.965	65.126	26.011	-55.955	-25.43	312.9	13	19.004	5.845	0.7	0.9	-493	0.025	0	0.146	-18.514	0.331	-1.449	-0.543	-0.078	3	568	172.604	-43.5436	0	-1.98	0	0	22	69	3.74	3.733	46.383	0.015	52.315	0.084	1.904	0	0
00:59:51.640000	0	0.296	-0.129	0	0	191.483	2.703	3.58	65.018	3.729	64.965	65.126	-31.098	-51.597	108.788	306.7	13	19.006	5.844	0.7	0.9	-493	0.077	0	-0.121	0.627	0.662	-1.462	-0.569	-0.116	0	569	172.604	-43.5436	0	-1.03	0	0	22	75	3.287	3.532	46.388	0.046	52.315	0.082	1.912	0	0
00:59:51.740000	0	-0.338	0.435	0	0.501	463.005	2.703	3.462	65.115	3.729	64.965	65.126	-78.779	335.285	-48.941	306	13	19.007	5.827	0.7	0.9	-493	0.898	0	-0.599	62.518	1.822	-1.432	-0.625	-0.065	0	569	172.604	-43.5436	0	-1.39	0	0	22	76	3.349	3.359	46.433	0.466	52.315	0.081	1.92	0	0
00:59:51.840000	0	0.082	0.335	0	0.952	278.076	2.632	3.349	65.155	3.349	65.134	65.292	-76.164	-87.913	113.999	297.9	13	19.007	5.804	0.7	0.9	-493	0.183	0	-0.191	-70.558	1.111	-1.393	-0.713	-0.231	0	569	172.604	-43.5436	0	-1.155	0	0	22	84	3.333	3.222	46.456	0.055	52.315	0.079	1.928	0	0
00:59:51.940000	0	-0.116	0.661	0	0.417	49.088	2.632	3.333	65.17	3.349	65.134	65.292	-35.72	-10.137	3.232	295.4	13	19.006	5.769	0.7	0.9	-493	0.214	0	-0.002	7.57	0.204	-1.368	-0.793	-0.13	0	569	172.604	-43.5436	0	-0.645	0	0	22	87	3.009	3.116	46.463	0.185	52.315	0.078	1.936	0	0
00:59:52.040000	0	0.081	-0.041	0	0.085	83.205	2.632	3.292	65.182	3.349	65.134	65.292	71.017	2.755	-9.433	293.8	13	20	5.734	0.7	0.9	-493	0.121	0	-0.395	29.5	0.907	-1.357	-0.791	-0.223	0	570	172.604	-43.5436	0	-0.285	0	0	22	88	2.711	3.074	46.472	0.121	52.315	0.076	1.943	0	0
00:59:52.140000	0	-0.441	0.901	0	1.9	287.197	2.632	3.287	65.292	3.349	65.134	65.292	-37.666	-60.737	-188.794	297.6	13	20	5.691	0.7	0.9	-493	0.362	0	-0.587	29.282	1.774	-1.361	-0.759	-0.242	0	570	172.604	-43.5436	0	-0.23	0	0	22	84	3.133	3.134	46.547	0.233	52.315	0.075	1.951	0	0
00:59:52.240000	0	0.075	-0.434	0	0.901	195.864	2.564	3.158	65.322	3.143	65.297	65.458	88.229	-44.334	-63.302	305.7	13	19.009	5.644	0.7	0.9	-493	0.195	0	-0.059	-34.647	0.963	-1.41	-0.733	-0.127	0	570	172.604	-43.5436	0	-0.67	0	0	23	77	3.58	3.255	46.572	0.042	52.315	0.073	1.958	0	0
00:59:52.340000	0	0.139	-0.464	0	-0.183	233.115	2.564	3.133	65.335	3.143	65.297	65.458	25.342	104.56	103.213	305.1	13	19.009	5.594	0.7	0.9	-493	0.174	0	0.146	27.309	0.138	-1.425	-0.634	-0.116	0	570	172.604	-43.5436	0	-0.77	0	0	24	79	3.462	3.333	46.58	0.103	52.315	0.072	1.965	0	0
00:59:52.440000	0	0.27	0.208	0	-0.18	248.215	2.564	3.009	65.352	3.143	65.297	65.458	-82.429	64.734	-101.052	306.6	13	20.002	5.538	0.7	0.9	-493	0.125	0	-0.266	19.739	1.097	-1.429	-0.649	-0.203	0	571	172.604	-43.5436	0	-0.745	0	0	24	77	3.292	3.299	46.593	0.064	52.315	0.07	1.972	0	0
00:59:52.540000	0	-0.859	0.157	0	2.512	308.453	2.632	2.778	65.462	2.715	65.462	65.59	-54.087	-53.352	201.014	305.1	13	20.005	5.478	0.7	0.9	-493	0.383	0	-0.401	22.636	1.853	-1.38	-0.69	-0.343	1	571	172.604	-43.5436	0	-1.775	0	0	24	79	3.158	3.155	46.65	0.363	52.315	0.069	1.979	0	0
00:59:52.640000	0	-0.038	0.355	0	0.537	203.185	2.632	2.762	65.484	2.715	65.462	65.59	-67.467	-56.742	78.975	290.5	13	20.005	5.412	0.7	0.9	-493	0.152	0	-0.054	-64.115	0.69	-1.34	-0.724	-0.394	0	571	172.604	-43.5436	0	-1.235	0	0	24	94	2.762	2.935	46.663	0.082	52.315	0.068	1.986	0	0
00:59:52.740000	0	0.053	0.577	0	-0.169	83.495	2.632	2.711	65.497	2.715	65.462	65.59	7.461	56.865	19.168	290.8	13	20.007	5.343	0.7	0.9	-493	0.099	0	-0.068	26.889	0.184	-1.348	-0.737	-0.348	0	571	172.604	-43.5436	0	-0.335	0	0	24	93	2.582	2.696	46.671	0.037	52.315	0.066	1.993	0	0
00:59:52.840000	0	-0.923	0.484	0	2.441	284.272	2.632	2.582	65.519	2.715	65.462	65.59	-12.548	-46.876	-224.848	276	13	20.009	5.266	0.7	0.9	-493	1.132	0	-0.571	65.659	1.37	-1.31	-0.769	-0.429	0	571	172.604	-43.5436	0	-0.9	0	0	23	107	2.176	2.5	46.682	0.354	52.315	0.065	1.999	0	0
00:59:52.940000	0	-0.912	0.203	0	2.091	269.163	2.564	2.536	65.601	2.538	65.595	65.729	73.693	-16.068	-179.402	285.6	13	21.001	5.186	0.7	0.9	-493	0.174	0	-0.487	8.218	1.687	-1.267	-0.815	-0.42	0	571	172.604	-43.5436	0	-0.875	0	0	23	97	2.381	2.392	46.745	0.172	52.315	0.064	2.005	0	0
00:59:53.040000	0	-0.181	-0.234	0	0.638	218.358	2.564	2.536	65.624	2.538	65.595	65.729	64.023	-61.039	-93.296	293	13	20.009	5.101	0.7	0.9	-493	0.178	0	0.007	-26.09	0.617	-1.348	-0.746	-0.347	0	572	172.604	-43.5436	0	-0.23	0	0	23	90	2.428	2.366	46.761	0.097	52.315	0.063	2.012	0	0
00:59:53.140000	0	0.388	-0.603	0	-0.162	282.833	2.564	2.536	65.638	2.538	65.595	65.729	11.78	-32.895	238.158	298.8	13	21.002	5.013	0.7	0.9	-493	0.074	0	0.028	11.58	0.222	-1.361	-0.666	-0.397	0	572	172.604	-43.5436	0	0	0	0	24	85	2.32	2.379	46.769	0.074	52.315	0.061	2.018	0	0
00:59:53.240000	0	-1.025	0.489	0	4.396	542.899	2.564	2.536	65.684	2.538	65.595	65.729	-47.64	-188.81	306.449	284.3	13	21.003	4.924	0.7	0.9	-493	1.277	0	-0.495	31.843	1.531	-1.344	-0.696	-0.445	0	572	172.604	-43.5436	0	0	0	0	25	101	2.778	2.393	46.787	0.203	52.315	0.06	2.024	0	0
00:59:53.340000	0	0.105	0.344	0	1.661	238.659	2.632	2.536	65.744	2.49	65.733	65.844	-107.79	6.145	124.725	288.7	13	21.004	4.835	0.7	0.9	-493	0.329	0	-0.343	-5.723	1.569	-1.301	-0.623	-0.582	0	572	172.604	-43.5436	0	0	0	0	24	95	2.253	2.378	46.831	0.233	52.315	0.059	2.03	0	0
00:59:53.440000	0	-0.088	0.344	0	0.162	95.317	2.632	2.525	65.761	2.49	65.733	65.844	-51.958	-14.132	29.227	301.7	13	21.006	4.746	0.7	0.9	-493	0.116	0	-0.053	-12.442	0.326	-1.278	-0.653	-0.595	0	573	172.604	-43.5436	0	-0.055	0	0	24	82	2.052	2.358	46.837	0.055	52.315	0.058	2.035	0	0
00:59:53.540000	0	0.149	0.268	0	0.012	154.789	2.632	2.428	65.772	2.49	65.733	65.844	21.875	38.163	-94.75	302.6	13	21.009	4.657	0.7	0.9	-493	0.188	0	-0.254	30.833	0.424	-1.259	-0.677	-0.604	0	573	172.604	-43.5436	0	-0.54	0	0	22	79	2.525	2.395	46.843	0.122	52.315	0.057	2.041	0	0
00:59:53.640000	0	-0.424	0.133	0	1.018	191.378	2.632	2.428	65.826	2.49	65.733	65.844	-18.751	70.484	-102.143	283.2	13	22.001	4.566	0.7	0.9	-493	0.639	0	-0.647	26.418	1.58	-1.244	-0.718	-0.583	0	573	172.604	-43.5436	0	-0.485	0	0	22	99	2.536	2.484	46.873	0.539	52.315	0.056	2.047	0	0
00:59:53.740000	0	0.081	-0.395	0	1.386	200.188	2.703	2.428	65.858	2.44	65.846	65.955	90.905	-34.408	-74.875	279.7	13	22.001	4.475	0.7	0.9	-493	0.243	0	-0.238	-33.159	1.291	-1.256	-0.791	-0.464	0	573	172.604	-43.5436	0	0	0	0	22	102	2.536	2.585	46.901	0.208	52.315	0.055	2.052	0	0
00:59:53.840000	0	0.139	-0.273	0	-0.161	178.54	2.703	2.356	65.875	2.44	65.846	65.955	61.347	43.065	74.128	278.5	13	21.009	4.384	0.7	0.9	-493	0.178	0	0.065	16.774	0.3	-1.333	-0.748	-0.409	0	574	172.604	-43.5436	0	-0.36	0	0	23	105	2.839	2.666	46.908	0.092	52.315	0.054	2.058	0	0
00:59:53.940000	0	-0.152	-0.05	0	-0.3	95.441	2.703	2.525	65.886	2.44	65.846	65.955	-63.392	15.768	-16.28	290.3	13	22.005	4.292	0.7	0.9	-493	0.193	0	-0.288	14.531	0.804	-1.327	-0.625	-0.536	0	574	172.604	-43.5436	0	0.485	0	0	24	94	2.706	2.687	46.917	0.164	52.315	0.053	2.063	0	0
00:59:54.040000	0	-0.559	0.531	0	2.326	254.632	2.703	2.525	65.951	2.44	65.846	65.955	-39.612	-71.45	143.57	274.9	13	22.006	4.203	0.7	0.9	-493	0.269	0	-0.48	10.077	1.773	-1.286	-0.606	-0.625	0	574	172.604	-43.5436	0	0.845	0	0	24	109	2.906	2.619	46.951	0.17	52.315	0.052	2.068	0	0
00:59:54.140000	0	-0.205	0.433	0	0.714	205.28	2.703	2.525	65.976	2.495	65.957	66.089	-80.178	-13.708	111.394	279.5	13	22.006	4.115	0.7	0.9	-493	0.209	0	-0.109	-8.022	0.873	-1.259	-0.541	-0.687	0	575	172.604	-43.5436	0	0	0	0	24	105	2.227	2.47	46.966	0.055	52.315	0.052	2.073	0	0
00:59:54.240000	0	0.226	0.678	0	-0.212	92.22	2.703	2.525	65.991	2.495	65.957	66.089	-36.085	41.552	-14.583	283.3	13	22.008	4.028	0.7	0.9	-493	0.184	0	-0.019	16.381	0.178	-1.256	-0.543	-0.706	0	575	172.604	-43.5436	0	0	0	0	23	100	1.924	2.315	46.975	0.15	52.315	0.051	2.078	0	0
00:59:54.340000	0	-0.082	0.167	0	2.205	220.985	2.703	2.402	66.028	2.495	65.957	66.089	16.402	-47.966	-156.618	294.2	13	23.001	3.943	0.7	0.9	-493	1.038	0	-0.592	20.301	1.217	-1.233	-0.595	-0.693	0	575	172.604	-43.5436	0	-0.615	0	0	20	86	2.294	2.248	47.003	0.6	52.315	0.05	2.083	0	0
00:59:54.440000	0	-0.262	0.26	0	1.895	282.097	2.703	2.376	66.095	2.377	66.091	66.209	72.842	44.518	-164.738	290.2	13	23.002	3.857	0.7	0.9	-493	0.407	0	-0.493	-7.514	1.592	-1.229	-0.72	-0.609	0	575	172.604	-43.5436	0	-0.745	0	0	20	90	2.263	2.279	47.05	0.379	52.315	0.05	2.088	0	0
00:59:54.540000	0	-0.305	-0.15	0	0.661	177.286	2.703	2.376	66.115	2.377	66.091	66.209	40.729	31.505	-105.052	299.6	13	23.004	3.771	0.7	0.9	-493	0.085	0	-0.018	13.86	0.56	-1.282	-0.716	-0.525	0	576	172.604	-43.5436	0	-0.13	0	0	21	81	2.356	2.37	47.065	0.034	52.315	0.049	2.093	0	0
00:59:54.640000	0	0.135	-0.51	0	0.005	200.132	2.703	2.376	66.132	2.377	66.091	66.209	13.908	-29.263	156.961	298	13	23.006	3.686	0.7	0.9	-493	0.068	0	-0.066	1.526	0.288	-1.297	-0.629	-0.604	0	576	172.604	-43.5436	0	0	0	0	22	84	2.608	2.47	47.076	0.068	52.315	0.048	2.098	0	0
00:59:54.740000	0	-2.276	0.724	0	1.85	85.009	2.703	2.376	66.18	2.377	66.091	66.209	2.535	41.371	41.104	290.2	13	23.008	3.605	0.7	0.9	-493	0.889	0	-0.585	18.725	1.546	-1.265	-0.593	-0.655	0	576	172.604	-43.5436	0	0	0	0	23	93	2.937	2.518	47.1	0.66	52.315	0.048	2.103	0	0
00:59:54.840000	0	0.025	0.619	0	1.432	228.801	2.632	2.376	66.223	2.451	66.211	66.334	-107.851	-40.884	80.066	299.6	13	24	3.53	0.7	0.9	-493	0.257	0	-0.379	-16.201	1.438	-1.25	-0.491	-0.75	0	576	172.604	-43.5436	0	0	0	0	22	82	2.402	2.463	47.132	0.146	52.315	0.047	2.107	0	0
00:59:54.940000	0	0.057	0.237	0	0.068	77.588	2.632	2.402	66.241	2.451	66.211	66.334	-50.62	-5.355	-21.612	306.5	13	24	3.456	0.7	0.9	-493	0.187	0	-0.062	0.883	0.234	-1.237	-0.483	-0.754	0	577	172.604	-43.5436	0	0.13	0	0	22	76	1.96	2.35	47.142	0.156	52.315	0.047	2.112	0	0
00:59:55.040000	0	0.073	0.312	0	0.035	165.215	2.632	2.556	66.253	2.451	66.211	66.334	40.851	43.126	-81.238	282.6	13	24.003	3.385	0.7	0.9	-493	0.148	0	-0.306	19.195	0.549	-1.239	-0.578	-0.704	0	577	172.604	-43.5436	0	0.9	0	0	20	97	2.376	2.288	47.15	0.122	52.315	0.046	2.117	0	0
00:59:55.140000	0	-0.011	0.418	0	1.79	258.504	2.632	2.577	66.322	2.451	66.211	66.334	-25.137	-47.966	-185.401	280.8	13	24.006	3.32	0.7	0.9	-493	0.597	0	-0.637	7.882	1.701	-1.197	-0.612	-0.701	0	577	172.604	-43.5436	0	0.875	0	0	19	98	1.949	2.323	47.189	0.567	52.315	0.046	2.121	0	0
00:59:55.240000	0	-0.075	-0.276	0	1.196	213.402	2.632	2.608	66.35	2.674	66.336	66.454	85.066	14.134	-114.201	255.8	13	24.003	3.257	0.7	0.9	-493	0.129	0	-0.2	5.124	1.152	-1.252	-0.716	-0.582	0	578	172.604	-43.5436	0	0.26	0	0	19	123	2.983	2.458	47.212	0.052	52.315	0.046	2.126	0	0
00:59:55.340000	0	0.355	-0.264	0	-0.255	168.3	2.632	2.731	66.366	2.674	66.336	66.454	39.087	23.879	105.334	254.9	13	24.002	3.2	0.7	0.9	-493	0.172	0	0.082	10.292	0.159	-1.28	-0.688	-0.566	0	578	172.604	-43.5436	0	0.77	0	0	20	125	2.556	2.636	47.218	0.088	52.315	0.045	2.13	0	0
00:59:55.440000	0	-0.336	-0.063	0	-0.16	178.677	2.632	2.731	66.375	2.674	66.336	66.454	-41.072	50.45	87.156	260.6	13	24.005	3.147	0.7	0.9	-493	0.103	0	-0.372	14.301	0.806	-1.284	-0.601	-0.634	0	578	172.604	-43.5436	0	0.615	0	0	21	120	2.731	2.808	47.225	0.1	52.315	0.045	2.135	0	0
00:59:55.540000	0	-0.932	-0.096	0	2.332	264.529	2.632	2.731	66.451	2.674	66.336	66.454	-42.957	-64.368	157.204	241.3	13	24.006	3.097	0.7	0.9	-493	0.409	0	-0.596	7.672	1.771	-1.229	-0.565	-0.722	0	578	172.604	-43.5436	0	0	0	0	22	141	3.246	2.964	47.264	0.358	52.315	0.045	2.139	0	0
00:59:55.640000	0	-0.181	0.43	0	0.813	250.122	2.632	2.942	66.471	2.898	66.455	66.573	-72.758	-41.792	135.571	231	13	24.002	3.049	0.7	0.9	-493	0.118	0	-0.194	-23.261	0.859	-1.244	-0.472	-0.768	0	579	172.604	-43.5436	0	1.055	0	0	22	151	3.318	3.049	47.275	0.03	52.315	0.045	2.144	0	0
00:59:55.740000	0	0.082	0.441	0	-0.2	123.524	2.632	2.942	66.486	2.898	66.455	66.573	-65.095	49.844	-8.584	235.7	13	24.003	3.006	0.7	0.9	-493	0.144	0	-0.047	25.498	0.135	-1.252	-0.438	-0.773	0	579	172.604	-43.5436	0	1.055	0	0	21	145	2.973	3.028	47.284	0.141	52.315	0.046	2.149	0	0
00:59:55.840000	0	-1.498	-0.742	0	1.723	302.206	2.632	2.942	66.518	2.898	66.455	66.573	72.233	-101.652	-128.32	243.7	13	24.004	2.966	0.7	0.9	-493	0.94	0	-0.565	5.906	1.188	-1.209	-0.517	-0.779	0	579	172.604	-43.5436	0	0	0	0	18	134	2.577	2.947	47.311	0.534	52.315	0.046	2.153	0	0
00:59:55.940000	0	-0.317	-0.132	0	2.02	231.161	2.703	2.942	66.577	2.795	66.577	66.691	54.292	17.039	-159.83	251.6	13	24.005	2.926	0.7	0.9	-493	0.385	0	-0.507	-1.915	1.674	-1.214	-0.619	-0.707	1	580	172.604	-43.5436	0	0	0	0	18	126	2.952	2.89	47.34	0.378	52.315	0.046	2.158	0	0
00:59:56.040000	0	-0.139	-0.041	0	0.662	209.224	2.703	2.731	66.595	2.795	66.577	66.691	53.258	-12.618	-143.348	257.5	13	24.003	2.893	0.7	0.9	-493	0.19	0	-0.044	19.678	0.608	-1.237	-0.659	-0.652	0	580	172.604	-43.5436	0	-1.055	0	0	19	122	2.731	2.879	47.352	0.089	52.315	0.047	2.163	0	0
00:59:56.140000	0	0.048	-0.631	0	0.147	175.022	2.703	2.747	66.613	2.795	66.577	66.691	48.332	-1.966	124.725	250.4	13	24.004	2.857	0.7	0.9	-493	0.168	0	-0.102	1.848	0.228	-1.224	-0.58	-0.704	0	580	172.604	-43.5436	0	-0.975	0	0	20	130	2.942	2.891	47.361	0.132	52.315	0.047	2.167	0	0
00:59:56.240000	0	-1.783	0.791	0	1.907	114.258	2.703	2.747	66.663	2.795	66.577	66.691	14.699	-94.692	4.868	249.9	13	24.005	2.823	0.7	0.9	-493	0.724	0	-0.637	-2.019	1.489	-1.25	-0.537	-0.727	0	581	172.604	-43.5436	0	0.08	0	0	21	131	3.102	2.886	47.383	0.394	52.315	0.047	2.172	0	0
00:59:56.340000	0	-0.298	0.322	0	1.603	199.854	2.632	2.731	66.699	2.619	66.693	66.831	-85.348	8.142	106.364	244.2	13	24.004	2.793	0.7	0.9	-493	0.236	0	-0.445	-10.619	1.491	-1.246	-0.45	-0.771	0	581	172.604	-43.5436	0	-0.08	0	0	21	137	2.973	2.811	47.407	0.111	52.315	0.047	2.177	0	0
00:59:56.440000	0	-0.093	0.177	0	0.051	99.677	2.632	2.577	66.716	2.619	66.693	66.831	-50.803	14.558	34.317	237.5	13	24.003	2.765	0.7	0.9	-493	0.183	0	-0.06	15.127	0.254	-1.241	-0.429	-0.777	0	581	172.604	-43.5436	0	-0.85	0	0	20	143	2.381	2.666	47.414	0.096	52.315	0.047	2.181	0	0
00:59:56.540000	0	0.202	0.602	0	-0.023	183.413	2.632	2.561	66.727	2.619	66.693	66.831	20.659	13.771	-148.983	244.4	13	24.004	2.741	0.7	0.9	-493	0.066	0	-0.223	9.057	0.345	-1.212	-0.496	-0.784	0	581	172.604	-43.5436	0	-0.85	0	0	18	134	2.268	2.527	47.422	0.022	52.315	0.047	2.186	0	0
00:59:56.640000	0	-1.453	-0.642	0	0.741	352.374	2.632	2.515	66.802	2.619	66.693	66.831	-45.086	212.72	-94.569	249.7	13	24.005	2.717	0.7	0.9	-493	1.181	0	-0.735	3.456	1.658	-1.252	-0.575	-0.704	0	582	172.604	-43.5436	0	-0.31	0	0	16	126	2.345	2.466	47.456	0.161	52.315	0.047	2.191	0	0
00:59:56.740000	0	0.016	-0.608	0	1.385	269.155	2.564	2.515	66.848	2.437	66.831	66.974	99.298	-53.05	-116.807	259.7	13	24.005	2.696	0.7	0.9	-493	0.253	0	-0.309	-25.093	1.346	-1.233	-0.672	-0.631	0	582	172.604	-43.5436	0	-0.23	0	0	17	117	2.515	2.478	47.497	0.213	52.315	0.047	2.195	0	0
00:59:56.840000	0	0.154	-0.18	0	-0.003	82.96	2.564	2.397	66.864	2.437	66.831	66.974	47.237	34.047	-1.677	259	13	24.003	2.677	0.7	0.9	-493	0.213	0	0.095	8.94	0.201	-1.297	-0.672	-0.545	0	582	172.604	-43.5436	0	-0.59	0	0	18	119	2.747	2.503	47.505	0.133	52.315	0.046	2.2	0	0
00:59:56.940000	0	-0.043	-0.27	0	0.094	148.929	2.564	2.381	66.877	2.437	66.831	66.974	-32.253	36.468	-80.208	288.5	13	24.008	2.658	0.7	0.9	-493	0.131	0	-0.179	13.586	0.474	-1.31	-0.56	-0.62	0	583	172.604	-43.5436	0	-0.67	0	0	19	91	2.561	2.466	47.514	0.13	52.315	0.045	2.205	0	0
00:59:57.040000	0	-0.745	1.268	0	0.955	294.487	2.564	2.381	66.952	2.437	66.831	66.974	-14.981	238.564	-40.942	294.3	13	25.001	2.639	0.7	0.9	-493	1.067	0	-0.692	31.889	1.805	-1.312	-0.517	-0.649	0	583	172.604	-43.5436	0	-0.08	0	0	20	86	2.397	2.341	47.549	0.723	52.315	0.045	2.209	0	0
00:59:57.140000	0	-0.195	0.492	0	1.231	238.18	2.5	2.381	66.993	2.391	66.978	67.091	-91.126	-52.021	95.033	288.4	13	25.003	2.621	0.7	0.9	-493	0.143	0	-0.378	-13.527	1.264	-1.239	-0.425	-0.771	0	583	172.604	-43.5436	0	0	0	0	20	92	1.934	2.171	47.583	0.042	52.315	0.044	2.213	0	0
00:59:57.240000	0	0.206	0.267	0	-0.072	65.214	2.5	2.397	67.009	2.391	66.978	67.091	-33.591	-14.313	-17.31	253.7	13	25.001	2.603	0.7	0.9	-493	0.175	0	0.004	-9.21	0.106	-1.267	-0.438	-0.762	0	583	172.604	-43.5436	0	0.08	0	0	19	125	1.687	2.044	47.591	0.134	52.315	0.043	2.218	0	0
00:59:57.340000	0	0.118	0.24	0	0.432	248.038	2.5	2.397	67.023	2.391	66.978	67.091	25.95	57.35	-164.738	259.3	13	25.004	2.587	0.7	0.9	-493	0.192	0	-0.258	8.013	0.624	-1.276	-0.513	-0.707	0	583	172.604	-43.5436	0	0.08	0	0	17	118	1.929	2.037	47.598	0.131	52.315	0.043	2.222	0	0
00:59:57.440000	0	-0.208	0.667	0	1.557	174.685	2.5	2.397	67.081	2.391	66.978	67.091	-11.332	-16.976	-146.377	251.4	13	25.005	2.573	0.7	0.9	-493	0.472	0	-0.612	34.006	1.694	-1.235	-0.582	-0.714	0	584	172.604	-43.5436	0	0	0	0	16	125	2.52	2.136	47.631	0.465	52.315	0.042	2.226	0	0
00:59:57.540000	0	-0.064	-0.22	0	1.323	231.789	2.632	2.376	67.106	2.37	67.093	67.201	69.192	-43.668	-118.928	260.6	13	25.005	2.56	0.7	0.9	-493	0.122	0	-0.214	-28.862	1.199	-1.267	-0.664	-0.607	0	584	172.604	-43.5436	0	-0.105	0	0	16	115	2.376	2.256	47.653	0.076	52.315	0.041	2.23	0	0
00:59:57.640000	0	0.295	-0.087	0	-0.473	104.581	2.632	2.371	67.125	2.37	67.093	67.201	42.128	-8.442	54.01	260.6	13	25.005	2.552	0.7	0.9	-493	0.217	0	0.034	-6.887	0.211	-1.306	-0.64	-0.572	0	584	172.604	-43.5436	0	-0.13	0	0	17	116	2.207	2.341	47.66	0.084	52.315	0.04	2.234	0	0
00:59:57.740000	0	-0.352	0.103	0	0.116	185.084	2.632	2.371	67.139	2.37	67.093	67.201	-57.432	64.673	62.978	254.5	13	25.006	2.545	0.7	0.9	-493	0.232	0	-0.347	31.276	0.877	-1.316	-0.541	-0.628	0	584	172.604	-43.5436	0	-0.025	0	0	19	125	2.495	2.399	47.671	0.222	52.315	0.04	2.238	0	0
00:59:57.840000	0	-0.929	0.345	0	2.242	264.715	2.632	2.253	67.2	2.37	67.093	67.201	-58.344	-56.742	149.629	246.4	13	25.008	2.538	0.7	0.9	-493	0.307	0	-0.507	5.81	1.693	-1.254	-0.524	-0.725	0	585	172.604	-43.5436	0	-0.59	0	0	19	133	2.484	2.427	47.703	0.266	52.315	0.039	2.242	0	0
00:59:57.940000	0	-0.183	0.341	0	0.774	172.067	2.703	2.253	67.216	2.253	67.202	67.304	-74.644	-2.087	95.336	241.1	13	25.005	2.531	0.7	0.9	-493	0.166	0	-0.168	-14.376	0.829	-1.263	-0.474	-0.734	0	585	172.604	-43.5436	0	-0.59	0	0	19	138	2.489	2.409	47.71	0.034	52.315	0.038	2.246	0	0
00:59:58.040000	0	0.068	0.381	0	-0.15	54.388	2.703	2.253	67.229	2.253	67.202	67.304	-33.895	0.213	-20.279	237.2	13	25.006	2.525	0.7	0.9	-493	0.082	0	-0.115	-5.322	0.244	-1.267	-0.481	-0.723	0	585	172.604	-43.5436	0	0	0	0	18	141	2.253	2.355	47.717	0.082	52.315	0.038	2.25	0	0
00:59:58.140000	0	-1.365	-0.251	0	2.728	143.613	2.703	2.253	67.265	2.253	67.202	67.304	25.342	-69.997	-48.274	245	13	25.007	2.52	0.7	0.9	-493	0.609	0	-0.618	36.525	1.277	-1.271	-0.517	-0.701	0	585	172.604	-43.5436	0	0	0	0	17	132	2.104	2.298	47.737	0.458	52.315	0.037	2.253	0	0
00:59:58.240000	0	-0.355	-0.11	0	1.902	231.752	2.632	2.207	67.309	2.144	67.308	67.434	70.652	-27.75	-133.349	248.2	13	25.007	2.514	0.7	0.9	-493	0.147	0	-0.472	-23.877	1.551	-1.239	-0.614	-0.672	0	586	172.604	-43.5436	0	-0.23	0	0	17	129	2.196	2.276	47.774	0.119	52.315	0.036	2.257	0	0
00:59:58.340000	0	-0.155	-0.142	0	0.527	119.381	2.632	2.196	67.324	2.144	67.308	67.434	18.105	44.155	-57.121	252.7	13	25.004	2.508	0.7	0.9	-493	0.177	0	-0.041	12.056	0.507	-1.284	-0.616	-0.615	0	586	172.604	-43.5436	0	-0.285	0	0	17	124	2.371	2.278	47.78	0.039	52.315	0.035	2.261	0	0
00:59:58.440000	0	-0.101	-0.359	0	-0.08	182.64	2.632	2.104	67.339	2.144	67.308	67.434	-14.008	-45.908	122.725	247.9	13	25.005	2.501	0.7	0.9	-493	0.078	0	-0.082	-25.033	0.187	-1.295	-0.586	-0.645	0	586	172.604	-43.5436	0	-0.515	0	0	18	130	2.474	2.255	47.789	0.078	52.315	0.034	2.264	0	0
00:59:58.540000	0	-0.687	-0.002	0	5.338	299.995	2.632	2.021	67.385	2.144	67.308	67.434	-98.546	-174.465	26.985	244.8	13	25.006	2.492	0.7	0.9	-493	1.635	0	-0.551	-14.323	1.532	-1.293	-0.534	-0.666	0	586	172.604	-43.5436	0	-0.875	0	0	20	135	2.021	2.162	47.803	0.124	52.315	0.034	2.267	0	0
00:59:58.650000	0	-0.17	0.276	0	1.562	204.045	2.703	1.975	67.444	1.816	67.435	67.564	-85.652	0.879	117.514	234.4	13	25.006	2.483	0.7	0.9	-493	0.151	0	-0.347	-3.286	1.492	-1.288	-0.446	-0.715	0	587	172.604	-43.5436	0	-0.645	0	0	19	145	1.975	1.996	47.841	0.092	52.315	0.032	2.271	0	0
00:59:58.750000	0	-0.013	0.234	0	0.25	115.605	2.703	1.754	67.458	1.816	67.435	67.564	-96.234	-7.353	12.018	233.7	13	25.006	2.474	0.7	0.9	-493	0.155	0	-0.082	-3.662	0.318	-1.284	-0.431	-0.728	0	587	172.604	-43.5436	0	-1.335	0	0	19	145	1.682	1.831	47.847	0.064	52.315	0.031	2.274	0	0
00:59:58.850000	0	0.163	0.493	0	-0.071	147.279	2.703	1.682	67.469	1.816	67.435	67.564	3.569	134.823	-8.887	263.4	13	25.008	2.461	0.7	0.9	-493	0.182	0	-0.219	67.954	0.399	-1.263	-0.422	-0.76	0	587	172.604	-43.5436	0	-1.465	0	0	18	115	1.435	1.695	47.854	0.174	52.315	0.03	2.277	0	0
00:59:58.950000	0	-3.859	-0.975	0	3.695	529.15	2.703	1.661	67.536	1.816	67.435	67.564	61.408	-406.461	61.282	241.1	13	25.007	2.447	0.7	0.9	-493	1.485	0	-0.744	-46.185	1.58	-1.235	-0.414	-0.795	0	587	172.604	-43.5436	0	-0.465	0	0	16	135	1.754	1.616	47.89	1.436	52.315	0.029	2.28	0	0
00:59:59.050000	0	-0.209	0.151	0	1.016	193.485	2.381	1.569	67.592	1.535	67.576	67.637	-28.726	8.384	-156.376	235.3	13	25.006	2.43	0.7	0.9	-493	0.171	0	-0.35	-9.139	1.072	-1.28	-0.433	-0.741	0	587	172.604	-43.5436	0	-0.565	0	0	16	141	1.466	1.577	47.931	0.17	52.37	0.028	2.283	0	0
00:59:59.150000	0	-0.004	-0.211	0	0.374	33.432	2.381	1.533	67.607	1.535	67.576	67.637	-9.75	19.46	-4.222	238.3	13	25.006	2.411	0.7	0.9	-493	0.123	0	-0.031	23.461	0.567	-1.276	-0.422	-0.742	0	588	172.604	-43.5436	0	-0.64	0	0	16	138	1.661	1.55	47.944	0.108	52.386	0.028	2.286	0	0
00:59:59.250000	0	-0.219	-0.461	0	1.008	31.32	2.381	1.466	67.618	1.535	67.576	67.637	8.313	-6.263	16.744	251.5	13	25.005	2.391	0.7	0.9	-493	0.133	0	-0.18	6.702	0.854	-1.244	-0.45	-0.777	0	588	172.604	-43.5436	0	-0.515	0	0	16	125	1.569	1.515	47.952	0.106	52.397	0.027	2.288	0	0
00:59:59.350000	0	-0.38	-0.213	0	1.694	55.408	2.381	1.435	67.629	1.535	67.576	67.637	-9.568	-34.166	-11.675	245.7	13	25.005	2.37	0.7	0.9	-493	0.275	0	-0.464	-19.211	1.255	-1.25	-0.425	-0.781	0	588	172.604	-43.5436	0	-0.49	0	0	16	130	1.337	1.461	47.959	0.076	52.407	0.026	2.291	0	0
00:59:59.450000	0	-0.486	0.066	0	1.151	62.209	2.174	1.435	67.642	1.394	67.638	67.67	9.651	25.997	26.561	242.7	13	25.005	2.351	0.7	0.9	-493	0.115	0	-0.479	11.962	1.147	-1.265	-0.399	-0.779	0	588	172.604	-43.5436	0	-0.155	0	0	17	134	1.353	1.41	47.97	0.096	52.421	0.025	2.293	0	0
00:59:59.550000	0	-0.101	0.063	0	0.623	71.54	2.174	1.435	67.651	1.394	67.638	67.67	-9.872	-5.658	56.01	233.5	13	25.004	2.332	0.7	0.9	-493	0.033	0	-0.181	-2.672	0.733	-1.246	-0.351	-0.806	0	588	172.604	-43.5436	0	0	0	0	16	143	1.332	1.376	47.976	0.021	52.429	0.024	2.296	0	0
00:59:59.650000	0	-0.112	0.209	0	0.711	51.977	2.174	1.353	67.653	1.394	67.638	67.67	-23.191	-4.75	-24.036	219.8	13	25.003	2.313	0.7	0.9	-493	0.043	0	-0.089	0.417	0.708	-1.261	-0.336	-0.801	0	588	172.604	-43.5436	0	-0.41	0	0	16	156	1.533	1.353	47.978	0.014	52.431	0.023	2.298	0	0
00:59:59.750000	0	-0.24	0.12	0	1.004	56.853	2.174	1.337	67.657	1.394	67.638	67.67	-0.749	16.131	-39.973	225.7	13	25.003	2.293	0.7	0.9	-493	0.048	0	-0.258	11.984	0.997	-1.239	-0.386	-0.798	0	589	172.604	-43.5436	0	-0.49	0	0	15	149	1.219	1.324	47.98	0.042	52.435	0.022	2.3	0	0
00:59:59.840000	0	-0.704	-0.019	0	2.017	63.133	2.174	1.337	67.668	1.394	67.638	67.67	10.198	-29.808	-23.127	225.1	13	25.003	2.274	0.7	0.9	-493	0.314	0	-0.57	12.549	1.187	-1.237	-0.442	-0.79	0	589	172.604	-43.5436	0	-0.08	0	0	15	150	1.301	1.301	47.985	0.113	52.446	0.022	2.302	0	0
00:59:59.940000	0	-0.652	-0.014	0	0.908	72.144	2	1.337	67.685	1.327	67.674	67.712	28.687	1.242	-42.215	224.9	13	25.002	2.253	0.7	0.9	-493	0.096	0	-0.531	7.174	0.944	-1.203	-0.481	-0.797	0	589	172.604	-43.5436	0	0	0	0	15	150	1.178	1.302	47.996	0.041	52.464	0.021	2.304	0	0
01:00:00.040000	0	-0.159	0.016	0	0.578	43.201	2	1.337	67.693	1.327	67.674	67.712	35.012	-0.15	-8.039	239.4	13	25.001	2.232	0.7	0.9	-493	0.05	0	-0.218	-10.408	0.683	-1.222	-0.489	-0.781	0	589	172.604	-43.5436	0	0	0	0	15	136	1.286	1.343	48.002	0.035	52.472	0.021	2.306	0	0
01:00:00.140000	0	-0.171	-0.064	0	0.734	57.253	2	1.332	67.696	1.327	67.674	67.712	17.861	-3.297	-36.095	238.9	13	25	2.207	0.7	0.9	-493	0.021	0	-0.128	-3.926	0.77	-1.218	-0.442	-0.789	0	589	172.604	-43.5436	0	-0.025	0	0	15	136	1.61	1.411	48.005	0.02	52.475	0.02	2.309	0	0
01:00:00.240000	0	-0.214	-0.237	0	1.032	39.926	2	1.301	67.701	1.327	67.674	67.712	12.996	22.245	4.686	245.3	13	25	2.183	0.7	0.9	-493	0.031	0	-0.216	14.461	1.026	-1.229	-0.481	-0.776	0	589	172.604	-43.5436	0	-0.18	0	0	16	131	1.718	1.458	48.008	0.024	52.479	0.02	2.31	0	0
01:00:00.340000	0	-0.374	-0.361	0	1.454	58.736	2	1.286	67.709	1.327	67.674	67.712	23.153	-31.139	4.444	243.8	13	25	2.156	0.7	0.9	-493	0.248	0	-0.442	-5.993	1.136	-1.207	-0.463	-0.804	0	590	172.604	-43.5436	0	-0.23	0	0	17	133	1.224	1.458	48.012	0.061	52.488	0.019	2.312	0	0
01:00:00.440000	0	-0.697	0.143	0	1.13	29.66	1.852	1.224	67.727	1.23	67.714	67.751	4.36	17.281	8.019	245.2	13	25	2.128	0.7	0.9	-493	0.06	0	-0.583	17.849	1.009	-1.22	-0.446	-0.809	0	590	172.604	-43.5436	0	-0.385	0	0	17	132	1.188	1.45	48.025	0.06	52.506	0.019	2.314	0	0
01:00:00.540000	0	-0.26	0.099	0	0.675	29.157	1.852	1.224	67.734	1.23	67.714	67.751	-2.209	-4.629	22.319	233.7	13	24.009	2.097	0.7	0.9	-493	0.059	0	-0.357	-0.937	0.782	-1.192	-0.429	-0.828	0	590	172.604	-43.5436	0	-0.31	0	0	17	143	1.682	1.472	48.029	0.051	52.512	0.018	2.316	0	0
01:00:00.640000	0	-0.2	0.116	0	0.762	41.515	1.852	1.224	67.736	1.23	67.714	67.751	-20.211	-12.74	8.564	230.4	13	24.008	2.067	0.7	0.9	-493	0.021	0	-0.182	-8.602	0.727	-1.214	-0.427	-0.831	0	590	172.604	-43.5436	0	0	0	0	17	147	1.63	1.484	48.031	0.015	52.514	0.018	2.318	0	0
01:00:00.740000	0	-0.282	0.08	0	0.901	25.842	1.852	1.224	67.739	1.23	67.714	67.751	-17.9	6.205	-1.737	231.3	13	24.008	2.033	0.7	0.9	-493	0.059	0	-0.251	4.486	0.849	-1.203	-0.442	-0.819	0	590	172.604	-43.5436	0	0	0	0	16	145	1.455	1.437	48.033	0.028	52.518	0.017	2.32	0	0
01:00:00.840000	0	-0.406	0.07	0	1.076	44.125	1.852	1.193	67.743	1.23	67.714	67.751	-17.413	-17.158	-9.554	228.1	13	24.008	1.999	0.7	0.9	-493	0.033	0	-0.484	-7.709	1.046	-1.19	-0.453	-0.82	0	590	172.604	-43.5436	0	-0.155	0	0	16	148	1.152	1.342	48.035	0.025	52.522	0.017	2.321	0	0
01:00:00.940000	0	-0.607	-0.177	0	0.917	90.91	1.923	1.188	67.757	1.148	67.753	67.782	-17.231	13.771	-59.908	229	13	24.008	1.964	0.7	0.9	-493	0.063	0	-0.6	6.367	1.028	-1.188	-0.5	-0.801	0	591	172.604	-43.5436	0	-0.18	0	0	16	147	1.193	1.243	48.043	0.042	52.536	0.017	2.323	0	0
01:00:01.050000	0	-0.328	0.007	0	0.775	31.852	1.923	1.152	67.766	1.148	67.753	67.782	14.881	-4.629	-12.341	256.9	13	24.008	1.925	0.7	0.9	-493	0.076	0	-0.354	-6.182	0.814	-1.197	-0.545	-0.755	0	591	172.604	-43.5436	0	-0.205	0	0	17	120	1.085	1.166	48.048	0.058	52.544	0.016	2.325	0	0
01:00:01.150000	0	-0.208	-0.154	0	0.741	40.552	1.923	1.131	67.769	1.148	67.753	67.782	26.011	-9.653	-4.888	246.1	13	24.008	1.894	0.7	0.9	-493	0.035	0	-0.194	-3.546	0.719	-1.199	-0.53	-0.769	0	591	172.604	-43.5436	0	-0.285	0	0	17	131	1.075	1.13	48.051	0.024	52.548	0.016	2.326	0	0
01:00:01.250000	0	-0.194	-0.175	0	0.867	22.191	1.923	1.126	67.772	1.148	67.753	67.782	8.13	7.597	-6.464	253.3	13	24.007	1.861	0.7	0.9	-493	0.038	0	-0.219	4.662	0.841	-1.207	-0.53	-0.773	0	591	172.604	-43.5436	0	-0.13	0	0	18	125	1.301	1.117	48.053	0.019	52.551	0.015	2.328	0	0
01:00:01.350000	0	-0.387	-0.166	0	1.163	17.397	1.923	1.106	67.776	1.148	67.753	67.782	11.111	-3.358	2.929	274.6	13	24.007	1.829	0.7	0.9	-493	0.07	0	-0.405	-0.022	1.06	-1.207	-0.511	-0.784	0	591	172.604	-43.5436	0	-0.125	0	0	19	104	0.977	1.102	48.056	0.031	52.555	0.015	2.329	0	0
01:00:01.450000	0	-0.572	0.095	0	0.711	54.055	2	1.106	67.788	1.097	67.783	67.814	3.934	37.194	12.927	255.3	13	24.007	1.797	0.7	0.9	-493	0.171	0	-0.576	8.972	1.07	-1.214	-0.5	-0.793	0	591	172.604	-43.5436	0	-0.1	0	0	19	124	1.106	1.082	48.061	0.027	52.567	0.015	2.331	0	0
01:00:01.550000	0	-0.428	0.113	0	0.966	54.286	2	1.106	67.795	1.097	67.783	67.814	-12.791	-0.876	40.619	241.2	13	24.007	1.767	0.7	0.9	-493	0.052	0	-0.426	0.455	0.912	-1.188	-0.463	-0.816	0	591	172.604	-43.5436	0	0	0	0	19	138	0.982	1.068	48.064	0.044	52.573	0.015	2.332	0	0
01:00:01.640000	0	-0.195	0.096	0	0.767	76.525	2	1.106	67.798	1.097	67.783	67.814	-30.976	-5.9	39.649	239.5	13	24.006	1.741	0.7	0.9	-493	0.008	0	-0.227	-5.135	0.761	-1.199	-0.438	-0.83	0	592	172.604	-43.5436	0	0	0	0	19	139	1.131	1.055	48.067	0.008	52.577	0.014	2.334	0	0
01:00:01.750000	0	-0.213	0.103	0	0.754	59.288	2	1.085	67.8	1.097	67.783	67.814	-24.468	-10.016	24.803	237.2	13	24.006	1.71	0.7	0.9	-493	0.006	0	-0.234	-9.653	0.757	-1.201	-0.425	-0.83	0	592	172.604	-43.5436	0	-0.105	0	0	18	141	1.126	1.028	48.068	0.006	52.578	0.014	2.335	0	0
01:00:01.840000	0	-0.285	0.133	0	0.788	67.338	2	1.075	67.802	1.097	67.783	67.814	-24.286	-17.521	25.531	237.8	13	24.006	1.685	0.7	0.9	-493	0.048	0	-0.399	-23.404	0.949	-1.214	-0.425	-0.824	0	592	172.604	-43.5436	0	-0.155	0	0	18	140	0.951	0.992	48.07	0.029	52.581	0.014	2.336	0	0
01:00:01.940000	0	-0.614	-0.236	0	0.604	134.404	1.852	0.987	67.824	0.974	67.817	67.844	-46.91	50.51	36.983	256	13	24.006	1.658	0.7	0.9	-493	0.27	0	-0.555	6.211	1.039	-1.239	-0.405	-0.797	0	592	172.604	-43.5436	0	-0.49	0	0	17	121	0.756	0.964	48.077	0.089	52.602	0.014	2.338	0	0
01:00:02.040000	0	-0.457	-0.095	0	0.928	115.013	1.852	0.982	67.831	0.974	67.817	67.844	-23.739	-27.145	64.13	250.2	13	24.006	1.63	0.7	0.9	-493	0.03	0	-0.471	-19.174	0.939	-1.224	-0.414	-0.816	0	592	172.604	-43.5436	0	-0.465	0	0	17	127	0.956	0.984	48.082	0.029	52.61	0.014	2.339	0	0
01:00:02.140000	0	-0.331	-0.076	0	0.838	72.769	1.852	0.982	67.834	0.974	67.817	67.844	-13.825	5.418	53.525	249.5	13	24.005	1.602	0.7	0.9	-493	0.041	0	-0.341	-5.176	0.849	-1.235	-0.358	-0.808	0	592	172.604	-43.5436	0	-0.025	0	0	17	128	1.162	1.049	48.084	0.028	52.613	0.013	2.34	0	0
01:00:02.240000	0	-0.291	-0.266	0	0.777	78.307	1.852	0.956	67.836	0.974	67.817	67.844	-19.907	-2.208	56.192	264.1	13	24.005	1.574	0.7	0.9	-493	0.017	0	-0.271	-0.377	0.799	-1.246	-0.33	-0.816	0	592	172.604	-43.5436	0	-0.13	0	0	17	113	1.188	1.113	48.086	0.017	52.615	0.013	2.342	0	0
01:00:02.340000	0	-0.273	-0.21	0	1.009	128.376	1.852	0.951	67.84	0.974	67.817	67.844	-25.928	-5.537	96.911	250.6	13	24.005	1.545	0.7	0.9	-493	0.068	0	-0.261	0.969	0.924	-1.248	-0.276	-0.83	0	592	172.604	-43.5436	0	-0.155	0	0	18	127	1.27	1.134	48.089	0.054	52.618	0.013	2.343	0	0
01:00:02.440000	0	-0.282	-0.04	0	1.03	172.224	1.852	0.936	67.843	0.974	67.817	67.844	-28.3	35.984	107.94	261.4	13	24.005	1.517	0.7	0.9	-493	0.03	0	-0.324	32.445	1.018	-1.241	-0.2	-0.843	0	593	172.604	-43.5436	0	-0.1	0	0	18	117	0.987	1.096	48.092	0.027	52.622	0.013	2.344	0	0
01:00:02.540000	0	-0.491	0.506	0	0.961	151.258	1.19	0.926	67.852	0.757	67.845	67.875	-10.906	33.018	107.334	261.8	13	24.005	1.487	0.7	0.9	-493	0.051	0	-0.434	34.445	0.957	-1.205	-0.119	-0.876	0	593	172.604	-43.5436	0	-0.125	0	0	17	115	0.926	1.017	48.099	0.025	52.631	0.012	2.346	0	0
01:00:02.640000	0	-0.382	0.054	0	0.742	168.158	1.19	0.756	67.859	0.757	67.845	67.875	-53.357	15.526	99.275	268	13	24.005	1.458	0.7	0.9	-493	0.097	0	-0.398	10.18	0.817	-1.203	-0.054	-0.879	0	593	172.604	-43.5436	0	-0.9	0	0	16	108	0.936	0.924	48.103	0.039	52.637	0.012	2.347	0	0
01:00:02.740000	0	-0.272	0.107	0	0.815	176.618	1.19	0.756	67.863	0.757	67.845	67.875	-51.35	-27.266	98.002	258.5	13	24.005	1.426	0.7	0.9	-493	0.02	0	-0.302	-25.966	0.807	-1.229	-0.011	-0.83	0	593	172.604	-43.5436	0	-0.85	0	0	14	116	0.756	0.825	48.105	0.008	52.641	0.012	2.348	0	0
01:00:02.840000	0	-0.321	0.142	0	0.916	150.726	1.19	0.756	67.865	0.757	67.845	67.875	-31.949	-33.56	85.217	271.6	13	24.005	1.394	0.7	0.9	-493	0.018	0	-0.308	-33.604	0.908	-1.28	0.032	-0.75	0	593	172.604	-43.5436	0	0	0	0	12	100	0.673	0.731	48.106	0.012	52.644	0.012	2.349	0	0
01:00:02.940000	0	-0.343	0.186	0	0.919	79.721	1.19	0.756	67.866	0.757	67.845	67.875	-16.988	-28.174	34.559	271.6	13	24.004	1.364	0.7	0.9	-493	0.02	0	-0.336	-29.106	0.922	-1.329	0.028	-0.661	0	593	172.604	-43.5436	0	0	0	0	11	99	0.535	0.653	48.107	0.019	52.645	0.012	2.35	0	0
01:00:03.040000	0	-0.363	0.064	0	0.935	61.382	1.19	0.756	67.868	0.757	67.845	67.875	-18.508	-14.071	28.803	267.1	13	24.004	1.334	0.7	0.9	-493	0.012	0	-0.346	-15.247	0.952	-1.355	0.022	-0.582	0	593	172.604	-43.5436	0	0	0	0	9	102	0.668	0.596	48.109	0.011	52.647	0.012	2.351	0	0
01:00:03.140000	0	-0.368	-0.027	0	1.038	131.321	1.19	0.756	67.87	0.757	67.845	67.875	-43.261	31.929	56.131	272.5	13	24.004	1.304	0.7	0.9	-493	0.009	0	-0.334	33.485	0.97	-1.357	0.013	-0.583	0	593	172.604	-43.5436	0	0	0	0	8	96	0.673	0.546	48.11	0.003	52.649	0.011	2.353	0	0
01:00:03.250000	0	-0.296	-0.053	0	0.918	135.848	1.19	0.756	67.873	0.757	67.845	67.875	-55.608	34.35	45.891	258	13	24.004	1.271	0.7	0.9	-493	0.028	0	-0.325	34.526	0.989	-1.38	-0.06	-0.591	0	593	172.604	-43.5436	0	0	0	0	7	109	0.519	0.49	48.111	0.023	52.652	0.011	2.354	0	0
01:00:03.350000	0	-0.378	-0.141	0	0.916	94.255	1.639	0	67.879	0.512	67.876	67.902	-27.509	18.371	48.375	256.1	13	24.003	1.228	0.7	0.9	-493	0.061	0	-0.384	15.574	0.933	-1.385	-0.097	-0.593	0	593	172.604	-43.5436	0	0	0	0	7	111	0	0	48.115	0.037	52.658	0.011	2.355	0	0
01:00:03.450000	0	-0.329	-0.045	0	0.75	48.058	1.639	0.673	67.882	0.512	67.876	67.902	1.136	-24.663	22.258	243.5	13	24.003	1.185	0.7	0.9	-493	0.023	0	-0.353	-22.477	0.807	-1.393	-0.095	-0.582	0	593	172.604	-43.5436	0	3.365	0	0	6	123	0.565	0.572	48.117	0.019	52.661	0.011	2.356	0	0
01:00:03.550000	0	-0.313	-0.09	0	0.875	31.771	1.639	0.673	67.884	0.512	67.876	67.902	1.136	-13.103	17.532	244.3	13	24.003	1.156	0.7	0.9	-493	0.021	0	-0.333	-12.423	0.817	-1.404	-0.078	-0.542	0	593	172.604	-43.5436	0	3.365	0	0	6	122	1.172	0.752	48.118	0.009	52.663	0.01	2.357	0	0
01:00:03.650000	0	-0.437	-0.162	0	0.782	26.274	1.639	0.684	67.886	0.512	67.876	67.902	2.535	-2.692	21.047	233.2	13	24.002	1.129	0.7	0.9	-493	0.027	0	-0.402	-3.167	0.825	-1.406	-0.075	-0.531	0	594	172.604	-43.5436	0	0.055	0	0	6	133	1.018	0.912	48.12	0.017	52.665	0.01	2.358	0	0
01:00:03.750000	0	-0.44	-0.048	0	1.025	48.995	1.639	0.684	67.89	0.512	67.876	67.902	8.799	-24.482	15.714	247.6	13	24.003	1.103	0.7	0.9	-493	0.055	0	-0.433	-14.166	0.949	-1.404	-0.056	-0.515	0	594	172.604	-43.5436	0	0.055	0	0	6	118	1.095	0.986	48.122	0.033	52.668	0.01	2.359	0	0
01:00:03.850000	0	-0.268	0.228	0	0.786	58.725	1.639	0.684	67.896	0.512	67.876	67.902	26.315	17.342	-15.068	249.7	13	24.003	1.082	0.7	0.9	-493	0.074	0	-0.369	7.519	1.036	-1.4	-0.03	-0.512	0	594	172.604	-43.5436	0	0	0	0	6	116	0.926	0.977	48.125	0.044	52.675	0.01	2.36	0	0
01:00:03.950000	0	-0.443	0	0	1.049	91.36	1.754	0.684	67.907	0.676	67.903	67.927	28.14	46.152	-17.068	256.9	13	24.002	1.062	0.7	0.9	-493	0.074	0	-0.359	26	0.971	-1.368	0.024	-0.55	0	594	172.604	-43.5436	0	0	0	0	5	108	0.838	0.918	48.133	0.016	52.686	0.01	2.361	0	0
01:00:04.050000	0	-0.344	0.219	0	0.733	24.008	1.754	0.684	67.913	0.676	67.903	67.927	8.921	-9.229	-5.858	261.6	13	24.002	1.043	0.7	0.9	-493	0.029	0	-0.332	-3.76	0.758	-1.35	0.037	-0.59	0	594	172.604	-43.5436	0	0	0	0	5	103	0.663	0.852	48.136	0.028	52.692	0.01	2.362	0	0
01:00:04.150000	0	-0.292	0.296	0	0.945	94.444	1.754	0.684	67.918	0.676	67.903	67.927	24.856	-38.524	-31.065	274.4	13	24.001	1.025	0.7	0.9	-493	0.037	0	-0.311	-32.62	0.823	-1.335	0.067	-0.582	0	594	172.604	-43.5436	0	0	0	0	4	90	0.781	0.808	48.138	0.007	52.696	0.01	2.363	0	0
01:00:04.250000	0	-0.339	0.197	0	0.868	93.659	1.754	0.684	67.919	0.676	67.903	67.927	19.564	-19.518	-54.576	278.4	13	24.001	1.008	0.7	0.9	-493	0.01	0	-0.328	-22.225	0.877	-1.346	0.065	-0.568	0	594	172.604	-43.5436	0	0	0	0	3	85	0.879	0.776	48.139	0.008	52.698	0.01	2.364	0	0
01:00:04.350000	0	-0.328	0.13	0	0.904	86.263	1.754	0.663	67.921	0.676	67.903	67.927	3.022	-22.121	-61.12	276.8	13	24.001	0.992	0.7	0.9	-493	0.032	0	-0.329	-21.837	0.953	-1.333	0.056	-0.601	0	594	172.604	-43.5436	0	-0.105	0	0	2	85	0.684	0.72	48.14	0.012	52.699	0.01	2.365	0	0
01:00:04.450000	0	-0.263	-0.077	0	1.078	101.677	1.754	0.601	67.925	0.676	67.903	67.927	-35.841	37.679	-28.157	267.5	13	24.001	0.977	0.7	0.9	-493	0.061	0	-0.318	34.88	1.035	-1.361	0.019	-0.606	0	594	172.604	-43.5436	0	-0.415	0	0	1	94	0.586	0.618	48.142	0.032	52.704	0.009	2.366	0	0
01:00:04.550000	0	-0.387	0.031	0	1.056	100.758	0.556	0.586	67.93	0.053	67.927	67.964	-42.896	51.539	6.322	262.2	13	24.001	0.96	0.7	0.9	-493	0.042	0	-0.367	47.565	1.011	-1.34	-0.045	-0.66	0	594	172.604	-43.5436	0	-0.385	0	0	1	99	0.601	0.473	48.145	0.04	52.709	0.009	2.367	0	0
01:00:04.650000	0	-0.443	-0.099	0	0.896	35.879	0.556	0	67.933	0.053	67.927	67.964	-6.892	25.089	3.898	252.1	13	24.001	0.942	0.7	0.9	-493	0.042	0	-0.401	25.194	0.886	-1.344	-0.095	-0.7	0	594	172.604	-43.5436	0	0	0	0	1	109	0	0	48.147	0.038	52.712	0.009	2.368	0	0
01:00:04.750000	0	-0.347	-0.092	0	0.76	13.839	0.556	0	67.935	0.053	67.927	67.964	8.617	0.092	-5.13	229.6	13	24.001	0.915	0.7	0.9	-493	0.013	0	-0.389	2.575	0.792	-1.318	-0.097	-0.73	0	594	172.604	-43.5436	0	0	0	0	1	131	0	0	48.149	0.013	52.714	0.009	2.369	0	0
01:00:04.850000	0	-0.433	-0.227	0	0.845	34.391	0.556	0	67.937	0.053	67.927	67.964	3.751	-9.168	21.471	230.7	13	24.001	0.888	0.7	0.9	-493	0.008	0	-0.418	-9.199	0.812	-1.318	-0.091	-0.728	0	594	172.604	-43.5436	0	0	0	0	1	130	0	0	48.15	0.008	52.716	0.009	2.37	0	0
01:00:04.950000	0	-0.427	-0.147	0	0.779	56.499	0.556	0	67.938	0.053	67.927	67.964	2.778	-13.89	39.831	221.8	13	24.001	0.861	0.7	0.9	-493	0.009	0	-0.442	-14.271	0.803	-1.318	-0.06	-0.709	0	594	172.604	-43.5436	0	0	0	0	2	140	0	0	48.151	0.007	52.717	0.009	2.37	0	0
01:00:05.050000	0	-0.447	-0.111	0	0.805	41.053	0.556	0	67.94	0.053	67.927	67.964	3.995	-12.861	24.198	222.1	13	24.001	0.835	0.7	0.9	-493	0.004	0	-0.45	-17.244	0.842	-1.338	-0.032	-0.687	3	594	172.604	-43.5436	0	0	0	0	3	141	0	0	48.153	0.003	52.718	0.009	2.371	0	0
01:00:05.150000	0	-0.38	0.105	0	1.036	46.227	0.556	0	67.943	0.053	67.927	67.964	22.849	-18.005	-5.373	224	13	24.001	0.808	0.7	0.9	-493	0.046	0	-0.394	-14.145	0.954	-1.338	-0.002	-0.658	0	594	172.604	-43.5436	0	0	0	0	3	139	0	0	48.155	0.036	52.722	0.008	2.372	0	0
01:00:05.250000	0	-0.311	0.169	0	0.939	73.51	0.556	0	67.946	0.053	67.927	67.964	39.695	8.081	-25.733	188.8	13	24.001	0.781	0.7	0.9	-493	0.032	0	-0.349	9.927	0.967	-1.331	0.017	-0.666	0	594	172.604	-43.5436	0	0	0	0	3	174	0	0	48.157	0.013	52.725	0.008	2.373	0	0
01:00:05.350000	0	-0.476	0.231	0	0.967	89.097	0.556	0	67.949	0.053	67.927	67.964	33.857	29.326	-25.915	220.2	13	24.001	0.755	0.7	0.9	-493	0.038	0	-0.425	25.802	0.914	-1.291	0.052	-0.72	0	594	172.604	-43.5436	0	0	0	0	2	142	0	0	48.159	0.038	52.727	0.008	2.374	0	0
01:00:05.450000	0	-0.485	0.239	0	0.755	40.529	0.556	0	67.952	0.053	67.927	67.964	20.416	13.65	-6.464	228.5	13	24.001	0.73	0.7	0.9	-493	0.014	0	-0.47	15.662	0.797	-1.246	0.069	-0.774	0	594	172.604	-43.5436	0	0	0	0	1	133	0	0	48.16	0.014	52.731	0.008	2.375	0	0
01:00:05.550000	0	-0.446	0.244	0	0.775	25.683	0.556	0	67.953	0.053	67.927	67.964	17.922	-4.266	-3.494	227.9	13	24.001	0.705	0.7	0.9	-493	0.01	0	-0.461	-3.474	0.761	-1.218	0.097	-0.795	0	594	172.604	-43.5436	0	0	0	0	0	132	0	0	48.161	0.006	52.731	0.008	2.375	0	0
01:00:05.650000	0	-0.428	0.236	0	0.809	51.927	0.556	0	67.954	0.053	67.927	67.964	15.246	-24.542	12.139	107.8	13	24.001	0.681	0.7	0.9	-493	0.02	0	-0.428	-23.659	0.795	-1.218	0.108	-0.8	0	594	172.604	-43.5436	0	0	0	0	359	-109	0	0	48.162	0.008	52.732	0.008	2.376	0	0
01:00:05.750000	0	-0.355	0.313	0	0.849	47.39	0.556	0	67.955	0.053	67.927	67.964	1.136	-25.511	20.744	57.2	13	24.001	0.656	0.7	0.9	-493	0.008	0	-0.38	-24.056	0.855	-1.218	0.14	-0.762	0	594	172.604	-43.5436	0	0	0	0	358	-59	0	0	48.163	0.008	52.734	0.008	2.377	0	0
01:00:05.850000	0	-0.37	0.414	0	0.887	43.628	0.556	0	67.957	0.053	67.927	67.964	-15.224	5.479	22.925	46.8	13	24.001	0.632	0.7	0.9	-493	0.021	0	-0.36	1.353	0.876	-1.233	0.155	-0.727	0	594	172.604	-43.5436	0	0	0	0	357	-50	0	0	48.164	0.021	52.735	0.007	2.378	0	0
01:00:05.950000	0	-0.302	0.383	0	0.854	42.513	0.556	0	67.958	0.053	67.927	67.964	-25.32	-3.903	13.29	56.6	13	24.001	0.608	0.7	0.9	-493	0.01	0	-0.313	-0.747	0.851	-1.248	0.136	-0.714	0	594	172.604	-43.5436	0	0	0	0	356	-61	0	0	48.165	0.009	52.736	0.007	2.378	0	0
01:00:06.050000	0	-0.28	0.335	0	0.848	53.571	0.556	0	67.959	0.053	67.927	67.964	-33.287	5.6	14.684	50.2	13	24.001	0.584	0.7	0.9	-493	0.008	0	-0.277	2.965	0.845	-1.278	0.112	-0.687	0	594	172.604	-43.5436	0	0	0	0	354	-56	0	0	48.166	0.007	52.737	0.007	2.379	0	0
01:00:06.150000	0	-0.273	0.298	0	0.89	69.066	0.556	0	67.96	0.053	67.927	67.964	-43.565	1	24.5	46.1	13	24.001	0.561	0.7	0.9	-493	0.008	0	-0.282	4.042	0.902	-1.293	0.082	-0.674	0	594	172.604	-43.5436	0	0	0	0	353	-53	0	0	48.167	0.004	52.738	0.007	2.38	0	0
01:00:06.250000	0	-0.379	0.315	0	1.174	74.526	0.556	0	67.963	0.053	67.927	67.964	-46.181	3.905	24.44	44	13	24.001	0.539	0.7	0.9	-493	0.094	0	-0.382	14.152	0.988	-1.333	0.03	-0.65	0	594	172.604	-43.5436	0	0	0	0	353	-51	0	0	48.168	0.026	52.741	0.007	2.38	0	0
01:00:06.350000	0	-0.501	0.167	0	0.877	88.669	1.429	0	67.968	0.279	67.965	67.983	-38.7	11.047	38.922	35.4	13	24.002	0.516	0.7	0.9	-493	0.023	0	-0.545	6.047	0.924	-1.348	-0.011	-0.634	0	594	172.604	-43.5436	0	0	0	0	353	-42	0	0	48.171	0.021	52.746	0.007	2.381	0	0
01:00:06.450000	0	-0.615	-0.067	0	0.875	32.462	1.429	0	67.971	0.279	67.965	67.983	-9.75	2.513	20.198	46.7	13	24.002	0.494	0.7	0.9	-493	0.022	0	-0.583	-0.962	0.85	-1.374	-0.037	-0.604	0	594	172.604	-43.5436	0	0	0	0	353	-54	0	0	48.174	0.016	52.749	0.007	2.382	0	0
01:00:06.550000	0	-0.403	-0.08	0	0.769	10.191	1.429	0	67.974	0.279	67.965	67.983	-1.965	5.358	2.868	53.6	13	24.001	0.472	0.7	0.9	-493	0.039	0	-0.448	1.408	0.799	-1.368	-0.028	-0.604	0	594	172.604	-43.5436	0	0	0	0	353	-61	0	0	48.176	0.031	52.752	0.007	2.382	0	0
01:00:06.650000	0	-0.322	-0.024	0	0.814	21.499	1.429	0	67.975	0.279	67.965	67.983	-7.926	-7.595	-5.979	61.3	13	24.001	0.45	0.7	0.9	-493	0.015	0	-0.334	-4.854	0.794	-1.37	-0.043	-0.599	0	594	172.604	-43.5436	0	0	0	0	354	-67	0	0	48.177	0.012	52.754	0.007	2.383	0	0
01:00:06.750000	0	-0.314	-0.054	0	0.839	43.872	1.429	0.843	67.976	0.279	67.965	67.983	-17.353	10.502	16.017	66	13	24.001	0.428	0.7	0.9	-493	0.012	0	-0.307	10.885	0.822	-1.372	-0.065	-0.599	0	594	172.604	-43.5436	0	4.215	0	0	355	-71	0.992	0.519	48.178	0.005	52.755	0.006	2.384	0	0
01:00:06.850000	0	-0.356	-0.006	0	0.871	40.277	1.429	0.853	67.978	0.279	67.965	67.983	-10.906	-5.113	24.258	71.9	13	24.001	0.423	0.7	0.9	-493	0.021	0	-0.332	-5.187	0.905	-1.378	-0.058	-0.604	0	595	172.604	-43.5436	0	4.265	0	0	356	-76	1.049	0.766	48.179	0.01	52.756	0.006	2.384	0	0
01:00:06.950000	0	-0.36	0.011	0	0.935	63.513	1.429	0.853	67.981	0.279	67.965	67.983	17.253	-20.911	25.349	66	13	24.001	0.419	0.7	0.9	-493	0.032	0	-0.459	-23.637	1.025	-1.391	-0.058	-0.574	0	595	172.604	-43.5436	0	0.05	0	0	356	-70	1.003	0.913	48.181	0.011	52.759	0.006	2.385	0	0
01:00:07.050000	0	-0.672	0.122	0	0.894	72.13	1.515	0.853	67.993	0.86	67.985	68.009	32.762	-6.626	32.741	71.5	13	24.002	0.416	0.7	0.9	-493	0.039	0	-0.615	-10.129	0.925	-1.397	-0.002	-0.521	0	595	172.604	-43.5436	0	0	0	0	357	-75	0.92	0.962	48.188	0.029	52.771	0.006	2.386	0	0
01:00:07.150000	0	-0.468	0.113	0	0.777	41.91	1.515	0.853	67.997	0.86	67.985	68.009	-11.149	-8.563	22.198	65.6	13	24.002	0.413	0.7	0.9	-493	0.039	0	-0.519	-9.572	0.809	-1.378	0.03	-0.521	0	595	172.604	-43.5436	0	0	0	0	357	-69	0.853	0.963	48.192	0.039	52.776	0.006	2.386	0	0
01:00:07.250000	0	-0.351	0.201	0	0.782	23.668	1.515	0.853	67.999	0.86	67.985	68.009	-10.054	-8.079	5.534	60	13	24.002	0.411	0.7	0.9	-493	0.027	0	-0.372	-11.743	0.809	-1.389	0.013	-0.49	0	595	172.604	-43.5436	0	0	0	0	357	-63	0.9	0.964	48.193	0.024	52.778	0.006	2.387	0	0
01:00:07.350000	0	-0.307	0.231	0	0.834	7.538	1.515	0.853	68	0.86	67.985	68.009	-4.337	1.545	1.656	59.8	13	24.001	0.409	0.7	0.9	-493	0.017	0	-0.297	-0.996	0.828	-1.395	0.004	-0.472	0	595	172.604	-43.5436	0	0	0	0	357	-63	0.843	0.987	48.194	0.012	52.779	0.006	2.387	0	0
01:00:07.450000	0	-0.273	0.196	0	0.792	17.928	1.515	0.9	68.002	0.86	67.985	68.009	1.927	6.629	-9.372	59.5	13	24.001	0.407	0.7	0.9	-493	0.007	0	-0.283	3.703	0.839	-1.395	0.002	-0.477	0	595	172.604	-43.5436	0	0.235	0	0	357	-63	1.28	1.017	48.196	0.003	52.781	0.006	2.388	0	0
01:00:07.550000	0	-0.348	0.175	0	1.021	28.225	1.515	0.853	68.005	0.86	67.985	68.009	2.049	-8.805	-17.371	51.5	13	24.001	0.406	0.7	0.9	-493	0.044	0	-0.349	-5.378	0.95	-1.397	0.006	-0.485	0	595	172.604	-43.5436	0	0	0	0	357	-55	1.203	1.007	48.197	0.02	52.783	0.006	2.389	0	0
01:00:07.650000	0	-0.646	0.126	0	0.801	39.136	1.515	0.843	68.013	0.79	68.011	68.039	2.9	9.655	-26.581	46.2	13	24.001	0.405	0.7	0.9	-493	0.167	0	-0.469	-4.354	0.986	-1.402	-0.006	-0.488	0	595	172.604	-43.5436	0	-0.285	0	0	357	-49	0.709	0.931	48.202	0.117	52.791	0.006	2.389	0	0
01:00:07.750000	0	-0.516	0.022	0	0.79	27.928	1.515	0.833	68.02	0.79	68.011	68.039	1.805	-2.753	-23.37	43.4	13	24.002	0.407	0.7	0.9	-493	0.021	0	-0.522	1.004	0.91	-1.4	0	-0.506	0	595	172.604	-43.5436	0	-0.1	0	0	357	-46	0.725	0.838	48.206	0.016	52.798	0.006	2.39	0	0
01:00:07.850000	0	-0.469	0.003	0	0.943	59.193	1.515	0.807	68.023	0.79	68.011	68.039	18.713	8.081	-32.398	55.3	13	24.002	0.408	0.7	0.9	-493	0.026	0	-0.456	6.505	0.883	-1.378	0.006	-0.528	3	595	172.604	-43.5436	0	-0.18	0	0	357	-58	0.668	0.786	48.208	0.023	52.802	0.006	2.391	0	0
01:00:07.950000	0	-0.311	-0.015	0	0.819	50.536	1.515	0.792	68.026	0.79	68.011	68.039	19.808	-2.329	-28.399	66.1	13	24.002	0.409	0.7	0.9	-493	0.011	0	-0.338	1.856	0.82	-1.372	0.009	-0.558	0	595	172.604	-43.5436	0	-0.205	0	0	357	-69	0.807	0.788	48.209	0.007	52.805	0.006	2.391	0	0
01:00:08.050000	0	-0.323	-0.011	0	0.825	40.618	1.515	0.771	68.027	0.79	68.011	68.039	10.806	11.108	-18.704	64.4	13	24.002	0.41	0.7	0.9	-493	0.004	0	-0.315	10.377	0.812	-1.378	0.024	-0.566	0	596	172.604	-43.5436	0	-0.18	0	0	357	-67	0.833	0.822	48.21	0.004	52.806	0.006	2.392	0	0
01:00:08.150000	0	-0.34	0.067	0	0.881	22.984	1.515	0.725	68.029	0.79	68.011	68.039	9.651	-6.324	-7.009	80.7	13	24.002	0.41	0.7	0.9	-493	0.039	0	-0.341	-3.12	0.878	-1.353	0.03	-0.593	0	596	172.604	-43.5436	0	-0.335	0	0	357	-84	1.059	0.848	48.212	0.03	52.808	0.006	2.393	0	0
01:00:08.250000	0	-0.352	0.056	0	0.836	39.727	1.515	0.72	68.033	0.79	68.011	68.039	31.363	-6.203	-2.161	86	13	24.002	0.41	0.7	0.9	-493	0.028	0	-0.43	-7.184	0.965	-1.357	0.05	-0.599	0	596	172.604	-43.5436	0	-0.255	0	0	357	-89	0.771	0.829	48.214	0.028	52.811	0.006	2.393	0	0
01:00:08.350000	0	-0.589	0.11	0	0.985	57.087	0	0.709	68.042	0	9999	0	28.566	8.989	19.532	81.7	13	24.002	0.423	0.7	0.9	-493	0.029	0	-0.573	10.576	0.897	-1.316	0.099	-0.626	0	596	172.604	-43.5436	0	-0.08	0	0	357	-85	0.792	0.765	48.218	0.027	52.821	0.006	2.394	0	0
01:00:08.450000	0	-0.558	0.298	0	0.831	28.114	0	0.673	68.047	0	9999	0	10.442	-9.047	8.625	69.2	13	24.003	0.437	0.7	0.9	-493	0.033	0	-0.583	1.986	0.783	-1.293	0.129	-0.633	0	596	172.604	-43.5436	0	-0.235	0	0	357	-72	0.535	0.686	48.221	0.01	52.826	0.006	2.394	0	0
01:00:08.550000	0	-0.573	0.209	0	0.719	20.075	0	0.668	68.05	0	9999	0	-1.479	15.647	-2.949	60.1	13	24.003	0.437	0.7	0.9	-493	0.038	0	-0.57	14.803	0.729	-1.28	0.14	-0.65	0	596	172.604	-43.5436	0	-0.205	0	0	356	-64	0.493	0.625	48.224	0.033	52.828	0.006	2.395	0	0
01:00:08.650000	0	-0.53	0.296	0	0.665	30.365	0	0.658	68.052	0	9999	0	-14.372	13.952	-2.04	47	13	24.003	0.437	0.7	0.9	-493	0.011	0	-0.554	13.555	0.689	-1.286	0.119	-0.669	0	596	172.604	-43.5436	0	-0.075	0	0	355	-52	0.565	0.604	48.226	0.005	52.831	0.006	2.396	0	0
01:00:08.750000	0	-0.553	0.313	0	0.763	23.97	0	0.565	68.053	0	9999	0	-4.946	11.774	-7.251	22.1	13	24.003	0.436	0.7	0.9	-493	0.01	0	-0.542	10.39	0.7	-1.276	0.106	-0.679	0	596	172.604	-43.5436	0	-0.515	0	0	355	-27	0.658	0.605	48.226	0.005	52.832	0.006	2.396	0	0
01:00:08.850000	0	-0.54	0.329	0	0.638	43.335	0	0.535	68.055	0	9999	0	6.428	5.842	-31.065	7.9	13	24.003	0.434	0.7	0.9	-493	0.01	0	-0.534	6.037	0.701	-1.276	0.106	-0.711	0	596	172.604	-43.5436	0	-0.615	0	0	354	-14	0.673	0.582	48.227	0.009	52.834	0.006	2.397	0	0
01:00:08.950000	0	-0.588	0.245	0	0.802	56.439	0	0.493	68.057	0	9999	0	9.712	-0.513	-46.214	4.3	13	24.003	0.431	0.7	0.9	-493	0.041	0	-0.57	2.962	0.763	-1.274	0.078	-0.738	0	596	172.604	-43.5436	0	-0.36	0	0	353	-11	0.72	0.494	48.229	0.028	52.836	0.006	2.397	0	0
01:00:09.050000	0	-0.625	0.076	0	0.755	44.577	0	0	68.06	0	9999	0	-6.162	11.955	-26.46	18.6	13	24.003	0.422	0.7	0.9	-493	0.018	0	-0.617	12.803	0.778	-1.267	0.043	-0.768	0	596	172.604	-43.5436	0	0	0	0	352	-27	0	0	48.231	0.011	52.838	0.006	2.398	0	0
01:00:09.150000	0	-0.589	-0.054	0	0.688	38.661	0	0	68.062	0	9999	0	-18.387	14.134	6.14	24.7	13	24.002	0.408	0.7	0.9	-493	0.025	0	-0.592	11.393	0.771	-1.248	0.026	-0.793	0	596	172.604	-43.5436	0	0	0	0	352	-33	0	0	48.233	0.018	52.841	0.006	2.398	0	0
01:00:09.250000	0	-0.562	-0.048	0	0.906	17.187	0	0	68.065	0	9999	0	-9.081	4.51	3.595	44.5	13	24.002	0.395	0.7	0.9	-493	0.038	0	-0.528	7.279	0.862	-1.256	0.011	-0.787	0	596	172.604	-43.5436	0	0	0	0	353	-52	0	0	48.234	0.03	52.844	0.005	2.399	0	0
01:00:09.350000	0	-0.455	-0.022	0	0.836	45.171	0	0	68.067	0	9999	0	-7.378	26.481	-11.311	74.1	13	24.002	0.381	0.7	0.9	-493	0.033	0	-0.477	24.017	0.86	-1.244	-0.002	-0.801	0	596	172.604	-43.5436	0	0	0	0	353	-81	0	0	48.236	0.008	52.846	0.005	2.4	0	0
01:00:09.450000	0	-0.482	-0.124	0	0.749	49.911	0	0	68.069	0	9999	0	3.691	21.821	-24.4	98.1	13	24.002	0.368	0.7	0.9	-493	0.022	0	-0.499	24.557	0.762	-1.231	-0.024	-0.833	0	596	172.604	-43.5436	0	0	0	0	354	-104	0	0	48.237	0.002	52.848	0.005	2.4	0	0
01:00:09.550000	0	-0.59	-0.178	0	0.609	55.731	0	0	68.071	0	9999	0	9.043	37.013	-9.675	109.2	13	24.002	0.356	0.7	0.9	-493	0.021	0	-0.593	30.812	0.688	-1.194	-0.041	-0.873	0	596	172.604	-43.5436	0	0	0	0	355	-114	0	0	48.238	0.005	52.85	0.005	2.401	0	0
01:00:09.650000	0	-0.708	-0.01	0	0.578	94.804	0	0	68.076	0	9999	0	42.98	31.566	20.259	104.7	13	24.002	0.345	0.7	0.9	-493	0.073	0	-0.702	17.457	0.677	-1.154	-0.015	-0.908	0	596	172.604	-43.5436	0	0	0	0	356	-109	0	0	48.241	0.022	52.854	0.005	2.401	0	0
01:00:09.750000	0	-0.763	0.102	0	0.59	86.708	0	0	68.079	0	9999	0	45.412	36.105	-5.191	93.5	13	24.001	0.345	0.7	0.9	-493	0.029	0	-0.759	32.381	0.563	-1.098	0.05	-0.941	0	596	172.604	-43.5436	0	0	0	0	357	-97	0	0	48.243	0.026	52.858	0.005	2.402	0	0
01:00:09.850000	0	-0.811	0.226	0	0.369	53.976	0	0	68.082	0	9999	0	13.847	32.655	7.473	71.2	13	24.001	0.345	0.7	0.9	-493	0.05	0	-0.805	33.48	0.416	-1.045	0.073	-0.975	0	596	172.604	-43.5436	0	0	0	0	357	-74	0	0	48.245	0.047	52.861	0.005	2.402	0	0
01:00:09.950000	0	-0.831	0.213	0	0.416	57.99	0	0	68.085	0	9999	0	12.813	34.168	-11.008	56.8	13	24.001	0.345	0.7	0.9	-493	0.024	0	-0.841	35.098	0.362	-0.972	0.101	-1.014	0	596	172.604	-43.5436	0	0	0	0	356	-61	0	0	48.248	0.024	52.864	0.005	2.403	0	0
01:00:10.050000	0	-0.835	0.195	0	0.263	52.315	0	0	68.087	0	9999	0	2.413	34.834	-15.068	32.2	13	24.001	0.345	0.7	0.9	-493	0.021	0	-0.848	34.191	0.292	-0.942	0.073	-1.037	0	596	172.604	-43.5436	0	0	0	0	354	-38	0	0	48.249	0.013	52.865	0.005	2.403	0	0
01:00:10.150000	0	-0.857	0.156	0	0.208	69.142	0	0	68.088	0	9999	0	11.78	28.66	-28.702	25.1	13	24.001	0.345	0.7	0.9	-493	0.032	0	-0.879	27.64	0.258	-0.885	0.054	-1.065	0	596	172.604	-43.5436	0	0	0	0	352	-33	0	0	48.25	0.027	52.867	0.005	2.404	0	0
01:00:10.250000	0	-0.886	0.077	0	0.252	52.102	0	0	68.092	0	9999	0	6.184	21.821	-24.097	11.4	13	24.001	0.345	0.7	0.9	-493	0.007	0	-0.907	24.373	0.261	-0.85	0.013	-1.084	0	596	172.604	-43.5436	0	0	0	0	351	-20	0	0	48.251	0.006	52.87	0.005	2.404	0	0
01:00:10.350000	0	-0.969	0.004	0	0.248	33.159	0	0	68.093	0	9999	0	-3.364	25.513	-4.282	4.8	13	24.001	0.345	0.7	0.9	-493	0.016	0	-0.959	25.952	0.253	-0.801	-0.011	-1.107	0	596	172.604	-43.5436	0	0	0	0	350	-15	0	0	48.253	0.015	52.872	0.005	2.405	0	0
01:00:10.450000	0	-0.967	0.024	0	0.224	38.08	0	0	68.094	0	9999	0	-9.507	16.495	12.079	339	13	24.001	0.345	0.7	0.9	-493	0.02	0	-0.991	16.966	0.233	-0.771	-0.004	-1.111	0	596	172.604	-43.5436	0	0	0	0	350	11	0	0	48.254	0.02	52.873	0.005	2.405	0	0
01:00:10.550000	0	-0.963	0.056	0	0.217	16.575	0	0	68.096	0	9999	0	-6.831	-0.392	9.352	325.1	13	24.001	0.345	0.7	0.9	-493	0.009	0	-0.96	-1.119	0.222	-0.759	0.011	-1.113	0	596	172.604	-43.5436	0	0	0	0	350	25	0	0	48.255	0.009	52.875	0.005	2.406	0	0
01:00:10.650000	0	-0.915	0.057	0	0.251	18.854	0	0	68.097	0	9999	0	-4.033	-11.832	2.989	334	13	24.001	0.345	0.7	0.9	-493	0.01	0	-0.91	-11.225	0.243	-0.767	0.006	-1.11	0	596	172.604	-43.5436	0	0	0	0	350	16	0	0	48.256	0.005	52.876	0.005	2.406	0	0
01:00:10.750000	0	-0.879	0.065	0	0.286	19.666	0	0	68.098	0	9999	0	-5.189	-12.679	-1.798	352.1	13	24.001	0.345	0.7	0.9	-493	0.005	0	-0.876	-11.452	0.273	-0.778	0.013	-1.103	0	596	172.604	-43.5436	0	0	0	0	350	-2	0	0	48.257	0.002	52.876	0.005	2.407	0	0
01:00:10.850000	0	-0.861	0.003	0	0.294	16.29	0	0	68.099	0	9999	0	-7.987	-5.779	-2.525	341.2	13	24.001	0.345	0.7	0.9	-493	0.014	0	-0.873	-6.997	0.281	-0.81	0.011	-1.099	0	596	172.604	-43.5436	0	0	0	0	350	9	0	0	48.257	0.01	52.877	0.005	2.407	0	0
01:00:10.950000	0	-0.889	0.026	0	0.274	15.781	0	0	68.099	0	9999	0	-7.135	-6.445	2.202	205.3	13	24.002	0.345	0.7	0.9	-493	0.002	0	-0.886	-7.244	0.283	-0.81	0.011	-1.095	0	596	172.604	-43.5436	0	0	0	0	350	145	0	0	48.258	0	52.878	0.005	2.408	0	0
01:00:11.050000	0	-0.912	0.066	0	0.268	21.707	0	0	68.1	0	9999	0	-4.581	-9.229	7.897	208.1	13	24.002	0.345	0.7	0.9	-493	0.009	0	-0.899	-7.638	0.286	-0.842	0.009	-1.087	0	596	172.604	-43.5436	0	0	0	0	350	142	0	0	48.259	0.009	52.879	0.005	2.408	0	0
01:00:11.150000	0	-0.902	0.095	0	0.285	16.023	0	0	68.101	0	9999	0	-7.135	-6.747	2.141	265.1	13	24.002	0.345	0.7	0.9	-493	0.016	0	-0.908	-7.064	0.286	-0.838	0.019	-1.089	0	596	172.604	-43.5436	0	0	0	0	350	85	0	0	48.259	0.016	52.88	0.005	2.409	0	0
01:00:11.250000	0	-0.929	0.114	0	0.278	13.392	0	0	68.102	0	9999	0	-1.479	-11.59	0.323	293.8	13	24.002	0.345	0.7	0.9	-493	0.006	0	-0.915	-11.136	0.274	-0.853	0.011	-1.081	0	596	172.604	-43.5436	0	0	0	0	350	56	0	0	48.26	0.006	52.881	0.005	2.409	0	0
01:00:11.350000	0	-0.871	0.161	0	0.26	24.404	0	0	68.103	0	9999	0	-0.445	-22.182	1.777	311.9	13	24.002	0.345	0.7	0.9	-493	0.009	0	-0.886	-21.195	0.266	-0.872	0.015	-1.076	0	596	172.604	-43.5436	0	0	0	0	350	38	0	0	48.261	0.008	52.882	0.005	2.41	0	0
01:00:11.450000	0	-0.87	0.147	0	0.306	30.727	0	0	68.104	0	9999	0	-1.661	-25.208	-3.858	313	13	24.003	0.345	0.7	0.9	-493	0.01	0	-0.867	-24.732	0.286	-0.906	0.015	-1.064	0	596	172.604	-43.5436	0	0	0	0	349	36	0	0	48.262	0.003	52.883	0.005	2.41	0	0
01:00:11.550000	0	-0.872	0.107	0	0.354	29.353	0	0	68.105	0	9999	0	-5.371	-20.547	-3.434	315.7	13	24.003	0.345	0.7	0.9	-493	0.007	0	-0.866	-22.287	0.337	-0.929	0.015	-1.052	0	596	172.604	-43.5436	0	0	0	0	348	32	0	0	48.263	0.003	52.884	0.005	2.411	0	0
01:00:11.650000	0	-0.877	0.072	0	0.396	21.854	0	0	68.107	0	9999	0	-6.04	-9.108	-6.706	306.1	13	24.003	0.345	0.7	0.9	-493	0.009	0	-0.877	-13.323	0.397	-0.959	0.015	-1.052	0	596	172.604	-43.5436	0	0	0	0	347	41	0	0	48.264	0.005	52.886	0.005	2.411	0	0
01:00:11.750000	0	-0.896	0.006	0	0.442	37.277	0	0	68.108	0	9999	0	-0.992	-18.429	-17.855	298.8	13	24.004	0.345	0.7	0.9	-493	0.01	0	-0.895	-20.598	0.467	-0.981	-0.013	-1.033	0	596	172.604	-43.5436	0	0	0	0	347	48	0	0	48.265	0.004	52.887	0.005	2.412	0	0
01:00:11.850000	0	-0.853	-0.049	0	0.541	68.852	0	0	68.11	0	9999	0	15.307	-26.358	-27.187	275.3	13	24.004	0.328	0.7	0.9	-493	0.038	0	-0.887	-27.475	0.525	-1.009	-0.045	-1.024	0	596	172.604	-43.5436	0	0	0	0	348	73	0	0	48.267	0.037	52.889	0.005	2.412	0	0
01:00:11.950000	0	-0.811	-0.175	0	0.501	82.178	0	0	68.112	0	9999	0	18.895	-41.974	-21.309	260.3	13	24.004	0.311	0.7	0.9	-493	0.019	0	-0.808	-42.6	0.53	-1.034	-0.058	-1.013	0	596	172.604	-43.5436	0	0	0	0	349	89	0	0	48.268	0.012	52.891	0.005	2.413	0	0
01:00:12.050000	0	-0.693	-0.204	0	0.577	70.615	0	0	68.114	0	9999	0	10.381	-58.8	-1.434	255.1	13	24.005	0.294	0.7	0.9	-493	0.018	0	-0.693	-59.02	0.579	-1.105	-0.065	-0.975	0	596	172.604	-43.5436	0	0	0	0	351	96	0	0	48.269	0.018	52.892	0.005	2.413	0	0
01:00:12.150000	0	-0.58	-0.135	0	0.646	86.472	0	0	68.116	0	9999	0	11.901	-61.887	12.684	240.2	13	24.005	0.277	0.7	0.9	-493	0.018	0	-0.6	-63.964	0.644	-1.16	-0.039	-0.917	0	596	172.604	-43.5436	0	0	0	0	353	113	0	0	48.271	0.017	52.895	0.005	2.413	0	0
01:00:12.250000	0	-0.537	-0.188	0	0.701	92.7	0	0	68.117	0	9999	0	7.401	-59.345	25.955	242.1	13	24.005	0.26	0.7	0.9	-493	0.023	0	-0.54	-61.72	0.737	-1.226	-0.015	-0.854	0	596	172.604	-43.5436	0	0	0	0	355	113	0	0	48.272	0.011	52.896	0.005	2.414	0	0
01:00:12.350000	0	-0.481	0.09	0	0.935	76.08	0	0	68.121	0	9999	0	14.699	-44.153	17.229	239.8	13	24.005	0.243	0.7	0.9	-493	0.046	0	-0.455	-39.742	0.851	-1.254	0.017	-0.785	0	596	172.604	-43.5436	0	0	0	0	356	116	0	0	48.274	0.045	52.899	0.005	2.414	0	0
01:00:12.450000	0	-0.338	0.161	0	0.841	36.398	0	0	68.124	0	9999	0	21.875	-7.716	6.807	230.9	13	24.005	0.226	0.7	0.9	-493	0.022	0	-0.384	-4.906	0.871	-1.271	0.05	-0.754	0	596	172.604	-43.5436	0	0	0	0	357	126	0	0	48.276	0.014	52.903	0.005	2.415	0	0
01:00:12.550000	0	-0.47	0.284	0	0.941	37.231	0	0	68.127	0	9999	0	18.348	12.318	6.564	236.9	13	24.006	0.208	0.7	0.9	-493	0.043	0	-0.447	15.135	0.888	-1.244	0.078	-0.768	0	596	172.604	-43.5436	0	0	0	0	356	119	0	0	48.279	0.028	52.906	0.005	2.415	0	0
01:00:12.650000	0	-0.516	0.235	0	0.807	26.303	0	0	68.129	0	9999	0	-1.114	8.747	16.441	249.8	13	24.006	0.191	0.7	0.9	-493	0.015	0	-0.51	10.334	0.799	-1.216	0.11	-0.787	0	596	172.604	-43.5436	0	0	0	0	356	106	0	0	48.28	0.013	52.908	0.005	2.416	0	0
01:00:12.750000	0	-0.485	0.295	0	0.763	27.648	0	0	68.132	0	9999	0	1.258	-15.584	10.806	272.5	13	24.007	0.174	0.7	0.9	-493	0.037	0	-0.497	-10.541	0.733	-1.214	0.11	-0.785	0	596	172.604	-43.5436	0	0	0	0	355	83	0	0	48.281	0.016	52.91	0.005	2.416	0	0
01:00:12.850000	0	-0.51	0.31	0	0.816	44.516	0	0	68.133	0	9999	0	6.063	-28.96	-9.493	288.8	13	24.007	0.157	0.7	0.9	-493	0.026	0	-0.483	-26.843	0.766	-1.241	0.114	-0.76	0	596	172.604	-43.5436	0	0	0	0	354	65	0	0	48.282	0.018	52.912	0.005	2.417	0	0
01:00:12.950000	0	-0.461	0.251	0	0.783	57.05	0	0	68.134	0	9999	0	5.211	-34.71	-17.128	298.3	13	24.007	0.141	0.7	0.9	-493	0.005	0	-0.454	-34.39	0.799	-1.246	0.114	-0.746	0	596	172.604	-43.5436	0	0	0	0	354	56	0	0	48.283	0.004	52.913	0.005	2.417	0	0
01:00:13.050000	0	-0.419	0.184	0	0.865	50.162	0	0	68.135	0	9999	0	-0.627	-35.982	-13.553	283.8	13	24.007	0.125	0.7	0.9	-493	0.025	0	-0.414	-35.182	0.875	-1.278	0.099	-0.711	0	596	172.604	-43.5436	0	0	0	0	353	69	0	0	48.284	0.013	52.914	0.005	2.418	0	0
01:00:13.150000	0	-0.36	0.044	0	0.984	58.605	0	0	68.138	0	9999	0	-22.583	-18.429	17.593	271.9	13	24.007	0.11	0.7	0.9	-493	0.019	0	-0.369	-17.733	0.934	-1.291	0.093	-0.679	0	596	172.604	-43.5436	0	0	0	0	353	81	0	0	48.286	0.014	52.917	0.005	2.418	0	0
01:00:13.250000	0	-0.325	0.103	0	0.798	88.43	0	0	68.14	0	9999	0	-37.423	-1.966	49.041	303.7	13	24.007	0.095	0.7	0.9	-493	0.028	0	-0.331	-3.179	0.877	-1.323	0.071	-0.636	0	596	172.604	-43.5436	0	0	0	0	353	49	0	0	48.287	0.014	52.919	0.004	2.418	0	0
01:00:13.350000	0	-0.367	0.21	0	0.989	57.406	0	0	68.143	0	9999	0	-24.712	-13.708	18.986	316.3	13	24.007	0.081	0.7	0.9	-493	0.027	0	-0.344	-11.048	0.943	-1.346	0.043	-0.59	0	596	172.604	-43.5436	0	0	0	0	353	37	0	0	48.289	0.01	52.922	0.004	2.419	0	0
01:00:13.450000	0	-0.332	0.112	0	1.015	42.186	0	0	68.145	0	9999	0	-29.273	4.995	-7.918	333.1	13	24.006	0.067	0.7	0.9	-493	0.007	0	-0.32	5.232	0.991	-1.378	0.013	-0.561	0	596	172.604	-43.5436	0	0	0	0	353	20	0	0	48.29	0.006	52.923	0.004	2.419	0	0
01:00:13.550000	0	-0.273	0.061	0	0.841	84.978	0	0	68.147	0	9999	0	-24.712	32.473	-27.793	343.3	13	24.007	0.053	0.7	0.9	-493	0.026	0	-0.27	26.605	0.935	-1.38	-0.032	-0.572	0	596	172.604	-43.5436	0	0	0	0	353	10	0	0	48.291	0.01	52.926	0.004	2.42	0	0
01:00:13.650000	0	-0.292	-0.161	0	0.991	67.897	0	0	68.15	0	9999	0	-6.466	21.155	-40.276	301	13	24.007	0.04	0.7	0.9	-493	0.017	0	-0.289	22.173	0.95	-1.376	-0.063	-0.623	0	596	172.604	-43.5436	0	0	0	0	354	53	0	0	48.293	0.015	52.928	0.004	2.42	0	0
01:00:13.750000	0	-0.31	-0.185	0	0.888	79.448	0	0	68.151	0	9999	0	23.7	9.474	-46.274	237.5	13	24.007	0.027	0.7	0.9	-493	0.018	0	-0.306	9.056	0.918	-1.357	-0.101	-0.663	0	596	172.604	-43.5436	0	0	0	0	354	117	0	0	48.294	0.013	52.93	0.004	2.421	0	0
01:00:13.850000	0	-0.294	-0.264	0	0.92	70.514	0	0.041	68.153	0	9999	0	32.58	-6.082	-31.853	176.8	13	24.007	0.016	0.7	0.9	-493	0.019	0	-0.3	-3.76	0.892	-1.35	-0.101	-0.684	0	596	172.604	-43.5436	0	0.205	0	0	356	179	0.267	0.171	48.295	0.009	52.931	0.004	2.421	0	0
01:00:13.950000	0	-0.317	-0.163	0	0.901	38.161	0	0.092	68.154	0	9999	0	32.762	-2.329	-3.07	177.3	13	24.007	0.006	0.7	0.9	-493	0.018	0	-0.304	-4.6	0.896	-1.331	-0.067	-0.703	0	596	172.604	-43.5436	0	0.46	0	0	357	180	0.406	0.257	48.296	0.018	52.932	0.004	2.422	0	0
01:00:14.050000	0	-0.321	-0.038	0	0.844	44.404	0	0.169	68.155	0	9999	0	33.857	-4.508	-6.039	199.3	13	24.007	0.003	0.7	0.9	-493	0.019	0	-0.331	-10.581	0.918	-1.325	-0.028	-0.715	0	596	172.604	-43.5436	0	0.64	0	0	358	159	0.308	0.305	48.298	0.015	52.934	0.004	2.422	0	0
01:00:14.150000	0	-0.325	0.168	0	0.814	88.515	0	0.2	68.162	0	9999	0	49.913	6.992	-31.61	198.9	13	24.007	0.006	0.7	0.9	-493	0.086	0	-0.351	-13.311	0.928	-1.301	0.006	-0.712	0	596	172.604	-43.5436	0	0.54	0	0	358	159	0.313	0.306	48.301	0.037	52.941	0.004	2.422	0	0
01:00:14.250000	0	-0.38	0.084	0	0.904	92.13	0	0.2	68.165	0	9999	0	42.25	1.121	-48.759	162.1	13	24.007	0.01	0.7	0.9	-493	0.023	0	-0.37	-4.274	0.903	-1.282	0.041	-0.738	0	596	172.604	-43.5436	0	0.155	0	0	358	-164	0.272	0.272	48.303	0.023	52.944	0.004	2.423	0	0
01:00:14.350000	0	-0.411	0.134	0	0.879	46.376	0	0.2	68.168	0	9999	0	26.315	-4.932	-15.129	177.4	13	24.007	0.014	0.7	0.9	-493	0.01	0	-0.405	-0.957	0.886	-1.248	0.063	-0.776	0	596	172.604	-43.5436	0	0	0	0	358	-179	0.2	0.218	48.305	0.008	52.946	0.004	2.423	0	0
01:00:14.450000	0	-0.394	0.215	0	0.832	19.19	0	0.2	68.169	0	9999	0	4.177	5.055	9.958	157.1	13	24.007	0.018	0.7	0.9	-493	0.013	0	-0.408	2.964	0.855	-1.239	0.084	-0.784	0	596	172.604	-43.5436	0	0	0	0	358	-159	0.041	0.168	48.306	0.007	52.948	0.004	2.424	0	0
01:00:14.550000	0	-0.366	0.3	0	0.855	25.583	0	0.2	68.171	0	9999	0	-2.999	-6.384	16.199	59.3	13	24.007	0.022	0.7	0.9	-493	0.011	0	-0.39	-3.7	0.834	-1.233	0.097	-0.781	0	596	172.604	-43.5436	0	0	0	0	357	-62	0.092	0.147	48.307	0.011	52.95	0.004	2.424	0	0
01:00:14.650000	0	-0.387	0.34	0	0.775	15.352	0	0.169	68.172	0	9999	0	-5.797	-7.111	2.444	41.1	13	24.007	0.026	0.7	0.9	-493	0.02	0	-0.38	-9.896	0.836	-1.233	0.103	-0.773	0	596	172.604	-43.5436	0	-0.155	0	0	356	-45	0.169	0.162	48.308	0.01	52.951	0.004	2.425	0	0
01:00:14.750000	0	-0.371	0.228	0	0.871	24.828	0	0.123	68.175	0	9999	0	-7.439	-9.955	-7.433	39.8	13	24.007	0.029	0.7	0.9	-493	0.014	0	-0.37	-12.302	0.887	-1.252	0.095	-0.754	0	596	172.604	-43.5436	0	-0.385	0	0	355	-45	0.318	0.189	48.31	0.014	52.953	0.004	2.425	0	0
01:00:14.850000	0	-0.348	0.123	0	0.923	37.11	0	0.118	68.177	0	9999	0	-18.691	11.047	-7.372	38.5	13	24.007	0.032	0.7	0.9	-493	0.017	0	-0.354	11.086	0.898	-1.265	0.073	-0.746	0	596	172.604	-43.5436	0	-0.255	0	0	355	-44	0.241	0.198	48.311	0.016	52.955	0.004	2.426	0	0
01:00:14.950000	0	-0.317	0.019	0	0.765	46.798	0	0.118	68.179	0	9999	0	-11.636	30.476	4.686	201.6	13	24.007	0.034	0.7	0.9	-493	0.042	0	-0.359	25.129	0.904	-1.263	0.047	-0.762	0	596	172.604	-43.5436	0	-0.025	0	0	354	152	0.123	0.176	48.312	0.042	52.958	0.004	2.426	0	0
01:00:15.050000	0	-0.361	0.009	0	0.901	26.369	0	0.113	68.185	0	9999	0	-3.364	10.563	12.442	166.2	13	24.007	0.037	0.7	0.9	-493	0.062	0	-0.352	2.789	0.92	-1.267	0.039	-0.773	0	596	172.604	-43.5436	0	-0.025	0	0	354	-172	0.077	0.143	48.317	0.025	52.964	0.004	2.426	0	0
01:00:15.150000	0	-0.264	-0.038	0	0.799	35.413	0	0.108	68.188	0	9999	0	6.61	-25.45	3.353	159.1	13	24.007	0.039	0.7	0.9	-493	0.021	0	-0.334	-28.744	0.914	-1.256	0.047	-0.771	0	596	172.604	-43.5436	0	-0.05	0	0	355	-164	0.118	0.115	48.318	0.021	52.966	0.004	2.427	0	0
01:00:15.250000	0	-0.37	0.186	0	0.797	34.217	0	0.108	68.199	0	9999	0	4.542	24.666	-5.009	146.1	13	24.007	0.041	0.7	0.9	-493	0.112	0	-0.399	-9.599	0.946	-1.291	0.054	-0.722	0	596	172.604	-43.5436	0	-0.025	0	0	355	-151	0.118	0.096	48.322	0.047	52.978	0.004	2.427	0	0
01:00:15.350000	0	-0.379	0.101	0	0.826	28.982	0	0.108	68.202	0	9999	0	3.022	-20.668	5.292	42.1	13	24.007	0.043	0.7	0.9	-493	0.024	0	-0.391	-16.862	0.888	-1.274	0.067	-0.733	0	596	172.604	-43.5436	0	0	0	0	355	-47	0.015	0.085	48.324	0.011	52.981	0.004	2.428	0	0
01:00:15.450000	0	-0.395	0.197	0	0.888	45.096	0	0.102	68.204	0	9999	0	-7.439	-19.518	18.138	316.7	13	24.007	0.045	0.7	0.9	-493	0.022	0	-0.357	-17.368	0.887	-1.295	0.063	-0.698	0	596	172.604	-43.5436	0	-0.03	0	0	355	38	0.108	0.084	48.325	0.019	52.983	0.004	2.428	0	0
01:00:15.550000	0	-0.279	0.147	0	0.911	46.199	0	0.077	68.206	0	9999	0	-9.933	-16.371	19.895	357.8	13	24.007	0.047	0.7	0.9	-493	0.01	0	-0.296	-14.466	0.918	-1.303	0.071	-0.669	0	596	172.604	-43.5436	0	-0.155	0	0	355	-3	0.102	0.088	48.326	0.009	52.984	0.004	2.429	0	0
01:00:15.650000	0	-0.232	0.145	0	0.96	23.83	0	0.061	68.207	0	9999	0	-5.675	-10.682	7.473	344	13	24.007	0.049	0.7	0.9	-493	0.008	0	-0.241	-9.533	0.956	-1.316	0.08	-0.649	0	596	172.604	-43.5436	0	-0.205	0	0	354	10	0.113	0.089	48.327	0.008	52.985	0.004	2.429	0	0
01:00:15.750000	0	-0.206	0.145	0	0.964	11.435	0	0.061	68.208	0	9999	0	0.224	-7.353	-3.858	29.7	13	24.007	0.05	0.7	0.9	-493	0.009	0	-0.204	-7.164	0.971	-1.333	0.065	-0.625	0	596	172.604	-43.5436	0	-0.08	0	0	354	-36	0.061	0.081	48.328	0.009	52.987	0.004	2.429	0	0
01:00:15.850000	0	-0.194	0.123	0	0.974	18.791	0	0.046	68.208	0	9999	0	4.481	1.968	-12.341	62.8	13	24.007	0.051	0.7	0.9	-493	0.006	0	-0.201	2.927	0.977	-1.333	0.065	-0.626	0	596	172.604	-43.5436	0	-0.075	0	0	354	-69	0.061	0.065	48.329	0	52.987	0.004	2.43	0	0
01:00:15.950000	0	-0.253	0.048	0	0.968	21.951	0	0	68.21	0	9999	0	-0.384	14.437	-7.13	126.7	13	24.007	0.052	0.7	0.9	-493	0.017	0	-0.238	12.836	0.958	-1.321	0.06	-0.642	0	596	172.604	-43.5436	0	0	0	0	354	-133	0.046	0	48.33	0.017	52.988	0.004	2.43	0	0
01:00:16.050000	0	-0.291	0.068	0	0.922	15.831	0	0	68.211	0	9999	0	-4.337	9.413	2.08	119.2	13	24.007	0.052	0.7	0.9	-493	0.015	0	-0.281	7.778	0.932	-1.325	0.054	-0.647	0	596	172.604	-43.5436	0	0	0	0	354	-125	0	0	48.331	0.01	52.99	0.004	2.431	0	0
01:00:16.150000	0	-0.28	0.061	0	0.938	23.598	0	0	68.212	0	9999	0	-6.101	-3.419	14.078	225.8	13	24.007	0.052	0.7	0.9	-493	0.003	0	-0.286	-2.925	0.934	-1.316	0.047	-0.644	0	596	172.604	-43.5436	0	0	0	0	355	129	0	0	48.331	0.003	52.99	0.004	2.431	0	0
01:00:16.250000	0	-0.288	0.086	0	0.955	30.812	0	0	68.212	0	9999	0	-7.257	-4.447	19.108	187	13	24.007	0.052	0.7	0.9	-493	0.004	0	-0.272	-4.309	0.945	-1.329	0.045	-0.633	0	596	172.604	-43.5436	0	0	0	0	355	168	0	0	48.332	0.004	52.991	0.004	2.431	0	0
01:00:16.350000	0	-0.234	0.087	0	0.931	23.538	0	0	68.214	0	9999	0	-6.284	-3.358	13.896	205.2	13	24.007	0.052	0.7	0.9	-493	0.008	0	-0.251	-5.462	0.937	-1.331	0.05	-0.633	0	596	172.604	-43.5436	0	0	0	0	355	150	0	0	48.333	0.008	52.992	0.004	2.432	0	0
01:00:16.450000	0	-0.244	0.102	0	0.95	19.345	0	0	68.214	0	9999	0	0.65	-15.221	3.474	166.5	13	24.007	0.052	0.7	0.9	-493	0.002	0	-0.236	-15.523	0.946	-1.344	0.05	-0.62	0	596	172.604	-43.5436	0	0	0	0	355	-172	0	0	48.333	0	52.993	0.004	2.432	0	0
01:00:16.550000	0	-0.234	0.119	0	0.966	28.076	0	0	68.215	0	9999	0	3.326	-18.974	5.777	153.4	13	24.007	0.052	0.7	0.9	-493	0.005	0	-0.221	-17.996	0.967	-1.346	0.045	-0.599	0	596	172.604	-43.5436	0	0	0	0	355	-158	0	0	48.334	0.005	52.993	0.004	2.433	0	0
01:00:16.650000	0	-0.212	0.108	0	0.963	2.032	0	0	68.215	0	9999	0	-1.296	-0.453	-0.283	212.2	13	24.007	0.052	0.7	0.9	-493	0.004	0	-0.207	-3.383	0.973	-1.346	0.065	-0.583	0	596	172.604	-43.5436	0	0	0	0	355	143	0	0	48.334	0.002	52.994	0.004	2.433	0	0
01:00:16.750000	0	-0.212	0.125	0	0.963	11.808	0	0	68.216	0	9999	0	1.501	4.752	-5.555	46.9	13	24.006	0.052	0.7	0.9	-493	0.003	0	-0.215	4.917	0.968	-1.346	0.054	-0.577	0	596	172.604	-43.5436	0	0	0	0	355	-52	0	0	48.335	0.003	52.995	0.004	2.434	0	0
01:00:16.850000	0	-0.227	0.129	0	0.954	25.145	0	0	68.217	0	9999	0	4.785	10.502	-9.857	331.5	13	24.007	0.052	0.7	0.9	-493	0.004	0	-0.232	9.866	0.957	-1.353	0.052	-0.591	0	596	172.604	-43.5436	0	0	0	0	355	24	0	0	48.336	0.003	52.995	0.004	2.434	0	0
01:00:16.950000	0	-0.244	0.095	0	0.948	16.174	0	0	68.217	0	9999	0	3.022	7.355	-5.797	65.4	13	24.007	0.052	0.7	0.9	-493	0.002	0	-0.247	7.458	0.947	-1.333	0.056	-0.614	0	596	172.604	-43.5436	0	0	0	0	355	-70	0	0	48.336	0.002	52.996	0.004	2.434	0	0
01:00:17.050000	0	-0.266	0.064	0	0.937	15.496	0	0	68.218	0	9999	0	0.771	10.381	-4.343	308.3	13	24.007	0.052	0.7	0.9	-493	0.012	0	-0.27	9.304	0.933	-1.34	0.052	-0.63	0	596	172.604	-43.5436	0	0	0	0	355	47	0	0	48.337	0.012	52.997	0.004	2.435	0	0
01:00:17.150000	0	-0.273	0.094	0	0.919	4.352	0	0	68.219	0	9999	0	0.346	3.663	-0.343	332.7	13	24.007	0.052	0.7	0.9	-493	0.004	0	-0.285	4.547	0.928	-1.323	0.054	-0.647	0	596	172.604	-43.5436	0	0	0	0	355	22	0	0	48.338	0.004	52.998	0.004	2.435	0	0
01:00:17.250000	0	-0.284	0.086	0	0.938	6.999	0	0	68.22	0	9999	0	0.163	2.15	4.686	303	13	24.007	0.052	0.7	0.9	-493	0.004	0	-0.284	0.155	0.935	-1.325	0.05	-0.655	0	596	172.604	-43.5436	0	0	0	0	355	52	0	0	48.338	0.004	52.998	0.004	2.436	0	0
01:00:17.350000	0	-0.298	0.112	0	0.952	12.009	0	0	68.22	0	9999	0	-2.391	-4.326	5.292	160.2	13	24.007	0.052	0.7	0.9	-493	0.01	0	-0.276	-4.332	0.942	-1.318	0.058	-0.649	0	596	172.604	-43.5436	0	0	0	0	355	-165	0	0	48.339	0.01	52.999	0.004	2.436	0	0
01:00:17.450000	0	-0.258	0.077	0	0.946	16.799	0	0	68.221	0	9999	0	-3.303	-4.932	8.564	136.9	13	24.007	0.052	0.7	0.9	-493	0.009	0	-0.258	-5.027	0.949	-1.333	0.054	-0.638	0	596	172.604	-43.5436	0	0	0	0	355	-142	0	0	48.34	0.006	53	0.004	2.437	0	0
01:00:17.550000	0	-0.225	0.11	0	0.931	7.158	0	0	68.222	0	9999	0	-0.992	-3.297	2.868	107.3	13	24.007	0.052	0.7	0.9	-493	0.009	0	-0.242	-4.509	0.954	-1.335	0.06	-0.631	0	596	172.604	-43.5436	0	0	0	0	355	-112	0	0	48.34	0.003	53.001	0.004	2.437	0	0
01:00:17.650000	0	-0.254	0.112	0	0.971	8.972	0	0	68.223	0	9999	0	-0.749	-5.719	2.504	91.2	13	24.007	0.052	0.7	0.9	-493	0.006	0	-0.251	-4.469	0.959	-1.327	0.063	-0.628	0	596	172.604	-43.5436	0	0	0	0	355	-96	0	0	48.341	0.005	53.001	0.004	2.437	0	0
01:00:17.750000	0	-0.264	0.08	0	0.952	4.682	0	0	68.224	0	9999	0	-1.601	0.092	2.989	102	13	24.007	0.052	0.7	0.9	-493	0.012	0	-0.266	2.27	0.949	-1.331	0.056	-0.625	0	596	172.604	-43.5436	0	0	0	0	355	-107	0	0	48.342	0.012	53.003	0.004	2.438	0	0
01:00:17.840000	0	-0.282	0.102	0	0.945	8.678	0	0	68.225	0	9999	0	-2.33	5.479	0.868	110	13	24.007	0.052	0.7	0.9	-493	0.008	0	-0.279	5.552	0.942	-1.338	0.047	-0.622	0	596	172.604	-43.5436	0	0	0	0	355	-115	0	0	48.343	0.008	53.004	0.004	2.438	0	0
01:00:17.950000	0	-0.282	0.1	0	0.937	8.97	0	0	68.225	0	9999	0	-0.08	7.779	1.111	101.7	13	24.008	0.052	0.7	0.9	-493	0.006	0	-0.281	7.385	0.942	-1.329	0.054	-0.633	0	596	172.604	-43.5436	0	0	0	0	355	-107	0	0	48.343	0.006	53.004	0.004	2.439	0	0
01:00:18.050000	0	-0.278	0.104	0	0.94	13.351	0	0	68.226	0	9999	0	0.042	11.35	1.959	108.1	13	24.008	0.052	0.7	0.9	-493	0.01	0	-0.281	10.663	0.946	-1.331	0.052	-0.622	0	596	172.604	-43.5436	0	0	0	0	355	-113	0	0	48.344	0.01	53.005	0.004	2.439	0	0
01:00:18.140000	0	-0.283	0.109	0	0.939	16.941	0	0	68.227	0	9999	0	0.224	16.252	-0.465	110.4	13	24.008	0.052	0.7	0.9	-493	0.002	0	-0.29	16.298	0.94	-1.321	0.056	-0.658	0	596	172.604	-43.5436	0	0	0	0	355	-115	0	0	48.345	0.002	53.006	0.004	2.44	0	0
01:00:18.250000	0	-0.337	0.08	0	0.928	34.801	0	0	68.228	0	9999	0	0.711	31.687	-2.404	119.2	13	24.008	0.052	0.7	0.9	-493	0.009	0	-0.325	28.877	0.922	-1.31	0.045	-0.688	0	596	172.604	-43.5436	0	0	0	0	355	-124	0	0	48.345	0.009	53.006	0.004	2.44	0	0
01:00:18.350000	0	-0.356	0.077	0	0.9	32.987	0	0	68.228	0	9999	0	1.319	30.234	-1.434	125.5	13	24.008	0.052	0.7	0.9	-493	0.004	0	-0.358	33.487	0.899	-1.282	0.045	-0.734	0	596	172.604	-43.5436	0	0	0	0	355	-131	0	0	48.346	0.004	53.007	0.004	2.44	0	0
01:00:18.440000	0	-0.409	0.067	0	0.89	48.398	0	0	68.229	0	9999	0	8.86	37.013	-2.525	132.8	13	24.008	0.052	0.7	0.9	-493	0.025	0	-0.391	36.248	0.88	-1.259	0.045	-0.768	0	596	172.604	-43.5436	0	0	0	0	355	-138	0	0	48.347	0.025	53.008	0.004	2.441	0	0
01:00:18.550000	0	-0.445	0.085	0	0.861	70.279	0	0	68.23	0	9999	0	25.038	30.294	-14.947	130.1	13	24.008	0.052	0.7	0.9	-493	0.005	0	-0.421	30.243	0.852	-1.209	0.063	-0.83	0	596	172.604	-43.5436	0	0	0	0	355	-135	0	0	48.348	0.005	53.009	0.004	2.441	0	0
01:00:18.650000	0	-0.433	0.073	0	0.832	76.405	0	0	68.231	0	9999	0	39.452	18.795	-18.158	141.2	13	24.008	0.052	0.7	0.9	-493	0.004	0	-0.435	16.617	0.84	-1.165	0.071	-0.874	0	596	172.604	-43.5436	0	0	0	0	355	-146	0	0	48.348	0.002	53.01	0.004	2.442	0	0
01:00:18.750000	0	-0.492	0.115	0	0.806	66.361	0	0	68.233	0	9999	0	40.851	-8.442	-17.068	136.5	13	24.008	0.052	0.7	0.9	-493	0.037	0	-0.517	-5.654	0.852	-1.12	0.097	-0.908	0	596	172.604	-43.5436	0	0	0	0	355	-142	0	0	48.349	0.012	53.011	0.004	2.442	0	0
01:00:18.850000	0	-0.626	0.211	0	0.848	44.796	0	0	68.237	0	9999	0	16.888	15.102	12.806	113.3	13	24.008	0.052	0.7	0.9	-493	0.055	0	-0.598	12.461	0.798	-1.094	0.123	-0.924	0	596	172.604	-43.5436	0	0	0	0	355	-118	0	0	48.351	0.018	53.015	0.004	2.443	0	0
01:00:18.950000	0	-0.561	0.494	0	0.65	92.281	0	0	68.242	0	9999	0	-19.36	22.487	50.435	108.4	13	24.008	0.051	0.7	0.9	-493	0.04	0	-0.561	25.26	0.654	-1.053	0.151	-0.933	0	596	172.604	-43.5436	0	0	0	0	354	-114	0	0	48.354	0.028	53.02	0.004	2.443	0	0
01:00:19.050000	0	-0.497	0.482	0	0.623	79.654	0	0.802	68.244	0	9999	0	-28.178	18.25	33.226	92	13	24.009	0.05	0.7	0.9	-493	0.026	0	-0.481	15.606	0.622	-1.071	0.172	-0.898	0	597	172.604	-43.5436	0	4.01	0	0	352	-100	0.941	0.515	48.356	0.014	53.023	0.004	2.443	0	0
01:00:19.150000	0	-0.445	0.523	0	0.653	84.131	0	0.823	68.246	0	9999	0	-42.471	17.523	24.137	72.6	13	24.008	0.062	0.7	0.9	-493	0.005	0	-0.438	19.685	0.606	-1.081	0.177	-0.884	0	597	172.604	-43.5436	0	4.115	0	0	351	-82	1.09	0.766	48.358	0.005	53.024	0.004	2.444	0	0
01:00:19.250000	0	-0.586	0.52	0	0.556	77.164	0	0.823	68.248	0	9999	0	-45.208	25.089	6.867	59.2	13	24.009	0.075	0.7	0.9	-493	0.056	0	-0.596	26.789	0.621	-1.105	0.155	-0.876	0	597	172.604	-43.5436	0	0.105	0	0	349	-70	1.07	0.917	48.36	0.052	53.027	0.004	2.444	0	0
01:00:19.350000	0	-0.95	0.02	0	0.987	94.558	0	0.823	68.259	0	9999	0	-14.555	29.629	50.375	68.8	13	24.009	0.087	0.7	0.9	-493	0.096	0	-0.861	19.312	0.762	-1.103	0.129	-0.911	0	597	172.604	-43.5436	0	0	0	0	347	-82	0.802	0.966	48.366	0.083	53.037	0.004	2.445	0	0
01:00:19.450000	0	-0.824	-0.03	0	0.748	19.947	0	0.823	68.265	0	9999	0	11.293	1.908	6.746	78.6	13	24.009	0.1	0.7	0.9	-493	0.061	0	-0.822	4.91	0.754	-1.107	0.127	-0.914	0	597	172.604	-43.5436	0	0	0	0	346	-93	0.823	0.971	48.37	0.061	53.044	0.004	2.445	0	0
01:00:19.550000	0	-0.629	0.054	0	0.622	40.185	0	0.823	68.27	0	9999	0	8.191	10.139	-21.855	86.1	13	24.009	0.112	0.7	0.9	-493	0.01	0	-0.617	9.386	0.639	-1.075	0.129	-0.927	0	597	172.604	-43.5436	0	0	0	0	346	-100	1.044	0.979	48.373	0.01	53.048	0.004	2.446	0	0
01:00:19.650000	0	-0.462	0.078	0	0.491	39.252	0	0.823	68.272	0	9999	0	14.881	0.153	-24.218	92.8	13	24.008	0.125	0.7	0.9	-493	0.028	0	-0.485	-2.097	0.552	-1.071	0.106	-0.943	0	597	172.604	-43.5436	0	0	0	0	347	-106	0.936	0.985	48.375	0.014	53.051	0.004	2.446	0	0
01:00:19.750000	0	-0.51	0.023	0	0.529	49.555	0	0.823	68.275	0	9999	0	20.477	-13.829	-15.25	96.5	13	24.008	0.138	0.7	0.9	-493	0.025	0	-0.513	-19.311	0.614	-1.053	0.106	-0.957	0	597	172.604	-43.5436	0	0	0	0	347	-110	1.095	0.966	48.377	0.011	53.054	0.004	2.446	0	0
01:00:19.850000	0	-0.844	-0.019	0	1.114	105.573	0	0.802	68.281	0	9999	0	15.125	-60.252	30.196	96.6	13	24.009	0.152	0.7	0.9	-493	0.247	0	-0.752	-28.535	0.806	-1.066	0.11	-0.946	0	597	172.604	-43.5436	0	-0.105	0	0	347	-110	0.895	0.903	48.381	0.155	53.06	0.004	2.447	0	0
01:00:19.950000	0	-0.925	0.082	0	0.705	33.107	0	0.787	68.306	0	9999	0	5.272	26.118	1.717	95.8	13	24.009	0.165	0.7	0.9	-493	0.093	0	-0.927	24.211	0.699	-1.041	0.159	-0.948	0	597	172.604	-43.5436	0	-0.18	0	0	347	-109	0.73	0.797	48.397	0.05	53.085	0.005	2.447	0	0
01:00:20.050000	0	-0.837	0.303	0	0.516	15.428	0	0.73	68.311	0	9999	0	0.102	14.316	-1.01	86.5	13	24.009	0.179	0.7	0.9	-493	0.018	0	-0.845	8.855	0.517	-1.026	0.153	-0.957	0	597	172.604	-43.5436	0	-0.36	0	0	347	-100	0.586	0.679	48.401	0.006	53.09	0.005	2.448	0	0
01:00:20.150000	0	-0.774	0.219	0	0.461	9.75	0	0.725	68.313	0	9999	0	1.988	-2.39	-5.373	67.6	13	24.009	0.191	0.7	0.9	-493	0.008	0	-0.756	-4.275	0.471	-1.009	0.155	-0.962	0	597	172.604	-43.5436	0	-0.31	0	0	346	-82	0.504	0.583	48.402	0.008	53.092	0.005	2.448	0	0
01:00:20.250000	0	-0.713	0.248	0	0.523	10.398	0	0.725	68.314	0	9999	0	-3.121	-2.571	-4.706	52.4	13	25	0.203	0.7	0.9	-493	0.01	0	-0.707	-5.238	0.506	-1.026	0.142	-0.965	0	597	172.604	-43.5436	0	-0.025	0	0	346	-66	0.452	0.534	48.403	0.009	53.093	0.005	2.449	0	0
01:00:20.350000	0	-0.671	0.306	0	0.534	14.388	0	0.725	68.316	0	9999	0	-1.722	-6.808	-5.858	49.6	13	24.009	0.216	0.7	0.9	-493	0.011	0	-0.676	-4.744	0.531	-1.011	0.153	-0.973	0	597	172.604	-43.5436	0	0	0	0	345	-65	0.478	0.539	48.404	0.007	53.094	0.005	2.449	0	0
01:00:20.450000	0	-0.668	0.301	0	0.571	8.231	0	0.725	68.317	0	9999	0	-5.797	1	-1.434	37.5	13	24.009	0.228	0.7	0.9	-493	0.012	0	-0.659	0.301	0.552	-1.03	0.127	-0.967	0	597	172.604	-43.5436	0	0	0	0	344	-54	0.725	0.579	48.405	0.006	53.095	0.005	2.45	0	0
01:00:20.550000	0	-0.665	0.384	0	0.506	26.402	0	0.725	68.319	0	9999	0	-12.183	-8.442	5.777	43.6	13	25	0.241	0.7	0.9	-493	0.019	0	-0.682	-7.942	0.586	-1.032	0.129	-0.962	0	597	172.604	-43.5436	0	0	0	0	343	-61	0.787	0.616	48.407	0.018	53.097	0.005	2.45	0	0
01:00:20.650000	0	-0.766	0.101	0	0.741	31.849	0	0.725	68.324	0	9999	0	-12.426	-14.797	4.625	52.5	13	25	0.254	0.7	0.9	-493	0.082	0	-0.722	-17.882	0.716	-1.06	0.121	-0.948	0	597	172.604	-43.5436	0	0	0	0	342	-71	0.643	0.618	48.41	0.08	53.103	0.005	2.451	0	0
01:00:20.750000	0	-0.669	0.07	0	0.757	38.171	0	0.725	68.327	0	9999	0	-17.292	-12.558	8.322	66.4	13	25	0.267	0.7	0.9	-493	0.025	0	-0.653	-14.172	0.775	-1.085	0.119	-0.924	0	597	172.604	-43.5436	0	0	0	0	342	-84	0.504	0.609	48.413	0.02	53.105	0.005	2.451	0	0
01:00:20.840000	0	-0.506	0	0	0.766	21.973	0	0.725	68.329	0	9999	0	-6.101	-11.408	-4.464	86.7	13	25	0.279	0.7	0.9	-493	0.01	0	-0.535	-10.232	0.792	-1.111	0.11	-0.903	0	598	172.604	-43.5436	0	0	0	0	343	-104	0.529	0.634	48.415	0.009	53.108	0.005	2.452	0	0
01:00:20.950000	0	-0.466	-0.039	0	0.74	14.416	0	0.92	68.332	0	9999	0	1.319	-0.15	-12.947	100.8	13	24.009	0.294	0.7	0.9	-493	0.013	0	-0.465	-0.201	0.76	-1.118	0.095	-0.909	0	598	172.604	-43.5436	0	0.975	0	0	344	-117	0.92	0.751	48.416	0.01	53.11	0.005	2.452	0	0
01:00:21.050000	0	-0.452	-0.019	0	0.726	17.482	0	1.049	68.334	0	9999	0	11.171	2.271	-4.04	109.5	13	24.009	0.312	0.7	0.9	-493	0.025	0	-0.425	-2.433	0.742	-1.12	0.088	-0.903	0	598	172.604	-43.5436	0	1.62	0	0	345	-125	1.049	0.937	48.418	0.024	53.113	0.005	2.453	0	0
01:00:21.140000	0	-0.365	0.04	0	0.824	45.657	0	1.286	68.337	0	9999	0	10.259	-34.226	1.171	116.8	13	24.009	0.331	0.7	0.9	-493	0.005	0	-0.374	-32.777	0.814	-1.111	0.073	-0.924	0	598	172.604	-43.5436	0	1.83	0	0	346	-131	1.286	1.158	48.421	0.004	53.116	0.005	2.453	0	0
01:00:21.250000	0	-0.29	0.008	0	0.947	69.202	0	1.466	68.34	0	9999	0	18.53	-48.208	-2.464	118	13	24.009	0.359	0.7	0.9	-493	0.006	0	-0.292	-49.779	0.931	-1.15	0.08	-0.89	0	598	172.604	-43.5436	0	2.085	0	0	346	-132	1.466	1.504	48.423	0.005	53.119	0.005	2.453	0	0
01:00:21.350000	0	-0.039	-0.074	0	0.726	77.89	0	1.96	68.349	0	9999	0	36.654	-15.705	25.531	115.5	13	24.008	0.389	0.7	0.9	-493	0.139	0	-0.147	-11.567	0.899	-1.15	0.138	-0.857	0	598	172.604	-43.5436	0	3.37	0	0	347	-129	1.96	1.897	48.427	0.1	53.128	0.005	2.454	0	0
01:00:21.440000	0	0.069	0.927	0	2.088	198.054	0	2.808	68.372	0	9999	0	-61.689	75.81	60.555	112.5	13	24.009	0.424	0.7	0.9	-493	0.514	0	-0.143	48.234	1.367	-1.15	0.155	-0.838	0	599	172.604	-43.5436	0	6.71	0	0	348	-125	2.808	2.284	48.438	0.333	53.151	0.005	2.454	0	0
01:00:21.550000	0	-0.22	0.34	0	2.266	215.954	0	2.891	68.393	0	9999	0	-116.183	17.16	82.611	102.9	13	25	0.486	0.7	0.9	-493	0.083	0	-0.293	32.63	1.642	-1.141	0.175	-0.839	0	599	172.604	-43.5436	0	4.655	0	0	348	-115	2.891	2.709	48.452	0.078	53.172	0.006	2.455	0	0
01:00:21.650000	0	0.227	0.939	0	-0.008	110.239	0	3.014	68.419	0	9999	0	-13.399	90.276	6.564	106	13	24.009	0.543	0.7	0.9	-493	0.374	0	-0.281	75.068	0.53	-1.222	0.121	-0.779	0	599	172.604	-43.5436	0	1.03	0	0	347	-119	3.014	3.016	48.466	0.279	53.197	0.006	2.456	0	0
01:00:21.750000	0	-1.024	-0.004	0	1.302	218.445	0	3.266	68.445	0	9999	0	80.505	93.12	-44.82	121.4	13	25	0.604	0.7	0.9	-493	0.591	0	-0.648	68.194	0.508	-1.132	0.101	-0.892	0	599	172.604	-43.5436	0	1.875	0	0	346	-135	3.266	3.27	48.485	0.23	53.218	0.007	2.456	0	0
01:00:21.850000	0	-0.844	-0.552	0	1.692	341.481	0	3.271	68.484	0	9999	0	136.64	-88.336	-116.504	121.8	13	25	0.669	0.7	0.9	-493	0.409	0	-0.844	-60.611	1.063	-1.009	0.078	-0.994	0	600	172.604	-43.5436	0	1.285	0	0	346	-136	3.817	3.48	48.517	0.361	53.218	0.008	2.457	0	0
01:00:21.950000	0	-0.532	0.094	0	0.622	203.863	3.704	3.441	68.501	3.408	68.488	68.571	100.332	32.231	-71.3	123.7	13	24.009	0.734	0.7	0.9	-493	0.135	0	-0.562	-16.675	0.65	-1.021	0.013	-1.005	0	600	172.604	-43.5436	0	0.875	0	0	347	-137	3.498	3.619	48.531	0.1	53.218	0.009	2.458	0	0
01:00:22.050000	0	-1.07	0.736	0	0.968	182.37	3.704	3.472	68.536	3.408	68.488	68.571	-56.398	-65.821	-60.151	119.1	13	25	0.803	0.7	0.9	-493	0.799	0	-0.698	-41.942	0.805	-0.985	0.067	-0.997	0	601	172.604	-43.5436	0	1.005	0	0	350	-129	3.832	3.687	48.557	0.487	53.218	0.01	2.459	0	0
01:00:22.150000	0	-0.644	0.478	0	1.629	303.596	2.941	3.498	68.572	3.658	68.572	68.655	-130.536	-42.518	130.542	119.4	13	25	0.873	0.7	0.9	-493	0.145	0	-0.698	-39.802	1.222	-1.058	0.101	-0.943	1	601	172.604	-43.5436	0	0.285	0	0	350	-129	3.858	3.697	48.578	0.135	53.218	0.011	2.46	0	0
01:00:22.250000	0	-0.163	0.174	0	-0.087	162.106	2.941	3.724	68.591	3.658	68.572	68.655	-86.443	9.171	66.493	113.8	13	24.008	0.943	0.7	0.9	-493	0.183	0	-0.269	2.254	0.33	-1.205	0.091	-0.812	0	601	172.604	-43.5436	0	1.26	0	0	350	-124	3.441	3.668	48.586	0.067	53.218	0.012	2.461	0	0
01:00:22.350000	0	-0.19	0.247	0	-0.735	113.517	2.941	3.724	68.605	3.658	68.572	68.655	39.087	-44.455	-29.974	123.3	13	25	1.017	0.7	0.9	-493	0.175	0	-0.332	-22.579	0.278	-1.209	0.063	-0.817	0	602	172.604	-43.5436	0	1.13	0	0	348	-135	3.271	3.662	48.595	0.143	53.218	0.013	2.463	0	0
01:00:22.450000	0	-1.106	0.255	0	1.582	189.855	2.941	3.724	68.65	3.658	68.572	68.655	10.928	-16.734	-162.193	119.4	13	25	1.092	0.7	0.9	-493	0.371	0	-0.76	-42.743	1.463	-1.25	0.024	-0.798	0	602	172.604	-43.5436	0	0	0	0	347	-132	4.084	3.725	48.612	0.192	53.218	0.015	2.464	0	0
01:00:22.550000	0	-0.348	0.085	0	1.054	206.997	2.941	3.817	68.67	3.751	68.658	68.779	95.223	-28.779	-82.995	125.8	13	24.007	1.166	0.7	0.9	-493	0.175	0	-0.362	-47.604	0.988	-1.254	-0.009	-0.798	0	603	172.604	-43.5436	0	0.465	0	0	348	-138	4.12	3.805	48.625	0.056	53.218	0.015	2.466	0	0
01:00:22.650000	0	-0.076	-0.466	0	-0.015	58.602	2.941	3.724	68.689	3.751	68.658	68.779	-19.907	-30.232	-8.463	119.9	13	24.009	1.242	0.7	0.9	-493	0.126	0	-0.141	-33.931	0.288	-1.233	0.043	-0.806	0	603	172.604	-43.5436	0	0	0	0	350	-130	3.472	3.84	48.635	0.113	53.218	0.015	2.467	0	0
01:00:22.750000	0	-1.328	1.417	0	3.136	247.299	2.941	3.724	68.734	3.751	68.658	68.779	-32.496	-155.399	59.403	124.1	13	25	1.317	0.7	0.9	-493	0.645	0	-0.532	-30.529	1.296	-1.28	0.034	-0.738	0	603	172.604	-43.5436	0	-0.465	0	0	352	-132	3.724	3.864	48.658	0.496	53.218	0.016	2.469	0	0
01:00:22.850000	0	-0.487	0.616	0	1.833	204.641	2.941	3.472	68.786	3.456	68.782	68.912	-66.737	-52.324	85.58	113.6	13	24.008	1.391	0.7	0.9	-493	0.161	0	-0.336	-29.464	1.398	-1.314	0.071	-0.658	0	604	172.604	-43.5436	0	-1.26	0	0	352	-122	4.29	3.887	48.703	0.12	53.218	0.016	2.47	0	0
01:00:22.950000	0	-0.028	0.264	0	-0.361	92.064	2.941	3.441	68.808	3.456	68.782	68.912	-54.452	-23.634	-13.977	112.7	13	24.006	1.461	0.7	0.9	-493	0.182	0	-0.05	-16.422	0.318	-1.372	0.019	-0.545	0	604	172.604	-43.5436	0	-1.415	0	0	352	-121	4.002	3.844	48.71	0.053	53.218	0.017	2.472	0	0
01:00:23.050000	0	-0.107	-0.224	0	-0.159	103.87	2.941	3.41	68.831	3.456	68.782	68.912	34.039	40.887	-28.944	117.9	13	24.008	1.53	0.7	0.9	-493	0.163	0	-0.386	1.649	0.701	-1.397	0	-0.528	0	605	172.604	-43.5436	0	-0.31	0	0	351	-127	3.189	3.72	48.725	0.159	53.218	0.017	2.474	0	0
01:00:23.150000	0	-0.625	0.497	0	1.784	252.453	2.941	3.41	68.907	3.456	68.782	68.912	16.584	-32.471	-203.397	116.8	13	24.008	1.598	0.7	0.9	-493	0.192	0	-0.633	16.257	1.703	-1.368	0.011	-0.58	0	605	172.604	-43.5436	0	-0.155	0	0	352	-125	3.41	3.587	48.762	0.185	53.218	0.017	2.475	0	0
01:00:23.250000	0	-0.314	0.168	0	0.888	227.631	2.778	3.189	68.93	3.155	68.913	69.048	54.535	-29.142	-143.954	120.8	13	24.006	1.666	0.7	0.9	-493	0.192	0	-0.178	-22.528	0.899	-1.34	0.028	-0.641	0	605	172.604	-43.5436	0	-1.105	0	0	352	-129	3.878	3.473	48.779	0.074	53.218	0.017	2.477	0	0
01:00:23.350000	0	0.215	-0.405	0	-0.185	58.398	2.778	3.091	68.945	3.155	68.913	69.048	-39.612	9.231	-9.554	125.9	13	24.006	1.73	0.7	0.9	-493	0.106	0	-0.052	2.282	0.139	-1.316	0.032	-0.687	3	606	172.604	-43.5436	0	-1.595	0	0	353	-133	3.091	3.316	48.787	0.033	53.218	0.017	2.479	0	0
01:00:23.450000	0	-0.634	-0.364	0	0.285	205.788	2.778	2.937	68.959	3.155	68.913	69.048	12.813	-7.716	185.259	116.7	13	24.007	1.792	0.7	0.9	-493	0.431	0	-0.561	-18.115	1.218	-1.35	-0.03	-0.665	0	606	172.604	-43.5436	0	-1.26	0	0	354	-123	2.772	3.111	48.799	0.354	53.218	0.017	2.48	0	0
01:00:23.550000	0	-0.446	0.136	0	1.721	178.695	2.778	2.85	69.06	2.473	69.053	69.231	-105.053	46.697	-26.945	116.5	13	24.006	1.85	0.7	0.9	-493	0.465	0	-0.589	31.513	1.521	-1.34	0.037	-0.62	0	606	172.604	-43.5436	0	-1.205	0	0	355	-122	2.85	2.897	48.858	0.448	53.218	0.017	2.482	0	0
01:00:23.650000	0	-0.048	0.123	0	0.08	126.898	2.778	2.772	69.081	2.473	69.053	69.231	-46.728	43.247	36.922	107.6	13	24.004	1.907	0.7	0.9	-493	0.201	0	-0.091	41.344	0.282	-1.382	-0.043	-0.603	0	607	172.604	-43.5436	0	-0.825	0	0	355	-113	2.937	2.653	48.87	0.005	53.218	0.016	2.484	0	0
01:00:23.750000	0	0.157	0.617	0	-0.065	118.685	2.778	1.924	69.093	2.473	69.053	69.231	42.067	22.729	53.889	130.5	13	24.006	1.963	0.7	0.9	-493	0.119	0	-0.242	6.8	0.259	-1.348	-0.034	-0.645	0	607	172.604	-43.5436	0	-4.63	0	0	355	-136	1.924	2.334	48.876	0.074	53.218	0.016	2.485	0	0
01:00:23.850000	0	-2.397	-0.72	0	1.151	632.589	2.778	1.924	69.198	2.473	69.053	69.231	190.891	416.148	-25.551	139.2	13	24.006	2.001	0.7	0.9	-493	2.208	0	-1.211	49.873	1.43	-1.34	0.067	-0.599	0	607	172.604	-43.5436	0	-4.24	0	0	354	-145	1.857	1.973	48.93	0.605	53.218	0.015	2.487	0	0
01:00:23.950000	0	-0.754	-0.93	0	1.373	157.907	3.125	1.857	69.267	1.808	69.238	69.365	-0.263	83.557	-74.088	147.9	13	24.006	2.04	0.7	0.9	-493	0.204	0	-1.01	81.455	0.908	-1.278	-0.024	-0.773	0	607	172.604	-43.5436	0	-0.335	0	0	355	-153	1.574	1.625	48.988	0.199	53.218	0.015	2.488	0	0
01:00:24.050000	0	-0.662	-0.102	0	-0.357	70.238	3.125	1.733	69.286	1.808	69.238	69.365	-13.095	44.034	13.109	139.9	13	24.005	2.077	0.7	0.9	-493	0.152	0	-0.617	13.803	0.121	-1.237	-0.08	-0.846	0	607	172.604	-43.5436	0	-0.955	0	0	356	-144	1.111	1.32	48.996	0.083	53.218	0.014	2.49	0	0
01:00:24.150000	0	-1.81	0.278	0	2.071	245.052	3.125	1.733	69.312	1.808	69.238	69.365	-47.519	-173.012	-24.521	135.4	13	24.005	2.096	0.7	0.9	-493	1.278	0	-0.753	-66.236	0.822	-1.261	-0.093	-0.82	0	607	172.604	-43.5436	0	-0.62	0	0	359	-136	0.998	1.109	49.013	0.729	53.244	0.013	2.491	0	0
01:00:24.250000	0	-1.012	-0.347	0	0.271	89.507	2.564	1.733	69.378	1.733	69.369	69.422	-6.344	40.281	-42.881	181.1	13	24.005	2.114	0.7	0.9	-493	0.136	0	-0.778	69.68	0.689	-1.25	-0.095	-0.836	0	607	172.604	-43.5436	0	0	0	0	0	179	0.745	1.039	49.042	0.12	53.31	0.013	2.492	0	0
01:00:24.350000	0	-0.636	0.09	0	0.342	118.795	2.564	1.733	69.393	1.733	69.369	69.422	51.494	27.45	-39.851	199.1	13	24.004	2.132	0.7	0.9	-493	0.2	0	-0.686	34.867	0.32	-1.179	-0.08	-0.898	0	607	172.604	-43.5436	0	0	0	0	0	161	1.121	1.129	49.051	0.074	53.324	0.012	2.494	0	0
01:00:24.450000	0	-0.877	-0.359	0	0.407	64.373	2.564	1.733	69.409	1.733	69.369	69.422	41.946	3.421	-19.007	214.7	13	24.004	2.15	0.7	0.9	-493	0.025	0	-0.911	6.299	0.504	-1.12	-0.078	-0.948	0	608	172.604	-43.5436	0	0	0	0	2	147	1.733	1.329	49.062	0.014	53.341	0.012	2.495	0	0
01:00:24.550000	0	-1.262	-0.846	0	1.269	88.637	2.564	1.733	69.42	1.733	69.369	69.422	49.122	-37.434	2.08	225	13	24.005	2.168	0.7	0.9	-493	0.106	0	-1.169	-20.806	0.929	-1.103	-0.043	-0.96	0	608	172.604	-43.5436	0	0	0	0	4	139	1.99	1.53	49.068	0.045	53.352	0.011	2.496	0	0
01:00:24.650000	0	-1.131	-0.016	0	0.501	116.682	1.818	1.733	69.43	1.978	69.423	69.489	-42.471	25.573	-48.638	241.7	13	24.006	2.187	0.7	0.9	-493	0.184	0	-1.159	17.769	0.813	-1.109	-0.028	-0.962	0	608	172.604	-43.5436	0	0	0	0	6	124	1.548	1.666	49.076	0.13	53.362	0.011	2.497	0	0
01:00:24.750000	0	-0.899	0.334	0	0.619	76.633	1.818	1.888	69.439	1.978	69.423	69.489	-40.889	16.737	-19.007	235.7	13	24.004	2.205	0.7	0.9	-493	0.079	0	-0.77	20.636	0.442	-1.098	-0.095	-0.973	0	608	172.604	-43.5436	0	0.775	0	0	7	131	1.358	1.787	49.083	0.066	53.371	0.011	2.498	0	0
01:00:24.850000	0	0.026	-0.266	0	-0.183	102.254	1.818	1.99	69.453	1.978	69.423	69.489	45.838	8.021	-48.395	245.8	13	24.003	2.226	0.7	0.9	-493	0.148	0	-0.202	2.76	0.071	-1.094	-0.168	-0.981	0	608	172.604	-43.5436	0	1.285	0	0	6	120	2.129	1.971	49.094	0.112	53.385	0.01	2.499	0	0
01:00:24.950000	0	-0.256	-0.108	0	0.291	131.43	1.818	2.129	69.459	1.978	69.423	69.489	81.904	-43.487	-6.039	241	13	24.004	2.25	0.7	0.9	-493	0.062	0	-0.35	-35.294	0.479	-1.066	-0.151	-0.998	3	609	172.604	-43.5436	0	1.205	0	0	6	125	2.577	2.184	49.099	0.053	53.391	0.01	2.5	0	0
01:00:25.050000	0	-1.111	-0.981	0	1.489	30.202	1.818	2.273	69.478	1.978	69.423	69.489	-7.074	-7.413	15.714	235.7	13	24.005	2.277	0.7	0.9	-493	0.086	0	-0.851	-28.914	1.207	-1.105	-0.088	-0.957	0	609	172.604	-43.5436	0	1.415	0	0	8	132	2.803	2.324	49.112	0.085	53.409	0.011	2.501	0	0
01:00:25.150000	0	-0.595	-0.138	0	0.923	72.469	1.538	2.284	69.49	2.49	69.49	69.629	-49.343	-8.503	14.623	239.6	13	24.006	2.308	0.7	0.9	-493	0.115	0	-0.919	-20.522	1.324	-1.139	-0.063	-0.925	1	609	172.604	-43.5436	0	0.775	0	0	9	129	1.888	2.359	49.122	0.086	53.422	0.011	2.502	0	0
01:00:25.250000	0	-0.735	-0.056	0	1.246	89.29	1.538	2.361	69.513	2.49	69.49	69.629	-42.896	-9.774	36.619	235.8	13	24.005	2.339	0.7	0.9	-493	0.228	0	-0.701	36.85	0.964	-1.158	-0.159	-0.917	0	609	172.604	-43.5436	0	0.44	0	0	9	133	2.273	2.379	49.143	0.226	53.445	0.011	2.503	0	0
01:00:25.350000	0	-0.054	-0.406	0	-0.138	73.582	1.538	2.495	69.533	2.49	69.49	69.629	-2.452	70.847	-0.283	239.6	13	24.004	2.371	0.7	0.9	-493	0.147	0	-0.153	40.525	0.147	-1.118	-0.194	-0.96	0	610	172.604	-43.5436	0	1.055	0	0	8	128	2.361	2.465	49.155	0.107	53.445	0.012	2.504	0	0
01:00:25.450000	0	0.052	0.048	0	-0.212	132.216	1.538	2.52	69.545	2.49	69.49	69.629	28.87	17.221	86.126	236.5	13	24.004	2.407	0.7	0.9	-493	0.216	0	-0.147	-6.861	0.122	-1.09	-0.153	-0.984	0	610	172.604	-43.5436	0	0.795	0	0	9	133	2.793	2.596	49.164	0.125	53.445	0.012	2.506	0	0
01:00:25.550000	0	-1.152	-0.251	0	1.199	107.855	1.538	2.551	69.568	2.49	69.49	69.629	1.623	37.376	68.856	229.8	13	24.004	2.443	0.7	0.9	-493	0.076	0	-0.846	6.064	0.896	-1.109	-0.063	-0.959	0	610	172.604	-43.5436	0	0.28	0	0	9	139	3.04	2.7	49.178	0.071	53.445	0.012	2.507	0	0
01:00:25.650000	0	-1.044	-0.022	0	1.086	40.14	1.538	2.577	69.585	2.49	69.49	69.629	-6.284	-22.061	-11.796	230.5	13	24.005	2.479	0.7	0.9	-493	0.126	0	-1.077	-8.584	1.136	-1.105	-0.041	-0.97	0	611	172.604	-43.5437	0	0.285	0	0	10	140	2.88	2.708	49.193	0.101	53.445	0.013	2.508	0	0
01:00:25.750000	0	-0.948	0.417	0	2.058	237.333	1.538	2.793	69.612	2.49	69.49	69.629	-69.657	-52.081	-115.595	227	13	24.006	2.516	0.7	0.9	-493	0.7	0	-0.93	-10.578	1.333	-1.109	-0.108	-0.962	0	611	172.604	-43.5437	0	1.21	0	0	11	144	2.284	2.633	49.206	0.15	53.445	0.013	2.509	0	0
01:00:25.850000	0	-0.856	0.16	0	0.932	80.502	0.99	2.793	69.64	3.17	69.63	69.877	22.909	39.313	-18.28	222.6	13	24.005	2.558	0.7	0.9	-493	0.22	0	-0.504	21.155	0.878	-1.139	-0.205	-0.943	0	611	172.604	-43.5437	0	1.08	0	0	10	147	2.52	2.572	49.221	0.166	53.445	0.014	2.511	0	0
01:00:25.950000	0	-0.032	-0.205	0	0.025	41.764	0.99	2.88	69.662	3.17	69.63	69.877	15.368	-10.258	16.138	226	13	24.003	2.599	0.7	0.9	-493	0.189	0	0.052	6.548	0.031	-1.105	-0.162	-0.97	0	612	172.604	-43.5437	0	0.435	0	0	9	143	2.495	2.599	49.237	0.167	53.445	0.014	2.512	0	0
01:00:26.050000	0	-0.11	-0.238	0	-0.306	151.22	0.99	3.04	69.674	3.17	69.63	69.877	87.256	-10.682	53.283	217.7	13	24.001	2.638	0.7	0.9	-493	0.15	0	0.074	11.19	0.015	-1.068	-0.136	-1.002	0	612	172.604	-43.5437	0	1.235	0	0	9	151	2.551	2.731	49.247	0.102	53.445	0.015	2.514	0	0
01:00:26.150000	0	-0.579	0.055	0	1.13	104.575	0.99	3.04	69.69	3.17	69.63	69.877	53.501	17.1	-33.974	197.6	13	24.002	2.678	0.7	0.9	-493	0.611	0	-0.432	-1.034	1.217	-1.004	-0.054	-1.029	0	612	172.604	-43.5437	0	0.8	0	0	10	172	3.343	2.94	49.257	0.302	53.445	0.015	2.515	0	0
01:00:26.250000	0	-1.032	-0.488	0	2.448	149.147	0.99	3.045	69.725	3.17	69.63	69.877	66.091	-25.268	-57.788	198.7	13	24.003	2.713	0.7	0.9	-493	0.139	0	-0.843	-14.865	1.838	-0.981	-0.078	-1.04	0	613	172.604	-43.5437	0	0.025	0	0	9	170	3.554	3.132	49.276	0.121	53.445	0.016	2.517	0	0
01:00:26.350000	0	-1.683	-0.111	0	1.072	93.075	0.99	3.148	69.753	3.17	69.63	69.877	-14.616	55.473	22.986	186.1	13	24.003	2.744	0.7	0.9	-493	0.447	0	-0.894	19.669	1.197	-0.985	-0.138	-1.04	0	613	172.604	-43.5437	0	0.54	0	0	9	-177	3.04	3.229	49.295	0.446	53.445	0.016	2.519	0	0
01:00:26.450000	0	-0.739	0.485	0	1.393	180.247	0.99	3.343	69.77	3.17	69.63	69.877	-72.698	-49.237	58.312	179.5	13	24.003	2.766	0.7	0.9	-493	0.12	0	-0.669	-22.432	1.113	-0.955	-0.153	-1.056	0	613	172.604	-43.5437	0	1.49	0	0	9	-171	3.462	3.262	49.308	0.068	53.445	0.017	2.52	0	0
01:00:26.550000	0	-0.287	0.209	0	0.363	209.638	0.99	3.462	69.787	3.17	69.63	69.877	-84.496	-32.289	92.852	184.6	13	24.002	2.777	0.7	0.9	-493	0.248	0	-0.259	-22.846	0.554	-1.041	-0.097	-1.01	0	614	172.604	-43.5437	0	1.57	0	0	8	-177	3.045	3.289	49.314	0.026	53.445	0.018	2.522	0	0
01:00:26.650000	0	-0.204	0.621	0	0.867	157.972	0.99	3.554	69.809	3.17	69.63	69.877	9.773	-74.597	-73.603	178.6	13	24.003	2.788	0.7	0.9	-493	0.243	0	-0.288	-22.488	0.379	-1.096	-0.06	-0.973	0	614	172.604	-43.5437	0	1.055	0	0	6	-173	3.148	3.37	49.323	0.211	53.445	0.018	2.524	0	0
01:00:26.750000	0	-0.774	-0.023	0	1.156	338.102	0.99	3.858	69.869	3.17	69.63	69.877	53.44	128.044	-156.618	170.1	13	24.003	2.799	0.7	0.9	-493	0.55	0	-0.708	-16.232	1.316	-1.092	-0.063	-0.975	0	614	172.604	-43.5437	0	1.98	0	0	4	-166	3.858	3.538	49.345	0.163	53.445	0.019	2.526	0	0
01:00:26.850000	0	-0.375	-0.067	0	1.274	272.855	3.125	3.904	69.888	3.915	69.88	69.964	52.771	-58.618	-161.466	176.2	13	24.002	2.811	0.7	0.9	-493	0.209	0	-0.447	-49.2	1.169	-1.092	-0.162	-0.981	0	615	172.604	-43.5437	0	1.75	0	0	4	-172	3.945	3.737	49.357	0.12	53.445	0.02	2.528	0	0
01:00:26.950000	0	-0.009	-0.418	0	0.155	69.913	3.125	3.925	69.904	3.915	69.88	69.964	42.067	-14.797	13.048	177.8	13	24.001	2.824	0.7	0.9	-493	0.15	0	-0.185	-3.072	0.395	-1.124	-0.239	-0.949	0	615	172.604	-43.5437	0	0.335	0	0	4	-174	3.904	3.908	49.366	0.109	53.445	0.021	2.53	0	0
01:00:27.050000	0	-0.725	-0.179	0	1.689	149.514	3.125	3.945	69.93	3.915	69.88	69.964	-10.054	-69.513	69.947	172.9	13	24.002	2.833	0.7	0.9	-493	0.838	0	-0.519	-20.144	1.025	-1.096	-0.162	-0.97	0	616	172.604	-43.5437	0	0.205	0	0	6	-167	4.259	4.045	49.379	0.251	53.445	0.021	2.532	0	0
01:00:27.150000	0	-0.499	-0.04	0	1.661	303.56	2.778	4.218	69.967	4.37	69.966	70.052	-120.44	-42.155	140.964	169.1	13	24	2.843	0.7	0.9	-493	0.026	0	-0.488	-21.835	1.261	-1.137	-0.112	-0.94	0	616	172.604	-43.5437	0	1.465	0	0	6	-163	4.218	4.154	49.4	0.023	53.445	0.022	2.534	0	0
01:00:27.250000	0	0.04	0.345	0	0.056	155.398	2.778	4.259	69.984	4.37	69.966	70.052	-66.494	53.355	-35.549	168.8	13	23.009	2.857	0.7	0.9	-493	0.216	0	-0.087	20.78	0.376	-1.226	-0.119	-0.862	0	617	172.604	-43.5437	0	1.57	0	0	6	-163	3.925	4.263	49.407	0.18	53.445	0.023	2.536	0	0
01:00:27.350000	0	-0.007	-0.023	0	0.037	255.846	2.778	4.563	70.005	4.37	69.966	70.052	60.86	71.331	-123.654	179	13	24	2.868	0.7	0.9	-493	0.139	0	-0.338	44.186	0.502	-1.201	-0.11	-0.889	0	617	172.604	-43.5437	0	1.725	0	0	5	-174	4.563	4.421	49.427	0.098	53.445	0.024	2.539	0	0
01:00:27.450000	0	-1.073	-0.893	0	1.935	271.074	2.778	4.753	70.048	4.37	69.966	70.052	129.95	-62.795	-78.329	179.6	13	23.009	2.885	0.7	0.9	-493	0.356	0	-0.717	-28.297	1.277	-1.079	-0.108	-0.984	0	618	172.604	-43.5437	0	2.47	0	0	5	-175	4.964	4.609	49.458	0.157	53.445	0.025	2.541	0	0
01:00:27.550000	0	-0.315	-0.442	0	1.205	167.896	4.348	4.774	70.064	4.814	70.053	70.132	103.798	20.066	-44.032	180.8	13	23.009	2.905	0.7	0.9	-493	0.205	0	-0.578	-6.691	1.012	-1.107	-0.116	-0.963	0	618	172.604	-43.5437	0	1.055	0	0	6	-175	4.774	4.762	49.471	0.156	53.445	0.026	2.544	0	0
01:00:27.650000	0	-0.812	1.287	0	2.244	230.562	4.348	4.923	70.105	4.814	70.053	70.132	-70.265	-76.171	84.126	183.2	13	23.009	2.924	0.7	0.9	-493	0.947	0	-0.605	2.794	0.973	-1.032	-0.078	-1.017	0	619	172.604	-43.5437	0	0.85	0	0	7	-176	4.923	4.865	49.491	0.666	53.445	0.027	2.547	0	0
01:00:27.750000	0	-0.422	0.069	0	1.105	346.401	3.333	4.964	70.138	5.014	70.134	70.244	-151.762	-89.668	104.971	178.5	13	23.008	2.948	0.7	0.9	-493	0.145	0	-0.444	-43.184	0.948	-1.071	-0.041	-0.987	0	619	172.604	-43.5437	0	0.95	0	0	7	-172	5	4.945	49.518	0.055	53.445	0.029	2.55	0	0
01:00:27.850000	0	-0.104	0.08	0	0.931	56.826	3.333	5	70.154	5.014	70.134	70.244	6.306	6.568	43.951	183.3	13	23.008	2.973	0.7	0.9	-493	0.08	0	-0.307	7.2	0.586	-1.186	-0.063	-0.892	0	620	172.604	-43.5437	0	0.385	0	0	7	-176	4.753	5.027	49.527	0.067	53.445	0.03	2.552	0	0
01:00:27.950000	0	-0.7	-0.455	0	1.936	173.699	3.333	5.144	70.21	5.014	70.134	70.244	122.409	21.337	29.954	183	13	23.008	3.004	0.7	0.9	-493	0.575	0	-0.598	-7.068	1.056	-1.162	-0.045	-0.917	0	620	172.604	-43.5437	0	0.9	0	0	5	-178	5.35	5.14	49.552	0.547	53.445	0.031	2.556	0	0
01:00:28.050000	0	-0.483	-0.058	0	1.116	367.918	3.704	5.144	70.254	5.196	70.248	70.352	117.969	-13.042	-236.906	187.3	13	23.007	3.038	0.7	0.9	-493	0.184	0	-0.404	-36.229	1.039	-1.145	-0.056	-0.927	0	621	172.604	-43.5437	0	0.72	0	0	5	178	5.509	5.259	49.583	0.115	53.445	0.032	2.559	0	0
01:00:28.150000	0	-0.146	0.06	0	-0.362	128.188	3.704	5.201	70.277	5.196	70.248	70.352	50.947	7.052	70.189	189.3	13	23.008	3.072	0.7	0.9	-493	0.197	0	-0.312	-8.704	0.574	-1.103	-0.108	-0.955	0	622	172.604	-43.5437	0	0.285	0	0	5	176	5.201	5.339	49.598	0.058	53.445	0.033	2.562	0	0
01:00:28.250000	0	-0.303	-0.342	0	1.082	140.595	3.704	5.35	70.34	5.196	70.248	70.352	30.694	8.324	101.577	188.2	13	23.007	3.108	0.7	0.9	-493	0.904	0	-0.552	-32.757	1.319	-1.132	-0.125	-0.938	0	622	172.604	-43.5438	0	1.03	0	0	6	178	5.494	5.39	49.634	0.724	53.445	0.034	2.566	0	0
01:00:28.350000	0	-0.338	-0.123	0	0.308	309.978	3.03	5.35	70.372	5.357	70.356	70.518	-139.902	-55.955	114.12	182.2	13	23.006	3.152	0.7	0.9	-493	0.254	0	-0.269	-31.157	0.896	-1.199	-0.024	-0.871	3	623	172.604	-43.5438	0	0.745	0	0	6	-176	5.442	5.432	49.651	0.037	53.445	0.035	2.569	0	0
01:00:28.450000	0	0.373	0.622	0	-0.477	137.646	3.03	5.35	70.407	5.357	70.356	70.518	83.059	53.113	1.474	186.6	13	23.005	3.197	0.7	0.9	-493	0.592	0	-0.084	27.301	0.352	-1.261	-0.084	-0.824	0	623	172.604	-43.5438	0	0	0	0	5	178	5.144	5.475	49.668	0.193	53.445	0.037	2.573	0	0
01:00:28.550000	0	-1.174	-0.457	0	2.582	232.826	3.03	5.381	70.475	5.357	70.356	70.518	166.016	-30.837	-35.973	188.2	13	23.006	3.245	0.7	0.9	-493	0.55	0	-0.476	11.707	1.254	-1.203	-0.108	-0.882	0	624	172.604	-43.5438	0	0.155	0	0	3	175	5.859	5.53	49.696	0.438	53.445	0.037	2.576	0	0
01:00:28.650000	0	-0.161	-0.457	0	1.197	294.808	3.704	5.381	70.527	5.354	70.52	70.657	144.425	-20.426	-129.956	194.4	13	23.004	3.296	0.7	0.9	-493	0.224	0	-0.272	-10.277	1.22	-1.192	-0.252	-0.893	0	625	172.604	-43.5438	0	0.155	0	0	3	169	5.808	5.551	49.736	0.133	53.445	0.038	2.58	0	0
01:00:28.750000	0	0.196	-0.362	0	-0.274	136.135	3.704	5.381	70.552	5.354	70.52	70.657	29.599	-34.408	72.128	187.7	13	23.005	3.348	0.7	0.9	-493	0.303	0	-0.243	24.256	0.576	-1.107	-0.207	-0.965	0	625	172.604	-43.5438	0	0	0	0	4	176	5.087	5.498	49.751	0.164	53.445	0.039	2.584	0	0
01:00:28.850000	0	-1.688	2.01	0	1.967	172.469	3.704	5.201	70.629	5.354	70.52	70.657	99.906	-15.705	56.858	189.3	13	23.006	3.417	0.7	0.9	-493	1.133	0	-0.617	-1.25	1.303	-1.128	-0.151	-0.954	0	626	172.604	-43.5438	0	-0.9	0	0	5	176	5.556	5.414	49.789	0.165	53.445	0.04	2.588	0	0
01:00:28.950000	0	-0.207	-0.085	0	0.543	456.512	3.03	5.144	70.682	5.147	70.663	70.816	-130.719	14.86	310.933	177.4	13	23.003	3.482	0.7	0.9	-493	0.31	0	-0.214	20.416	0.874	-1.184	-0.013	-0.887	0	626	172.604	-43.5438	0	-1.185	0	0	4	-173	5.381	5.328	49.822	0.24	53.445	0.041	2.592	0	0
01:00:29.050000	0	0.273	0.632	0	0.17	83.974	3.03	5.144	70.698	5.147	70.663	70.816	19.078	64.068	-0.828	182	13	23.003	3.548	0.7	0.9	-493	0.214	0	-0.126	39.204	0.298	-1.218	-0.034	-0.852	0	627	172.604	-43.5438	0	-0.285	0	0	2	180	4.866	5.246	49.833	0.093	53.445	0.041	2.596	0	0
01:00:29.150000	0	-0.322	0.353	0	4.743	160.373	3.03	5.108	70.769	5.147	70.663	70.816	-25.137	-18.913	-116.322	184.1	13	23.004	3.616	0.7	0.9	-493	1.513	0	-0.567	-46.546	1.174	-1.212	-0.075	-0.879	0	627	172.604	-43.5438	0	-0.18	0	0	0	176	5.108	5.208	49.863	0.723	53.445	0.042	2.601	0	0
01:00:29.250000	0	-0.152	-0.253	0	0.856	352.606	3.333	5.087	70.836	5.011	70.822	70.99	56.664	-64.489	-231.453	186.6	13	23.003	3.684	0.7	0.9	-493	0.521	0	-0.225	-61.582	1.139	-1.237	-0.147	-0.862	0	628	172.604	-43.5438	0	-0.285	0	0	359	172	5.736	5.208	49.908	0.206	53.445	0.043	2.605	0	0
01:00:29.350000	0	0.087	0.037	0	0.84	145.119	3.333	4.954	70.86	5.011	70.822	70.99	33.918	55.11	-56.091	195	13	23.002	3.751	0.7	0.9	-493	0.15	0	-0.11	16.974	0.372	-1.237	-0.211	-0.843	0	628	172.604	-43.5438	0	-0.77	0	0	0	165	4.943	5.172	49.922	0.043	53.445	0.043	2.609	0	0
01:00:29.450000	0	-0.471	-0.625	0	0.398	89.239	3.333	4.943	70.898	5.011	70.822	70.99	-48.431	-19.216	21.592	194.4	13	23.001	3.815	0.7	0.9	-493	0.352	0	-0.64	-39.304	1.181	-1.231	-0.153	-0.862	0	629	172.604	-43.5438	0	-0.72	0	0	2	168	4.933	5.102	49.938	0.161	53.445	0.043	2.613	0	0
01:00:29.550000	0	-0.43	-0.297	0	1.661	208.12	3.03	4.943	71.002	4.917	70.996	71.188	-42.896	-113.334	51.889	190.9	13	23.001	3.88	0.7	0.9	-493	0.239	0	-0.484	-30.109	1.374	-1.229	-0.134	-0.857	0	630	172.604	-43.5438	0	-0.055	0	0	3	172	4.943	5.045	49.996	0.239	53.445	0.044	2.618	0	0
01:00:29.650000	0	0.354	1.171	0	0.636	114.247	3.03	4.933	71.031	4.917	70.996	71.188	-13.278	47.06	-53.909	196.9	13	22.009	3.944	0.7	0.9	-493	0.212	0	0.06	12.333	0.464	-1.301	-0.17	-0.782	0	630	172.604	-43.5438	0	-0.05	0	0	4	167	4.954	4.997	50.016	0.196	53.445	0.044	2.622	0	0
01:00:29.750000	0	-0.122	0.036	0	-0.423	364.692	3.03	4.866	71.059	4.917	70.996	71.188	117.178	25.271	-222.242	211.3	13	23.001	4.008	0.7	0.9	-493	0.195	0	-0.256	34.439	1.044	-1.271	-0.157	-0.816	0	631	172.604	-43.5438	0	-0.385	0	0	3	152	5.221	4.914	50.036	0.146	53.445	0.044	2.627	0	0
01:00:29.850000	0	-0.235	-0.679	0	2.457	324.423	5	4.609	71.19	4.503	71.19	71.317	115.415	-46.574	-162.435	220.5	13	22.009	4.067	0.7	0.9	-493	0.169	0	-0.426	-15.268	1.622	-1.177	-0.267	-0.906	1	631	172.604	-43.5438	0	-1.62	0	0	3	143	4.609	4.737	50.101	0.155	53.445	0.045	2.631	0	0
01:00:29.950000	0	-0.216	-1.601	0	-0.128	330.031	5	4.398	71.222	4.503	71.19	71.317	76.673	36.226	217.132	214.8	13	23.001	4.12	0.7	1.1	-493	0.484	0	-0.525	-25.256	0.966	-1.186	-0.256	-0.889	0	632	172.604	-43.5438	0	-2.34	0	0	5	150	3.961	4.476	50.117	0.415	53.445	0.045	2.636	0	0
01:00:30.050000	0	-2.316	0.829	0	1.953	252.586	3.448	3.961	71.336	3.703	71.336	71.583	22.544	25.271	204.771	213.8	13	23.001	4.165	0.7	1.1	-493	1.829	0	-0.639	7.52	1.223	-1.25	-0.287	-0.809	1	632	172.604	-43.5438	0	-3.24	0	0	7	153	4.398	4.184	50.16	0.477	53.445	0.045	2.64	0	0
01:00:30.150000	0	0.313	0.414	0	-0.35	233.633	3.448	3.698	71.387	3.703	71.336	71.583	-45.633	-13.163	174.837	220.6	13	22.008	4.199	0.7	1.1	-493	0.152	0	-0.138	29.084	0.281	-1.229	-0.397	-0.817	0	632	172.604	-43.5438	0	-3.5	0	0	6	145	3.698	3.856	50.191	0.147	53.445	0.045	2.645	0	0
01:00:30.250000	0	0.05	0.901	0	-1.536	320.283	3.448	3.421	71.436	3.703	71.336	71.583	157.015	129.618	33.65	222.6	13	22.009	4.227	0.7	1.1	-493	0.505	0	-0.619	58.474	0.438	-1.171	-0.306	-0.908	0	633	172.604	-43.5438	0	-2.7	0	0	6	143	3.421	3.487	50.223	0.386	53.445	0.045	2.649	0	0
01:00:30.350000	0	-1.914	0.783	0	0.05	632.017	5.882	2.731	71.614	2.715	71.602	71.788	-63.392	327.538	-241.087	224.2	13	23	4.248	0.7	1.1	-493	1.233	0	-1.165	74.762	0.997	-1.132	-0.181	-0.944	0	633	172.604	-43.5438	0	-4.835	0	0	8	144	2.474	3.126	50.321	1.094	53.445	0.044	2.653	0	0
01:00:30.450000	0	0.228	-0.229	0	-0.364	494.048	5.882	2.572	71.718	2.715	71.602	71.788	-308.857	-102.802	-82.389	198.2	13	22.009	4.253	0.7	1.1	-493	0.588	0	-0.895	-19.63	0.817	-0.985	-0.207	-1.045	0	633	172.604	-43.5438	0	-4.245	0	0	7	169	2.731	2.837	50.42	0.582	53.445	0.043	2.658	0	0
01:00:30.550000	0	-1.178	-0.92	0	0.331	296.142	0.435	2.561	71.841	2.279	71.802	73.275	-114.602	47.06	134.48	207.7	13	22.007	4.254	0.7	1.1	-493	0.605	0	-0.575	64.294	0.504	-1.034	-0.345	-0.979	0	634	172.604	-43.5438	0	-0.85	0	0	5	157	2.561	2.608	50.501	0.605	53.445	0.042	2.662	0	0
01:00:30.650000	0	-0.312	0.412	0	-0.477	155.171	0.435	2.505	71.866	2.279	71.802	73.275	-24.043	-60.01	-71.118	230.6	13	22.007	4.254	0.7	1.1	-493	0.233	0	-0.506	-9.615	0.16	-0.974	-0.304	-1.03	0	634	172.604	-43.5438	0	-0.335	0	0	3	132	2.572	2.348	50.519	0.203	53.445	0.041	2.666	0	0
01:00:30.750000	0	-1.08	-0.306	0	-0.603	146.266	0.435	2.474	71.927	2.279	71.802	73.275	-46.12	60.255	39.892	200.5	13	22.008	4.253	0.7	1.1	-493	0.829	0	-1.001	20.317	0.823	-0.996	-0.287	-1.019	0	634	172.604	-43.5439	0	-0.435	0	0	3	163	2.505	1.977	50.551	0.374	53.445	0.04	2.67	0	0
01:00:30.850000	0	-1.215	4.087	0	2.997	586.039	0.435	2.232	72.015	2.279	71.802	73.275	-321.203	137.728	-127.108	311.1	13	22.007	4.247	0.7	1.1	-493	1.664	0	-1.016	45.326	1.51	-1.041	-0.224	-1.006	0	634	172.604	-43.5438	0	-1.365	0	0	7	56	0.334	1.505	50.596	1.554	53.445	0.04	2.674	0	0
01:00:30.950000	0	-1.441	1.436	0	-1.196	198.315	0.435	2.057	72.084	2.279	71.802	73.275	-63.514	-28.295	-106.506	54.9	13	22.006	4.235	0.7	1.1	-493	0.881	0	-0.85	19.611	0.126	-0.953	-0.168	-1.06	0	634	172.604	-43.5438	0	-2.085	0	0	4	-51	0.298	1.118	50.646	0.775	53.445	0.039	2.678	0	0
01:00:31.050000	0	-0.153	-0.506	0	1.188	242.703	0.435	1.707	72.138	2.279	71.802	73.275	-13.278	52.265	-177.16	215.1	13	22.007	4.219	0.7	1.1	-493	0.464	0	-0.62	-22.101	0.16	-0.996	-0.33	-1.002	0	635	172.604	-43.5439	0	-2.625	0	0	2	147	2.057	0.936	50.694	0.259	53.445	0.038	2.682	0	0
01:00:31.150000	0	-0.263	-1.833	0	1.376	466.445	0.435	1.707	72.207	2.279	71.802	73.275	-54.817	58.015	-353.612	177.7	13	22.006	4.192	0.7	1.1	-493	0.865	0	-0.671	8.683	0.822	-1.024	-0.44	-0.965	0	635	172.604	-43.5439	0	-1.75	0	0	3	-175	0.709	0.827	50.746	0.854	53.445	0.037	2.686	0	0
01:00:31.250000	0	0.196	1.351	0	1.313	131.393	0.435	1.707	72.289	2.279	71.802	73.275	17.314	64.31	49.769	131.3	13	22.004	4.166	0.7	1.1	-493	0.503	0	-0.287	76.305	0.939	-1.011	-0.25	-1.021	0	635	172.604	-43.5439	0	0	0	0	7	-124	0.375	0.741	50.823	0.412	53.445	0.036	2.689	0	0
01:00:31.350000	0	0.321	0.158	0	0.219	400.244	0.435	1.707	72.33	2.279	71.802	73.275	133.052	250.972	-16.219	40.5	13	22.002	4.139	0.7	1.1	-493	0.291	0	0.055	131.853	0.049	-0.799	-0.112	-1.113	0	635	172.604	-43.5439	0	0	0	0	6	-35	0.416	0.789	50.855	0.218	53.445	0.035	2.693	0	0
01:00:31.450000	0	-0.064	0.663	0	0.204	628.533	0.435	1.707	72.412	2.279	71.802	73.275	-21.853	379.529	-227.151	78.6	13	22.001	4.11	0.7	1.1	-493	0.773	0	-0.632	174.229	-0.043	-0.682	-0.045	-1.13	0	635	172.604	-43.5439	0	0	0	0	5	-74	1.286	1.015	50.915	0.773	53.527	0.035	2.696	0	0
01:00:31.550000	0	-0.603	0.585	0	1.315	140.81	0.435	1.707	72.474	2.279	71.802	73.275	89.627	10.018	41.164	70.8	13	21.009	4.077	0.7	1.1	-493	0.869	0	-1.219	126.819	0.443	-0.37	-0.039	-1.108	0	635	172.604	-43.5439	0	0	0	0	359	-72	2.232	1.324	50.969	0.593	53.59	0.034	2.7	0	0
01:00:31.640000	0	-0.833	-0.274	0	-0.05	473.853	0.435	1.707	72.514	2.279	71.802	73.275	83.728	245.222	144.903	50.7	13	21.008	4.046	0.7	1.1	-493	0.519	0	-0.845	223.025	-0.406	-0.199	-0.142	-1.046	0	635	172.604	-43.5439	0	0	0	0	355	-56	1.317	1.558	50.996	0.515	53.63	0.034	2.703	0	0
01:00:31.750000	0	1.647	-0.447	0	0.213	547.115	0.435	1.939	72.616	2.279	71.802	73.275	-172.501	155.946	-218.667	45.6	13	21.007	4.005	0.7	1.1	-493	0.86	0	0.312	-18.099	-1.32	0.107	-0.289	-0.808	0	636	172.604	-43.5438	0	1.16	0	0	358	-48	1.707	1.795	51.073	0.765	53.731	0.033	2.706	0	0
01:00:31.850000	0	-1.436	0.179	0	-1.735	321.43	0.435	2.057	72.881	2.279	71.802	73.275	115.171	-49.176	157.082	42.6	13	21.005	3.967	0.7	1.1	-493	1.087	0	-0.928	-81.332	-1.309	-0.077	-0.069	-0.948	0	636	172.604	-43.5438	0	1.75	0	0	357	-46	2.217	2.011	51.271	0.846	53.997	0.033	2.71	0	0
01:00:31.940000	0	-1.705	0.34	0	-0.542	166.458	0.435	2.217	72.913	2.279	71.802	73.275	-52.932	70.605	42.921	36	13	21.003	3.934	0.7	1.1	-493	0.361	0	-1.421	69.465	-0.938	-0.045	-0.019	-0.905	0	636	172.604	-43.5438	0	1.39	0	0	355	-41	2.685	2.177	51.29	0.328	54.028	0.033	2.712	0	0
01:00:32.050000	0	-0.738	-0.807	0	-0.027	406.428	0.435	2.356	72.949	2.279	71.802	73.275	-232.164	16.918	-157.345	33.1	13	21	3.896	0.7	1.1	-493	0.796	0	-0.627	-5.429	-0.541	-0.021	-0.065	-0.897	0	636	172.604	-43.5438	0	1.495	0	0	355	-38	1.939	2.296	51.313	0.364	54.064	0.033	2.716	0	0
01:00:32.150000	0	0.102	0.047	0	0.274	320.448	0.435	2.613	73.043	2.279	71.802	73.275	15.611	-128.647	-176.19	31	13	20.009	3.864	0.7	0.9	-493	0.897	0	-0.123	-72.796	0.387	-0.135	-0.209	-0.979	0	637	172.604	-43.5438	0	1.98	0	0	357	-34	2.356	2.381	51.383	0.7	54.158	0.033	2.719	0	0
01:00:32.240000	0	0.354	-1.679	0	0	480.36	0.435	2.685	73.106	2.279	71.802	73.275	-166.541	-169.441	-144.378	26.8	13	20.007	3.835	0.7	0.9	-493	0.423	0	-0.273	17.837	0.09	-0.179	-0.263	-1	0	637	172.604	-43.5438	0	1.645	0	0	15	-12	2.613	2.493	51.426	0.328	54.158	0.033	2.722	0	0
01:00:32.350000	0	-1.551	-0.513	0	-1.021	90.588	0.435	2.731	73.174	2.279	71.802	73.275	60.982	13.771	15.835	36.8	13	20.004	3.801	0.7	0.9	-493	0.285	0	-1.213	16.23	-0.881	-0.128	-0.157	-1.014	0	637	172.604	-43.5438	0	0.59	0	0	29	-8	2.891	2.668	51.476	0.12	54.158	0.033	2.726	0	0
01:00:32.450000	0	-1.455	0.227	0	-1.626	188.532	0.435	2.891	73.202	2.279	71.802	73.275	-70.63	24.121	-93.781	37.7	13	20.003	3.764	0.7	0.9	-493	0.188	0	-1.293	4.557	-1.083	-0.122	-0.205	-1	0	637	172.604	-43.5438	0	1.03	0	0	45	7	2.731	2.852	51.499	0.146	54.158	0.033	2.729	0	0
01:00:32.540000	0	-0.49	0.37	0	-0.689	148.132	0.435	3.03	73.225	2.279	71.802	73.275	-5.371	-8.926	-133.834	34	13	20.001	3.731	0.7	0.9	-493	0.358	0	-0.673	-8.384	-0.629	-0.145	-0.297	-0.986	0	638	172.604	-43.5438	0	1.495	0	0	103	69	3.03	3.053	51.516	0.347	54.158	0.034	2.732	0	0
01:00:32.650000	0	-0.221	-0.767	0	-0.311	133.53	0.435	3.163	73.247	2.279	71.802	73.275	51.92	20.066	-61.544	32.6	13	19.009	3.692	0.7	0.9	-493	0.126	0	-0.306	10.289	-0.356	-0.165	-0.5	-0.932	0	638	172.604	-43.5438	0	1.36	0	0	133	100	3.524	3.351	51.535	0.108	54.158	0.034	2.736	0	0
01:00:32.750000	0	-0.318	-0.322	0	-0.277	131.721	0.435	3.163	73.264	2.279	71.802	73.275	65.726	-36.95	29.045	34.3	13	19.006	3.657	0.7	0.9	-493	0.08	0	-0.518	-21.701	-0.263	-0.139	-0.558	-0.905	0	638	172.604	-43.5438	0	0.665	0	0	157	123	3.709	3.618	51.548	0.067	54.158	0.035	2.74	0	0
01:00:32.840000	0	-0.99	-0.249	0	-0.517	148.166	1.408	3.163	73.282	3.438	73.275	73.443	-34.139	56.321	57.707	33	13	19.005	3.625	0.7	0.9	-493	0.253	0	-0.838	43.024	-0.303	-0.179	-0.517	-0.932	0	639	172.604	-43.5438	0	0	0	0	175	142	4.197	3.794	51.562	0.168	54.158	0.035	2.743	0	0
01:00:32.940000	0	-0.95	-0.521	0	-0.126	158.039	1.408	3.163	73.297	3.438	73.275	73.443	-22.279	92.334	-43.427	28.4	13	19.005	3.588	0.7	1.1	-493	0.158	0	-0.735	103.016	-0.428	-0.073	-0.474	-0.89	0	639	172.604	-43.5438	0	0	0	0	183	155	3.853	3.863	51.574	0.129	54.158	0.036	2.746	0	0
01:00:33.040000	0	-0.043	-0.219	0	-0.798	95.286	1.408	3.472	73.322	3.438	73.275	73.443	24.247	44.76	-26.278	32	13	19.004	3.549	0.7	1.1	-493	0.313	0	-0.24	51.508	-0.461	0.03	-0.58	-0.741	0	639	172.604	-43.5438	0	1.545	0	0	184	152	3.621	3.803	51.596	0.257	54.158	0.036	2.75	0	0
01:00:33.140000	0	0.165	-0.361	0	-0.757	158.247	1.408	3.524	73.341	3.438	73.275	73.443	-42.106	9.413	106.728	34.9	13	19.003	3.515	0.7	1.1	-493	0.231	0	0.023	10.734	-0.723	0.09	-0.517	-0.727	0	640	172.604	-43.5438	0	1.805	0	0	183	148	3.77	3.672	51.61	0.181	54.158	0.037	2.754	0	0
01:00:33.240000	0	-0.694	-1.045	0	-1.722	28.562	1.408	3.621	73.367	3.438	73.275	73.443	-3.851	1.968	22.743	35.8	13	19.002	3.482	0.7	1.1	-493	0.701	0	-0.113	4.687	-1.307	0.096	-0.403	-0.763	0	640	172.604	-43.5438	0	0.745	0	0	176	140	3.472	3.511	51.634	0.637	54.158	0.037	2.757	0	0
01:00:33.340000	0	0.063	-0.913	0	-0.653	203.02	1.408	3.621	73.404	3.438	73.275	73.443	86.222	-68.363	48.436	33.5	13	19	3.448	0.7	1.1	-493	0.5	0	-0.067	-49.396	-1.072	0.105	-0.494	-0.717	0	640	172.604	-43.5438	0	0.485	0	0	174	141	3.163	3.37	51.659	0.241	54.158	0.038	2.761	0	0
01:00:33.440000	0	-0.574	-0.038	0	-0.091	167.564	1.408	3.621	73.431	3.438	73.275	73.443	43.649	-97.597	26.318	35.1	13	18.008	3.413	0.7	1.1	-493	0.273	0	-0.541	-78.485	-0.473	0.011	-0.5	-0.806	0	641	172.604	-43.5438	0	0	0	0	178	143	3.014	3.331	51.676	0.046	54.158	0.038	2.765	0	0
01:00:33.550000	0	-0.987	-0.407	0	-0.39	117.663	1.818	3.472	73.45	3.037	73.446	73.516	7.705	28.66	-81.298	40.3	13	18.006	3.375	0.7	1.1	-493	0.033	0	-0.731	30.513	-0.391	-0.062	-0.539	-0.835	0	641	172.604	-43.5438	0	-0.745	0	0	178	138	2.747	3.461	51.692	0.021	54.158	0.039	2.769	0	0
01:00:33.640000	0	-0.357	-0.384	0	-0.677	191.905	1.818	3.163	73.459	3.037	73.446	73.516	24.43	71.634	-95.841	29.6	13	18.007	3.341	0.7	1.1	-493	0.105	0	-0.366	63.605	-0.501	-0.024	-0.619	-0.722	0	641	172.604	-43.5438	0	-2.29	0	0	178	148	3.77	3.654	51.699	0.06	54.158	0.039	2.773	0	0
01:00:33.740000	0	-0.241	-0.457	0	-0.833	196.378	1.818	3.014	73.476	3.037	73.446	73.516	14.638	49.239	-132.501	21.5	13	18.008	3.296	0.7	1.1	-493	0.123	0	-0.112	50.835	-0.725	0.062	-0.75	-0.568	3	642	172.604	-43.5438	0	-2.29	0	0	178	157	4.897	3.719	51.712	0.122	54.158	0.039	2.777	0	0
01:00:33.840000	0	-0.211	-1.366	0	-0.933	172.147	1.818	2.747	73.489	3.037	73.446	73.516	-6.04	49.239	-116.868	21.5	13	18.008	3.249	0.7	1.1	-493	0.208	0	-0.045	43.591	-0.879	0.088	-0.884	-0.342	0	642	172.604	-43.5438	0	-1.335	0	0	176	155	4.897	3.293	51.72	0.13	54.158	0.039	2.781	0	0
01:00:33.940000	0	0.197	-0.982	0	-0.564	114.159	1.818	2.747	73.503	3.037	73.446	73.516	68.949	4.995	-40.215	21.5	13	18.008	3.199	0.7	1.1	-493	0.105	0	0.118	11.494	-0.67	0.096	-0.963	-0.169	0	642	172.604	-43.5438	0	-1.335	0	0	170	149	4.897	2.296	51.729	0.06	54.158	0.039	2.781	0	0
01:00:34.040000	0	0.194	-0.888	0	-0.562	58.74	1.818	2.747	73.514	3.037	73.446	73.516	24.308	33.502	0.929	21.5	13	18.008	3.151	0.7	1.1	-493	0.096	0	0.247	29.155	-0.492	0.03	-1.032	-0.113	0	642	172.604	-43.5438	0	-1.335	0	0	162	141	4.897	1.177	51.735	0.096	54.158	0.039	2.781	0	0
01:00:34.150000	0	0.431	-0.856	0	-0.649	73.429	1.754	2.747	73.521	2.747	73.516	73.564	9.773	35.621	-28.035	21.5	13	18.008	3.099	0.7	1.1	-493	0.046	0	0.386	34.307	-0.525	0.017	-1.067	-0.002	0	642	172.604	-43.5438	0	-1.335	0	0	153	132	4.897	0.336	51.74	0.016	54.158	0.039	2.781	0	0
01:00:34.240000	0	0.391	-0.719	0	-0.326	100.189	1.754	2.747	73.526	2.747	73.516	73.564	29.417	12.984	-57.788	21.5	13	18.008	3.056	0.7	1.1	-493	0.022	0	0.432	13.811	-0.476	0.009	-1.088	0.06	0	642	172.604	-43.5438	0	-1.335	0	0	144	123	4.897	0	51.744	0.022	54.158	0.039	2.781	0	0
01:00:34.340000	0	0.494	-0.859	0	-0.478	148.022	1.754	2.747	73.535	2.747	73.516	73.564	56.542	26.421	-65.059	21.5	13	18.008	3.009	0.7	1.1	-493	0.085	0	0.459	21.204	-0.469	-0.043	-1.131	0.156	0	642	172.604	-43.5438	0	-1.335	0	0	134	113	4.897	0	51.751	0.085	54.158	0.039	2.781	0	0
01:00:34.450000	0	0.662	-0.92	0	-0.435	146.638	1.754	2.747	73.544	2.747	73.516	73.564	13.422	38.223	-94.993	21.5	13	18.008	2.96	0.7	1.1	-493	0.201	0	0.566	37.781	-0.325	-0.113	-1.164	0.297	0	642	172.604	-43.5438	0	-1.335	0	0	123	102	4.897	0	51.759	0.197	54.158	0.039	2.781	0	0
01:00:34.540000	0	0.613	-0.999	0	-0.06	79.416	1.754	2.747	73.556	2.747	73.516	73.564	28.748	36.165	14.502	21.5	13	18.008	2.921	0.7	1.1	-493	0.126	0	0.655	36.879	-0.114	-0.145	-1.147	0.407	0	642	172.604	-43.5438	0	-1.335	0	0	114	93	4.897	0	51.769	0.121	54.158	0.039	2.781	0	0
01:00:34.640000	0	0.797	-0.755	0	0.108	86.968	2.041	2.747	73.565	2.747	73.565	73.609	50.399	19.279	17.29	21.5	13	18.008	2.877	0.7	1.1	-493	0.111	0	0.663	15.842	-0.023	-0.218	-1.183	0.401	1	642	172.604	-43.5438	0	-1.335	0	0	103	82	4.897	0	51.776	0.111	54.158	0.039	2.781	0	0
01:00:34.740000	0	0.612	-0.907	0	-0.138	72.331	2.041	2.747	73.578	2.747	73.565	73.609	-14.494	-17.279	40.558	21.5	13	18.008	2.833	0.7	1.1	-493	0.102	0	0.567	-16.963	-0.187	-0.244	-1.194	0.37	0	642	172.604	-43.5438	0	-1.335	0	0	93	72	4.897	0	51.788	0.089	54.158	0.039	2.781	0	0
01:00:34.840000	0	0.375	-0.699	0	-0.222	69.846	2.041	2.747	73.585	2.747	73.565	73.609	-13.703	-15.403	40.74	21.5	13	18.008	2.791	0.7	1.1	-493	0.126	0	0.444	-17.971	-0.247	-0.235	-1.22	0.275	3	642	172.604	-43.5438	0	-1.335	0	0	84	63	4.897	0.003	51.794	0.107	54.158	0.039	2.781	0	0
01:00:34.940000	0	0.486	-0.795	0	-0.241	74.768	2.041	2.747	73.59	2.747	73.565	73.609	17.861	-0.574	-56.333	21.5	13	18.008	2.753	0.7	1.1	-493	0.06	0	0.491	-2.164	-0.175	-0.222	-1.222	0.264	0	642	172.604	-43.5438	0	-1.335	0	0	77	56	4.897	0.006	51.798	0.052	54.158	0.039	2.781	0	0
01:00:35.040000	0	0.545	-0.839	0	-0.134	57.906	2.041	2.747	73.6	2.747	73.565	73.609	30.208	4.631	-23.067	21.5	13	18.008	2.72	0.7	1.1	-493	0.045	0	0.576	5.355	-0.069	-0.276	-1.22	0.358	0	642	172.604	-43.5438	0	-1.335	0	0	70	49	4.897	0.005	51.808	0.044	54.158	0.039	2.781	0	0
01:00:35.140000	0	0.696	-0.933	0	0.022	61.362	1.613	2.747	73.611	2.747	73.609	73.668	-36.45	3.179	-21.734	21.5	13	18.008	2.694	0.7	1.1	-493	0.145	0	0.629	3.903	-0.036	-0.282	-1.207	0.404	0	642	172.604	-43.5438	0	-1.335	0	0	64	43	4.897	0.003	51.817	0.137	54.158	0.039	2.781	0	0
01:00:35.240000	0	0.567	-0.729	0	-0.062	61.827	1.613	2.747	73.619	2.747	73.609	73.668	-19.42	18.976	-23.43	21.5	13	18.008	2.675	0.7	1.1	-493	0.103	0	0.651	21.253	-0.167	-0.237	-1.177	0.428	0	642	172.604	-43.5438	0	-1.335	0	0	59	38	4.897	0.001	51.823	0.063	54.158	0.039	2.781	0	0
01:00:35.340000	0	0.641	-0.6	0	-0.081	50.3	1.613	2.747	73.63	2.747	73.609	73.668	8.252	14.134	-27.914	21.5	13	18.008	2.661	0.7	1.1	-493	0.142	0	0.711	13.473	-0.214	-0.233	-1.159	0.469	0	642	172.604	-43.5438	0	-1.335	0	0	55	34	4.897	0	51.831	0.125	54.158	0.039	2.781	0	0
01:00:35.440000	0	0.793	-0.836	0	-0.215	24.756	1.613	2.747	73.638	2.747	73.609	73.668	-5.067	14.013	-5.676	21.5	13	18.008	2.66	0.7	1.1	-493	0.032	0	0.752	14.068	-0.228	-0.241	-1.136	0.512	0	642	172.604	-43.5438	0	-1.335	0	0	53	32	4.897	0	51.838	0.032	54.158	0.039	2.781	0	0
01:00:35.540000	0	0.373	-0.597	0	-0.21	77.126	1.613	2.747	73.645	2.747	73.609	73.668	26.68	35.742	-14.704	21.5	13	18.008	2.663	0.7	1.1	-493	0.048	0	0.694	31.819	-0.189	-0.256	-1.151	0.523	0	642	172.604	-43.5438	0	-1.335	0	0	51	30	4.897	0	51.845	0.031	54.158	0.039	2.781	0	0
01:00:35.640000	0	0.731	-1.066	0	-0.162	139.029	1.613	2.747	73.655	2.747	73.609	73.668	26.741	-38.403	73.885	21.5	13	18.008	2.667	0.7	1.1	-493	0.098	0	0.764	-29.999	0.01	-0.303	-1.17	0.512	0	642	172.604	-43.5438	0	-1.335	0	0	50	29	4.897	0	51.853	0.097	54.158	0.039	2.781	0	0
01:00:35.740000	0	0.628	-0.644	0	0.078	38.047	1.613	2.747	73.668	2.747	73.609	73.668	-2.148	-19.882	16.017	21.5	13	18.008	2.671	0.7	1.1	-493	0.158	0	0.694	-27.01	0.152	-0.308	-1.205	0.415	0	642	172.604	-43.5438	0	-1.335	0	0	46	25	4.897	0	51.862	0.085	54.158	0.039	2.781	0	0
01:00:35.840000	0	0.506	-0.628	0	0.102	37.586	0.483	2.747	73.675	2.747	73.669	73.931	-20.515	7.295	9.776	21.5	13	18.008	2.677	0.7	1.1	-493	0.08	0	0.543	0.938	-0.001	-0.308	-1.226	0.369	0	642	172.604	-43.5438	0	-1.335	0	0	39	18	4.897	0	51.867	0.079	54.158	0.039	2.781	0	0
01:00:35.940000	0	0.539	-0.835	0	-0.327	28.823	0.483	2.747	73.684	2.747	73.669	73.931	-21.184	6.326	-1.313	21.5	13	18.008	2.687	0.7	1.1	-493	0.134	0	0.521	6.141	-0.202	-0.269	-1.216	0.364	0	642	172.604	-43.5438	0	-1.335	0	0	35	14	4.897	0	51.871	0.013	54.158	0.039	2.781	0	0
01:00:36.040000	0	0.604	-0.894	0	-0.333	101.549	0.483	2.747	73.69	2.747	73.669	73.931	22.058	53.476	26.015	21.5	13	18.008	2.7	0.7	1.1	-493	0.018	0	0.517	46.657	-0.24	-0.269	-1.216	0.355	0	642	172.604	-43.5438	0	-1.335	0	0	35	14	4.897	0	51.876	0.015	54.158	0.039	2.781	0	0
01:00:36.140000	0	0.424	-0.963	0	-0.019	204.894	0.483	2.747	73.699	2.747	73.669	73.931	78.68	68.063	-58.151	21.5	13	18.008	2.72	0.7	1.1	-493	0.112	0	0.535	64.085	-0.005	-0.344	-1.237	0.383	0	642	172.604	-43.5438	0	-1.335	0	0	35	14	4.897	0	51.883	0.106	54.158	0.039	2.781	0	0
01:00:36.240000	0	0.5	-0.924	0	0.258	296.461	0.483	2.747	73.71	2.747	73.669	73.931	108.785	104.741	-82.934	21.5	13	18.008	2.741	0.7	1.1	-493	0.094	0	0.67	93.938	0.324	-0.511	-1.228	0.483	0	642	172.604	-43.5438	0	-1.335	0	0	32	11	4.897	0	51.893	0.094	54.158	0.039	2.781	0	0
01:00:36.340000	0	0.677	-0.685	0	0.749	351.601	0.483	2.747	73.719	2.747	73.669	73.931	171.185	148.018	-32.398	21.5	13	18.008	2.762	0.7	1.1	-493	0.066	0	0.681	166.476	0.683	-0.801	-1.164	0.537	0	642	172.604	-43.5438	0	-1.335	0	0	28	7	4.897	0	51.9	0.046	54.158	0.039	2.781	0	0
01:00:36.440000	0	0.649	-0.338	0	0.821	291.871	0.483	2.747	73.728	2.747	73.669	73.931	97.595	162.12	-32.156	21.5	13	18.008	2.783	0.7	1.1	-493	0.058	0	0.54	181.037	0.799	-1.109	-1.05	0.394	0	642	172.604	-43.5438	0	-1.335	0	0	26	5	4.897	0	51.908	0.042	54.158	0.039	2.781	0	0
01:00:36.540000	0	0.343	-0.204	0	0.665	224.927	0.483	2.747	73.734	2.747	73.669	73.931	65.178	98.568	-61.181	21.5	13	18.008	2.803	0.7	1.1	-493	0.03	0	0.213	75.068	0.627	-1.271	-0.942	0.21	0	642	172.604	-43.5438	0	-1.335	0	0	25	4	4.897	0	51.913	0.03	54.158	0.039	2.781	0	0
01:00:36.640000	0	-0.286	-0.283	0	0.573	68.606	0.483	2.747	73.742	2.747	73.669	73.931	-4.398	-63.158	1.05	21.5	13	18.008	2.824	0.7	1.1	-493	0.049	0	-0.1	-39.016	0.581	-1.34	-0.869	0.151	0	642	172.604	-43.5438	0	-1.335	0	0	26	5	4.897	0	51.92	0.048	54.158	0.039	2.781	0	0
01:00:36.740000	0	0.076	-0.03	0	0.958	89.853	0.483	2.747	73.751	2.747	73.669	73.931	15.976	-50.992	-22.885	21.5	13	18.008	2.845	0.7	1.1	-493	0.128	0	0.08	-35.459	0.952	-1.333	-0.862	0.205	0	642	172.604	-43.5438	0	-1.335	0	0	27	6	4.897	0.001	51.928	0.08	54.158	0.039	2.781	0	0
01:00:36.840000	0	0.646	-0.058	0	1.024	338.199	0.483	2.747	73.766	2.747	73.669	73.931	34.465	-281.172	22.561	21.5	13	18.008	2.862	0.7	1.1	-493	0.163	0	0.485	-188.584	1.123	-1.308	-0.858	0.288	0	642	172.604	-43.5438	0	-1.335	0	0	27	6	4.897	0.001	51.939	0.027	54.158	0.039	2.781	0	0
01:00:36.940000	0	0.596	-0.405	0	0.889	162.148	0.483	2.747	73.776	2.747	73.669	73.931	28.93	-70.602	62.615	21.5	13	18.008	2.876	0.7	1.1	-493	0.049	0	0.648	-82.439	0.903	-1.184	-0.892	0.472	0	642	172.604	-43.5438	0	-1.335	0	0	28	7	4.897	0.001	51.945	0.031	54.158	0.039	2.781	0	0
01:00:37.040000	0	0.395	-0.199	0	0.919	112.943	0.483	2.747	73.785	2.747	73.669	73.931	-13.947	6.326	92.67	21.5	13	18.008	2.886	0.7	1.1	-493	0.167	0	0.68	-19.598	0.769	-1.171	-0.918	0.479	0	642	172.604	-43.5438	0	-1.335	0	0	28	7	4.897	0	51.952	0.147	54.158	0.039	2.781	0	0
01:00:37.140000	0	0.629	-0.659	0	0.409	56.771	0.483	2.747	73.807	2.747	73.669	73.931	0.711	0.939	-55.121	21.5	13	18.008	2.894	0.7	1.1	-493	0.271	0	0.715	1.276	0.756	-1.145	-0.953	0.467	0	642	172.604	-43.5438	0	-1.335	0	0	28	7	4.897	0	51.969	0.255	54.158	0.039	2.781	0	0
01:00:37.240000	0	0.654	-0.247	0	0.719	83.275	0.483	2.747	73.819	2.747	73.669	73.931	31.242	25.694	-26.339	21.5	13	18.008	2.898	0.7	1.1	-493	0.075	0	0.634	29.452	0.79	-1.173	-0.89	0.493	0	642	172.604	-43.5438	0	-1.335	0	0	28	7	4.897	0	51.978	0.072	54.158	0.039	2.781	0	0
01:00:37.340000	0	0.625	-0.076	0	0.715	107.426	0.483	2.747	73.828	2.747	73.669	73.931	2.17	61.102	-44.154	21.5	13	18.008	2.899	0.7	1.1	-493	0.111	0	0.672	87.861	0.998	-1.233	-0.813	0.463	0	642	172.604	-43.5438	0	-1.335	0	0	28	7	4.897	0	51.986	0.098	54.158	0.039	2.781	0	0
01:00:37.440000	0	1.307	-0.216	0	1.416	105.693	0.483	2.747	73.843	2.747	73.669	73.931	-11.149	84.707	9.836	21.5	13	18.008	2.899	0.7	1.1	-493	0.095	0	0.809	148.88	1.382	-1.34	-0.789	0.296	0	642	172.604	-43.5438	0	-1.335	0	0	28	7	4.897	0	51.997	0.095	54.158	0.039	2.781	0	0
01:00:37.540000	0	0.83	-0.384	0	1.234	227.047	0.483	2.747	73.87	2.747	73.669	73.931	24.247	179.431	-23.37	21.5	13	18.008	2.897	0.7	1.1	-493	0.396	0	0.696	157.562	1.546	-1.378	-0.797	0.141	0	642	172.604	-43.5438	0	-1.335	0	0	28	7	4.897	0	52.013	0.107	54.158	0.039	2.781	0	0
01:00:37.640000	0	0.463	0.278	0	1.06	252.985	0.483	2.747	73.884	2.747	73.669	73.931	-11.514	169.686	-71.785	21.5	13	18.008	2.891	0.7	1.1	-493	0.218	0	0.327	157.446	1.09	-1.393	-0.787	-0.081	0	642	172.604	-43.5438	0	-1.335	0	0	28	7	4.897	0.036	52.026	0.139	54.158	0.039	2.781	0	0
01:00:37.750000	0	-0.582	0.832	0	0.542	217.197	0.483	2.747	73.908	2.747	73.669	73.931	-34.503	63.342	-119.352	21.5	13	18.008	2.882	0.7	1.1	-493	0.378	0	-0.433	104.132	0.806	-1.338	-0.841	-0.189	0	642	172.604	-43.5438	0	-1.335	0	0	28	7	4.897	0.148	52.045	0.364	54.158	0.039	2.781	0	0
01:00:37.840000	0	-0.568	-0.952	0	1.035	326.361	3.333	0.396	73.94	0.563	73.935	74.003	-36.085	146.444	-143.832	356.5	13	20.001	2.875	0.8	1.1	-493	0.183	0	-0.601	133.391	0.834	-1.284	-0.914	-0.176	0	661	172.604	-43.5436	0	-11.755	0	0	29	33	0.442	0.29	52.069	0.078	54.158	0.042	2.822	0	0
01:00:37.950000	0	-0.534	-0.822	0	0.271	164.354	3.333	0.396	73.955	0.563	73.935	74.003	-1.175	65.642	-97.538	278.2	13	20.004	2.814	0.7	1.1	-493	0.185	0	-0.446	32.355	0.506	-1.207	-1.006	-0.138	0	661	172.604	-43.5436	0	-11.755	0	0	30	112	0.622	0.474	52.077	0.09	54.158	0.036	2.826	0	0
01:00:38.050000	0	-0.552	-1.633	0	1.203	285.066	3.333	0.442	73.984	0.563	73.935	74.003	14.82	-262.893	7.352	325.7	13	20.008	2.758	0.7	1.1	-493	0.534	0	-0.257	-82.312	0.597	-1.212	-1.037	0.016	0	661	172.604	-43.5436	0	0.23	0	0	31	65	0.823	0.587	52.101	0.469	54.158	0.034	2.83	0	0
01:00:38.140000	0	-0.792	-0.318	0	0.629	149.719	1.786	0.447	74.011	0.532	74.005	74.04	51.312	-6.747	-91.66	314.3	13	20.009	2.703	0.7	1.1	-493	0.337	0	-0.335	30.537	0.628	-1.297	-0.938	-0.072	0	662	172.604	-43.5437	0	0.255	0	0	32	78	0.663	0.614	52.126	0.316	54.158	0.032	2.833	0	0
01:00:38.250000	0	-0.444	-0.072	0	0.28	130.718	1.786	0.529	74.022	0.532	74.005	74.04	76.369	13.892	-40.457	341.4	13	21.001	2.635	0.7	1.1	-493	0.112	0	-0.416	10.527	0.452	-1.348	-0.875	-0.083	0	662	172.604	-43.5437	0	0.435	0	0	32	51	0.396	0.569	52.135	0.105	54.168	0.031	2.836	0	0
01:00:38.350000	0	-0.402	-0.25	0	0.632	132.253	1.786	0.54	74.028	0.532	74.005	74.04	86.404	28.902	-16.947	258.7	13	21.002	2.573	0.7	1.1	-493	0.055	0	-0.399	17.942	0.528	-1.397	-0.778	-0.111	0	662	172.604	-43.5437	0	0.465	0	0	33	134	0.396	0.517	52.141	0.04	54.175	0.03	2.839	0	0
01:00:38.440000	0	-0.381	-0.179	0	0.569	68.595	1.786	0.54	74.031	0.532	74.005	74.04	59.705	6.81	2.08	258.3	13	21.003	2.518	0.7	1.1	-493	0.003	0	-0.358	8.751	0.612	-1.423	-0.659	-0.173	0	663	172.604	-43.5437	0	0.055	0	0	34	136	0.54	0.499	52.143	0.002	54.177	0.029	2.842	0	0
01:00:38.550000	0	-0.244	-0.219	0	0.729	55.173	1.786	0.607	74.035	0.532	74.005	74.04	22.362	-17.521	15.29	290	13	21.004	2.45	0.7	1.1	-493	0.057	0	-0.306	-11.104	0.756	-1.464	-0.593	-0.207	0	663	172.604	-43.5437	0	0.335	0	0	34	104	0.447	0.515	52.147	0.044	54.182	0.028	2.845	0	0
01:00:38.650000	0	-0.362	0.009	0	0.891	11.811	1.786	0.607	74.04	0.532	74.005	74.04	7.705	-2.329	1.777	280.6	13	21.005	2.394	0.7	1.1	-493	0.044	0	-0.33	-3.206	0.871	-1.476	-0.563	-0.208	0	663	172.604	-43.5437	0	0.335	0	0	33	112	0.627	0.559	52.15	0.041	54.186	0.027	2.847	0	0
01:00:38.750000	0	-0.287	-0.085	0	0.865	30.291	1.852	0.607	74.043	0.623	74.041	74.108	11.354	-15.342	3.595	273.3	13	21.004	2.343	0.7	1.1	-493	0.023	0	-0.312	-6.381	0.844	-1.479	-0.541	-0.213	0	663	172.604	-43.5437	0	0	0	0	32	119	0.704	0.613	52.153	0.02	54.19	0.026	2.85	0	0
01:00:38.850000	0	-0.33	0.067	0	0.768	99.761	1.852	0.607	74.047	0.623	74.041	74.108	15.489	-22.363	-61.908	310.2	13	21.004	2.295	0.7	1.1	-493	0.041	0	-0.286	-14.593	0.788	-1.485	-0.528	-0.216	3	664	172.604	-43.5437	0	0	0	0	31	81	0.529	0.656	52.157	0.038	54.193	0.025	2.853	0	0
01:00:38.950000	0	-0.204	-0.179	0	0.862	97.204	1.852	0.607	74.052	0.623	74.041	74.108	18.409	-42.095	-36.7	312.9	13	21.005	2.252	0.7	1.1	-493	0.04	0	-0.195	-42.994	0.777	-1.494	-0.5	-0.157	0	665	172.604	-43.5437	0	0	0	0	30	77	0.843	0.683	52.161	0.031	54.199	0.024	2.855	0	0
01:00:39.050000	0	-0.225	0.372	0	1.213	689.001	1.852	0.627	74.072	0.623	74.041	74.108	-105.601	123.686	-459.714	287.9	13	21.007	2.21	0.7	0.9	-493	0.204	0	-0.203	-0.594	0.988	-1.494	-0.468	-0.091	0	666	172.604	-43.5437	0	0.1	0	0	29	101	0.817	0.677	52.175	0.09	54.218	0.024	2.857	0	0
01:00:39.150000	0	-0.235	0.109	0	0.858	209.123	1.852	0.704	74.097	0.623	74.041	74.108	-70.934	87.37	-50.819	307.7	13	22.002	2.167	0.7	0.9	-493	0.257	0	-0.173	2.169	1.167	-1.476	-0.45	-0.059	0	667	172.604	-43.5437	0	0.485	0	0	28	80	0.607	0.632	52.194	0.222	54.244	0.023	2.86	0	0
01:00:39.250000	0	-0.455	-0.363	0	1.779	282.942	3.571	0.704	74.117	0.718	74.11	74.154	-7.013	-61.826	214.102	338.8	13	22.005	2.126	0.7	0.9	-493	0.208	0	-0.139	-9.993	1.125	-1.489	-0.515	-0.068	0	667	172.604	-43.5437	0	0.385	0	0	27	48	0.442	0.592	52.21	0.185	54.263	0.022	2.862	0	0
01:00:39.340000	0	-0.329	0.181	0	0.947	252.029	3.571	0.704	74.137	0.718	74.11	74.154	-9.811	-78.894	163.324	314.6	13	22.009	2.089	0.7	0.9	-493	0.183	0	-0.238	-27.687	0.915	-1.472	-0.575	-0.121	0	668	172.604	-43.5437	0	0	0	0	27	72	0.221	0.618	52.221	0.145	54.283	0.022	2.864	0	0
01:00:39.450000	0	-0.098	0.082	0	0.99	102.208	3.571	0.781	74.15	0.718	74.11	74.154	-26.779	3.3	72.128	295.3	13	23.004	2.045	0.7	0.9	-493	0.15	0	-0.25	-15.674	0.974	-1.481	-0.563	-0.119	0	669	172.604	-43.5437	0	0.385	0	0	26	91	1.08	0.769	52.233	0.127	54.296	0.021	2.866	0	0
01:00:39.550000	0	-0.335	1.079	0	1.056	277.541	2.703	0.817	74.168	0.814	74.157	74.227	43.466	101.655	132.42	270.2	13	23.004	2.005	0.7	0.9	-493	0.094	0	-0.256	78.831	0.886	-1.455	-0.616	-0.134	0	669	172.604	-43.5437	0	0.565	0	0	25	115	1.255	0.943	52.249	0.091	54.314	0.02	2.868	0	0
01:00:39.640000	0	-0.165	-0.057	0	0.879	160.471	2.703	0.817	74.184	0.814	74.157	74.227	17.436	88.702	-54.334	286	13	23.007	1.97	0.7	0.9	-493	0.181	0	-0.274	84	0.668	-1.432	-0.616	-0.272	0	670	172.604	-43.5437	0	0.18	0	0	25	99	1.162	1.041	52.263	0.181	54.331	0.02	2.87	0	0
01:00:39.750000	0	-0.428	0.451	0	1.042	267.766	2.703	0.817	74.207	0.814	74.157	74.227	80.018	-145.534	-42.215	267.6	13	23.008	1.928	0.7	0.9	-493	0.11	0	-0.448	-100.197	0.937	-1.438	-0.603	-0.297	0	670	172.604	-43.5437	0	0	0	0	24	116	0.956	1.05	52.275	0.091	54.354	0.019	2.872	0	0
01:00:39.850000	0	-0.323	-0.59	0	1.097	81.858	2.703	0.843	74.227	0.814	74.157	74.227	-3.608	-41.187	-37.064	295.2	13	23.009	1.889	0.7	0.9	-493	0.094	0	-0.333	-14.626	1.236	-1.481	-0.55	-0.164	0	671	172.604	-43.5437	0	0.13	0	0	24	89	1.147	0.984	52.286	0.093	54.374	0.019	2.874	0	0
01:00:39.940000	0	-0.239	-0.118	0	1.129	125.432	1.923	0.843	74.243	0.88	74.229	74.303	17.192	-99.352	-8.887	308.4	13	24.001	1.855	0.7	0.9	-493	0.121	0	-0.134	-10.86	1.067	-1.47	-0.586	-0.199	0	672	172.604	-43.5437	0	0.13	0	0	23	75	0.586	0.899	52.3	0.094	54.39	0.018	2.876	0	0
01:00:40.050000	0	-0.051	-0.394	0	0.939	38.945	1.923	0.91	74.268	0.88	74.229	74.303	23.882	14.981	0.081	336.6	13	24.003	1.813	0.7	0.9	-493	0.058	0	-0.146	24.929	0.855	-1.491	-0.573	-0.134	0	672	172.604	-43.5437	0	0.335	0	0	23	46	0.781	0.822	52.322	0.057	54.415	0.018	2.878	0	0
01:00:40.150000	0	-0.404	-0.152	0	0.691	24.955	1.923	0.91	74.28	0.88	74.229	74.303	7.583	8.989	8.382	358.9	13	24.004	1.777	0.7	0.9	-493	0.156	0	-0.236	13.964	0.858	-1.459	-0.513	-0.229	0	673	172.604	-43.5437	0	0.335	0	0	23	24	0.776	0.809	52.332	0.139	54.427	0.017	2.879	0	0
01:00:40.240000	0	-0.284	-0.193	0	0.972	61.79	1.923	0.89	74.289	0.88	74.229	74.303	11.171	26.058	24.561	357.9	13	24.005	1.743	0.7	0.9	-493	0.041	0	-0.295	2.899	0.916	-1.485	-0.494	-0.251	0	674	172.604	-43.5438	0	-0.1	0	0	23	25	0.982	0.825	52.337	0.041	54.435	0.017	2.881	0	0
01:00:40.350000	0	-0.466	0.182	0	1.374	86.584	1.923	0.874	74.297	0.88	74.229	74.303	23.518	-54.866	8.2	342.5	13	24.005	1.703	0.7	0.9	-493	0.223	0	-0.433	-45.052	1.039	-1.479	-0.446	-0.266	0	674	172.604	-43.5438	0	-0.18	0	0	23	41	0.843	0.845	52.342	0.086	54.443	0.017	2.883	0	0
01:00:40.450000	0	-0.344	0.343	0	1.002	67.379	1.587	0.843	74.313	0.837	74.306	74.342	39.695	-15.342	-12.341	332.3	13	24.006	1.665	0.7	0.9	-493	0.092	0	-0.395	-18.948	0.952	-1.5	-0.412	-0.216	0	675	172.604	-43.5438	0	-0.235	0	0	22	50	0.756	0.855	52.349	0.036	54.459	0.016	2.884	0	0
01:00:40.540000	0	-0.355	0.354	0	0.948	70.269	1.587	0.843	74.318	0.837	74.306	74.342	20.477	-22.484	-27.308	337.5	13	24.007	1.631	0.7	0.9	-493	0.05	0	-0.28	-11.694	0.881	-1.5	-0.364	-0.213	0	675	172.604	-43.5438	0	-0.155	0	0	22	45	0.91	0.867	52.353	0.042	54.465	0.016	2.886	0	0
01:00:40.650000	0	-0.267	0.198	0	0.905	66.336	1.587	0.787	74.323	0.837	74.306	74.342	16.523	-4.629	-45.184	335.9	13	24.007	1.589	0.7	0.9	-493	0.023	0	-0.232	-1.786	0.884	-1.511	-0.338	-0.2	0	676	172.604	-43.5438	0	-0.28	0	0	21	45	0.843	0.883	52.357	0.022	54.469	0.016	2.888	0	0
01:00:40.750000	0	-0.241	0.211	0	0.777	61.762	1.587	0.843	74.325	0.837	74.306	74.342	-2.574	21.034	-38.155	330.6	13	24.007	1.55	0.7	0.9	-493	0.025	0	-0.261	19.605	0.82	-1.498	-0.317	-0.219	0	676	172.604	-43.5438	0	0	0	0	20	49	0.956	0.886	52.359	0.019	54.472	0.016	2.889	0	0
01:00:40.840000	0	-0.268	0.215	0	0.701	57.413	1.587	0.843	74.328	0.837	74.306	74.342	-19.238	10.26	-27.914	343.5	13	24.008	1.516	0.7	0.9	-493	0.013	0	-0.276	8.175	0.819	-1.5	-0.334	-0.251	0	677	172.604	-43.5438	0	0.28	0	0	19	36	0.89	0.87	52.36	0.008	54.474	0.016	2.891	0	0
01:00:40.950000	0	-0.243	0.145	0	0.81	60.106	1.587	0.843	74.332	0.837	74.306	74.342	-28.604	-14.192	-17.31	333.4	13	24.009	1.474	0.7	0.9	-493	0.039	0	-0.329	-17.153	1.001	-1.502	-0.379	-0.235	0	677	172.604	-43.5438	0	0	0	0	18	45	0.874	0.816	52.362	0.015	54.479	0.015	2.892	0	0
01:00:41.050000	0	-0.388	0.076	0	1.1	46.052	1.389	0.843	74.346	0.811	74.343	74.374	-16.015	-23.15	-6.888	346.4	13	25	1.436	0.7	0.9	-493	0.04	0	-0.427	-20.736	1.017	-1.515	-0.42	-0.184	0	677	172.604	-43.5438	0	0	0	0	17	31	0.601	0.749	52.369	0.032	54.492	0.015	2.894	0	0
01:00:41.140000	0	-0.451	0.007	0	0.931	36.659	1.389	0.843	74.352	0.811	74.343	74.374	-12.122	-11.226	-13.311	341.6	13	25.001	1.401	0.7	0.9	-493	0.038	0	-0.431	-7.971	0.925	-1.511	-0.431	-0.153	0	678	172.604	-43.5438	0	0	0	0	17	35	0.648	0.703	52.372	0.035	54.498	0.015	2.895	0	0
01:00:41.250000	0	-0.346	-0.05	0	0.883	11.381	1.389	0.833	74.356	0.811	74.343	74.374	1.319	6.689	-3.373	6.6	13	25.002	1.359	0.7	0.9	-493	0.013	0	-0.328	11.514	0.88	-1.515	-0.438	-0.162	3	678	172.604	-43.5438	0	-0.05	0	0	17	10	0.596	0.694	52.375	0.012	54.502	0.015	2.897	0	0
01:00:41.350000	0	-0.254	-0.061	0	0.946	26.529	1.389	0.787	74.358	0.811	74.343	74.374	5.941	4.329	16.26	359.9	13	25.003	1.321	0.7	0.9	-493	0.038	0	-0.248	2.811	0.9	-1.496	-0.442	-0.18	0	678	172.604	-43.5438	0	-0.28	0	0	17	17	0.787	0.732	52.377	0.026	54.505	0.014	2.898	0	0
01:00:41.440000	0	-0.225	0.072	0	0.931	23.004	1.389	0.787	74.36	0.811	74.343	74.374	3.873	7.052	12.079	1.4	13	25.003	1.286	0.7	0.9	-493	0.021	0	-0.196	6.793	0.918	-1.504	-0.435	-0.186	0	679	172.604	-43.5438	0	-0.23	0	0	17	16	0.879	0.782	52.378	0.019	54.506	0.014	2.9	0	0
01:00:41.550000	0	-0.125	0.212	0	0.946	20.783	1.389	0.787	74.362	0.811	74.343	74.374	8.313	-1.179	11.291	3.5	13	25.004	1.243	0.7	0.9	-493	0.068	0	-0.163	-4.398	0.933	-1.498	-0.422	-0.211	0	679	172.604	-43.5438	0	0	0	0	17	14	0.915	0.82	52.38	0.068	54.509	0.014	2.901	0	0
01:00:41.650000	0	-0.127	-0.107	0	1.041	65.645	1.389	0.787	74.369	0.811	74.343	74.374	18.105	33.563	-13.977	13.2	13	25.005	1.204	0.7	0.9	-493	0.053	0	-0.244	18.385	0.999	-1.506	-0.394	-0.208	0	679	172.604	-43.5438	0	0	0	0	17	4	0.833	0.812	52.386	0.052	54.515	0.014	2.902	0	0
01:00:41.750000	0	-0.467	0.14	0	1.168	62.362	1.429	0.787	74.377	0.809	74.376	74.407	2.718	-44.274	-15.371	359.3	13	25.006	1.164	0.7	0.9	-493	0.102	0	-0.46	-9.343	1.009	-1.487	-0.381	-0.25	0	679	172.604	-43.5438	0	0	0	0	16	17	0.735	0.778	52.39	0.064	54.524	0.014	2.904	0	0
01:00:41.850000	0	-0.515	0.427	0	0.611	110.948	1.429	0.787	74.388	0.809	74.376	74.407	51.92	-0.09	-58.939	351.9	13	25.005	1.125	0.7	0.9	-493	0.084	0	-0.548	-9.815	0.842	-1.502	-0.351	-0.232	0	680	172.604	-43.5438	0	0	0	0	16	24	0.663	0.749	52.396	0.036	54.535	0.014	2.905	0	0
01:00:41.950000	0	-0.48	0.242	0	0.779	148.37	1.429	0.802	74.393	0.809	74.376	74.407	49.67	-15.403	-83.298	343.3	13	25.005	1.086	0.7	0.9	-493	0.025	0	-0.448	-20.73	0.803	-1.496	-0.278	-0.246	0	680	172.604	-43.5438	0	0.075	0	0	16	33	0.709	0.76	52.4	0.021	54.54	0.013	2.907	0	0
01:00:42.040000	0	-0.267	0.291	0	0.895	209.02	1.429	0.833	74.396	0.809	74.376	74.407	56.785	-43.729	-108.506	340.3	13	25.005	1.051	0.7	0.9	-493	0.041	0	-0.327	-39.313	0.86	-1.5	-0.218	-0.251	0	680	172.604	-43.5438	0	0.23	0	0	15	35	0.761	0.816	52.402	0.038	54.542	0.013	2.908	0	0
01:00:42.150000	0	-0.297	0.319	0	0.857	187.53	1.429	0.833	74.398	0.809	74.376	74.407	57.272	-26.842	-103.416	342.4	13	25.004	1.009	0.7	0.9	-493	0.024	0	-0.251	-33.313	0.869	-1.466	-0.103	-0.251	0	680	172.604	-43.5438	0	0.155	0	0	14	32	1.049	0.929	52.404	0.007	54.545	0.013	2.909	0	0
01:00:42.250000	0	-0.235	0.411	0	0.833	228.013	1.429	0.817	74.4	0.809	74.376	74.407	60.556	-32.289	-135.167	338.8	13	25.003	0.971	0.7	0.9	-493	0.023	0	-0.209	-34.87	0.861	-1.455	-0.032	-0.28	0	680	172.604	-43.5438	0	-0.08	0	0	13	34	1.09	1.029	52.405	0.005	54.547	0.013	2.91	0	0
01:00:42.340000	0	-0.161	0.391	0	0.981	237.52	1.429	0.802	74.403	0.809	74.376	74.407	44.074	-37.737	-155.709	349.2	13	25.004	0.936	0.7	0.9	-493	0.047	0	-0.215	-30.373	0.957	-1.421	0.039	-0.342	0	680	172.604	-43.5438	0	-0.155	0	0	12	23	1.311	1.076	52.407	0.009	54.549	0.013	2.912	0	0
01:00:42.450000	0	-0.285	0.163	0	0.989	195.267	1.333	0.802	74.407	0.801	74.407	74.445	32.154	17.402	-145.711	343.7	13	25.005	0.893	0.7	0.9	-493	0.036	0	-0.327	19.419	1.02	-1.406	0.071	-0.453	0	681	172.604	-43.5438	0	-0.075	0	0	10	26	1.003	1.045	52.41	0.024	54.554	0.012	2.913	0	0
01:00:42.550000	0	-0.163	-0.309	0	0.991	199.758	1.333	0.802	74.415	0.801	74.407	74.445	7.097	36.892	-155.77	317.3	13	25.006	0.854	0.7	0.9	-493	0.104	0	-0.455	26.579	0.903	-1.355	0.058	-0.583	0	681	172.604	-43.5438	0	0	0	0	9	52	0.709	0.96	52.417	0.083	54.561	0.012	2.914	0	0
01:00:42.640000	0	-0.557	-0.089	0	0.609	61.173	1.333	0.802	74.426	0.801	74.407	74.445	-5.25	15.405	-40.518	305.6	13	25.006	0.819	0.7	0.9	-493	0.074	0	-0.52	5.015	0.721	-1.359	0.013	-0.639	0	681	172.604	-43.5438	0	0	0	0	8	62	0.802	0.888	52.427	0.058	54.572	0.012	2.915	0	0
01:00:42.750000	0	-0.422	-0.085	0	0.768	76.37	1.333	0.802	74.43	0.801	74.407	74.445	5.515	-44.576	-26.278	291.3	13	25.007	0.776	0.7	0.9	-493	0.022	0	-0.466	-36.482	0.736	-1.348	-0.002	-0.66	0	681	172.604	-43.5438	0	0	0	0	7	76	0.905	0.834	52.429	0.019	54.576	0.012	2.917	0	0
01:00:42.850000	0	-0.401	-0.113	0	0.86	89.443	1.333	0.802	74.431	0.801	74.407	74.445	15.429	-36.345	-37.67	295.9	13	25.006	0.742	0.7	0.9	-493	0.031	0	-0.433	-42.386	0.815	-1.372	-0.011	-0.626	0	682	172.604	-43.5438	0	0	0	0	7	71	0.751	0.801	52.431	0.029	54.578	0.011	2.918	0	0
01:00:42.940000	0	-0.401	-0.053	0	0.832	76.466	1.333	0.802	74.433	0.801	74.407	74.445	15.185	-44.153	-17.128	289.5	13	25.005	0.749	0.7	0.9	-493	0.005	0	-0.389	-47.117	0.856	-1.378	-0.009	-0.582	0	682	172.604	-43.5438	0	0	0	0	7	78	0.817	0.772	52.432	0.004	54.58	0.011	2.919	0	0
01:00:43.050000	0	-0.331	0.044	0	1.051	61.99	1.333	0.802	74.435	0.801	74.407	74.445	26.863	-23.755	-11.372	308.6	13	25.005	0.758	0.7	0.9	-493	0.063	0	-0.299	-22.773	1.045	-1.417	0.015	-0.515	0	682	172.604	-43.5438	0	0	0	0	6	57	0.643	0.733	52.433	0.024	54.582	0.011	2.92	0	0
01:00:43.150000	0	-0.071	0.249	0	0.949	85.836	1.333	0.781	74.443	0.801	74.407	74.445	47.419	10.079	-28.338	305	13	25.007	0.766	0.7	0.9	-493	0.069	0	-0.174	5.591	1.162	-1.357	0.078	-0.55	0	682	172.604	-43.5438	0	-0.105	0	0	5	60	0.812	0.697	52.438	0.047	54.589	0.011	2.921	0	0
01:00:43.240000	0	-0.117	0.234	0	1.195	61.295	1.493	0.751	74.449	0.688	74.446	74.471	31.485	12.621	-17.189	302.9	13	25.008	0.772	0.7	0.9	-493	0.081	0	-0.153	14.926	1.089	-1.34	0.114	-0.585	0	683	172.604	-43.5438	0	-0.255	0	0	5	62	0.622	0.667	52.441	0.014	54.596	0.01	2.922	0	0
01:00:43.350000	0	-0.187	0.263	0	0.721	41.812	1.493	0.751	74.455	0.688	74.446	74.471	6.245	11.774	-23.794	310.7	13	25.009	0.777	0.7	0.9	-493	0.054	0	-0.209	8.567	0.816	-1.301	0.129	-0.634	0	683	172.604	-43.5438	0	-0.15	0	0	3	52	0.54	0.645	52.443	0.028	54.601	0.01	2.923	0	0
01:00:43.450000	0	-0.258	0.245	0	0.924	52.889	1.493	0.709	74.458	0.688	74.446	74.471	5.394	-17.461	-30.035	330.5	13	25.009	0.781	0.7	0.9	-493	0.019	0	-0.253	-15.368	0.815	-1.31	0.116	-0.649	0	683	172.604	-43.5438	0	-0.21	0	0	2	32	0.627	0.662	52.444	0.01	54.605	0.01	2.924	0	0
01:00:43.540000	0	-0.289	0.248	0	0.807	71.711	1.493	0.643	74.46	0.688	74.446	74.471	-5.98	-19.942	-45.79	344.3	13	26.001	0.784	0.7	0.9	-493	0.011	0	-0.281	-18.683	0.825	-1.314	0.099	-0.665	0	683	172.604	-43.5438	0	-0.54	0	0	1	17	0.709	0.706	52.445	0.01	54.606	0.01	2.925	0	0
01:00:43.650000	0	-0.273	0.224	0	0.865	49.237	1.493	0.627	74.462	0.688	74.446	74.471	0.954	-17.642	-30.641	341.2	13	26.002	0.785	0.7	0.9	-493	0.023	0	-0.28	-20.466	0.897	-1.329	0.063	-0.655	0	684	172.604	-43.5438	0	-0.41	0	0	0	19	0.879	0.764	52.447	0.021	54.609	0.009	2.926	0	0
01:00:43.750000	0	-0.204	0.059	0	1.132	47.858	1.493	0.622	74.467	0.688	74.446	74.471	-1.418	-21.939	24.5	331.1	13	26.004	0.785	0.7	0.9	-493	0.034	0	-0.259	4.234	1.04	-1.338	0.056	-0.647	0	684	172.604	-43.5438	0	-0.105	0	0	359	28	0.853	0.778	52.45	0.02	54.613	0.009	2.927	0	0
01:00:43.840000	0	-0.229	0.046	0	1.064	78.144	1.493	0.54	74.47	0.688	74.446	74.471	-30.368	39.494	-8.281	331.7	13	26.005	0.785	0.7	0.9	-493	0.033	0	-0.278	44.134	1.097	-1.335	0.041	-0.663	0	684	172.604	-43.5438	0	-0.435	0	0	358	26	0.781	0.734	52.453	0.024	54.617	0.009	2.928	0	0
01:00:43.950000	0	-0.18	0.102	0	0.825	19.185	1.01	0.478	74.481	0.262	74.472	74.504	-9.203	-3.963	6.019	346.6	13	26.005	0.784	0.7	0.9	-493	0.037	0	-0.241	9.802	0.968	-1.312	-0.004	-0.709	0	684	172.604	-43.5438	0	-0.72	0	0	358	11	0.478	0.613	52.462	0.013	54.628	0.009	2.928	0	0
01:00:44.050000	0	-0.168	-0.118	0	0.831	53.69	1.01	0.38	74.485	0.262	74.472	74.504	10.563	-22.666	-20.461	321.5	13	26.005	0.781	0.7	0.9	-493	0.017	0	-0.179	-19.032	0.883	-1.34	-0.004	-0.711	0	684	172.604	-43.5438	0	-0.8	0	0	358	37	0.38	0.476	52.465	0.002	54.632	0.009	2.929	0	0
01:00:44.140000	0	-0.185	-0.107	0	0.945	23.709	1.01	0.277	74.487	0.262	74.472	74.504	-7.074	-15.342	1.293	303.2	13	26.006	0.777	0.7	0.9	-493	0.016	0	-0.181	-15.021	0.935	-1.327	0.004	-0.7	0	684	172.604	-43.5438	0	-1.005	0	0	358	55	0.277	0.364	52.466	0.013	54.633	0.009	2.93	0	0
01:00:44.240000	0	-0.143	-0.066	0	0.981	32.544	1.01	0.252	74.489	0.262	74.472	74.504	-15.71	2.271	14.563	268.8	13	26.006	0.769	0.7	1	-493	0.039	0	-0.21	0.055	0.988	-1.361	-0.019	-0.674	0	684	172.604	-43.5438	0	-0.64	0	0	359	90	0.159	0.272	52.468	0.039	54.636	0.008	2.931	0	0
01:00:44.340000	0	-0.241	-0.077	0	0.96	45.848	1.01	0.252	74.491	0.262	74.472	74.504	-12.67	-14.374	18.805	261.9	13	26.006	0.76	0.7	1	-493	0.012	0	-0.242	-8.279	0.991	-1.357	-0.022	-0.665	0	684	172.604	-43.5438	0	-0.125	0	0	359	97	0.221	0.217	52.469	0.012	54.637	0.008	2.932	0	0
01:00:44.440000	0	-0.276	-0.083	0	0.972	22.135	1.01	0.252	74.493	0.262	74.472	74.504	-3.547	-2.571	16.017	255.4	13	26.007	0.75	0.7	1	-493	0.026	0	-0.268	-4.614	0.971	-1.365	-0.034	-0.642	0	684	172.604	-43.5438	0	0	0	0	359	104	0.252	0.183	52.471	0.021	54.639	0.008	2.933	0	0
01:00:44.550000	0	-0.261	-0.024	0	0.995	40.391	1.01	0.252	74.495	0.262	74.472	74.504	-7.804	-1.3	31.287	249.6	13	26.007	0.739	0.7	1	-493	0.033	0	-0.269	-4.261	0.952	-1.372	-0.026	-0.626	0	685	172.604	-43.5438	0	0	0	0	0	110	0.21	0.137	52.472	0.019	54.641	0.008	2.934	0	0
01:00:44.650000	0	-0.304	0.015	0	0.909	57.588	1.01	0	74.497	0.262	74.472	74.504	2.961	18.068	36.559	239	13	26.008	0.727	0.7	1	-493	0.014	0	-0.285	14.437	0.915	-1.376	-0.022	-0.614	0	685	172.604	-43.5438	0	0	0	0	0	121	0	0	52.474	0.01	54.644	0.008	2.934	0	0
01:00:44.750000	0	-0.307	0.033	0	0.943	86.891	1.01	0	74.5	0.262	74.472	74.504	13.543	21.034	52.314	238.1	13	26.008	0.711	0.7	1	-493	0.007	0	-0.321	17.728	0.929	-1.353	0.028	-0.628	0	685	172.604	-43.5438	0	0	0	0	0	122	0	0	52.476	0.004	54.647	0.008	2.935	0	0
01:00:44.850000	0	-0.273	0.005	0	0.975	82.925	0.236	0	74.504	0.039	74.504	74.602	9.894	33.321	39.71	258.8	13	26.009	0.694	0.7	1	-493	0.054	0	-0.32	29.135	0.951	-1.344	0.067	-0.631	1	685	172.604	-43.5438	0	0	0	0	0	101	0	0	52.478	0.032	54.651	0.008	2.936	0	0
01:00:44.950000	0	-0.434	0.446	0	0.884	68.127	0.236	0	74.51	0.039	74.504	74.602	-9.75	24.242	34.135	16.8	13	26.009	0.678	0.7	1	-493	0.07	0	-0.339	31.711	0.892	-1.308	0.088	-0.66	0	685	172.604	-43.5438	0	0	0	0	0	-17	0	0	52.483	0.069	54.656	0.008	2.937	0	0
01:00:45.040000	0	-0.324	0.322	0	0.825	84.434	0.236	0.221	74.512	0.039	74.504	74.602	-25.685	16.192	42.558	9.4	13	26.009	0.662	0.7	1	-493	0.02	0	-0.336	15.468	0.83	-1.314	0.103	-0.668	0	685	172.604	-43.5438	0	1.105	0	0	359	-10	0.463	0.258	52.484	0.016	54.659	0.008	2.937	0	0
01:00:45.150000	0	-0.339	0.306	0	0.772	49.301	0.236	0.21	74.514	0.039	74.504	74.602	-29.638	-16.492	3.171	15.1	13	26.009	0.647	0.7	1	-493	0.01	0	-0.326	-15.726	0.797	-1.331	0.078	-0.638	0	685	172.604	-43.5438	0	1.05	0	0	358	-17	0.493	0.401	52.486	0.009	54.661	0.007	2.938	0	0
01:00:45.250000	0	-0.294	0.152	0	0.813	50.45	0.236	0.149	74.516	0.039	74.504	74.602	-16.866	-30.353	3.232	18	13	26.009	0.633	0.7	1	-493	0.03	0	-0.307	-32.364	0.877	-1.359	0.045	-0.604	0	685	172.604	-43.5438	0	-0.36	0	0	357	-21	0.643	0.472	52.488	0.025	54.663	0.007	2.939	0	0
01:00:45.340000	0	-0.374	0.165	0	1.428	101.912	0.236	0.149	74.522	0.039	74.504	74.602	-13.095	-56.5	32.317	13.8	13	26.009	0.62	0.7	1	-493	0.162	0	-0.33	-33.291	0.993	-1.382	0.022	-0.547	0	685	172.604	-43.5438	0	-0.305	0	0	356	-18	0.463	0.469	52.49	0.003	54.669	0.007	2.94	0	0
01:00:45.450000	0	-0.46	-0.038	0	0.91	41.182	0.236	0.149	74.532	0.039	74.504	74.602	-11.636	12.742	16.805	8.4	13	26.009	0.604	0.7	1	-493	0.019	0	-0.386	1.574	0.962	-1.417	0.002	-0.494	0	685	172.604	-43.5438	0	0	0	0	356	-12	0.282	0.395	52.494	0.006	54.678	0.007	2.94	0	0
01:00:45.550000	0	-0.31	-0.15	0	0.887	31.241	0.236	0.149	74.534	0.039	74.504	74.602	-9.507	-6.99	14.745	23.1	13	26.009	0.59	0.7	1	-493	0.025	0	-0.353	-12.316	0.932	-1.419	-0.004	-0.48	0	685	172.604	-43.5438	0	0	0	0	357	-26	0.231	0.304	52.496	0.021	54.681	0.007	2.941	0	0
01:00:45.650000	0	-0.292	-0.049	0	0.933	46.667	0.236	0.149	74.536	0.039	74.504	74.602	-6.223	-19.518	20.925	334.9	13	26.009	0.576	0.7	1	-493	0.015	0	-0.312	-15.299	0.904	-1.427	-0.015	-0.45	0	685	172.604	-43.5438	0	0	0	0	357	22	0.138	0.225	52.498	0.015	54.683	0.007	2.942	0	0
01:00:45.750000	0	-0.31	-0.077	0	0.982	31.121	0.236	0.149	74.538	0.039	74.504	74.602	-12.244	-15.04	3.838	343.8	13	26.009	0.564	0.7	1	-493	0.048	0	-0.287	-17.056	0.921	-1.436	-0.024	-0.423	0	685	172.604	-43.5438	0	0	0	0	357	13	0.149	0.171	52.499	0.001	54.685	0.007	2.943	0	0
01:00:45.850000	0	-0.218	0.057	0	0.951	54.809	0.236	0.138	74.541	0.039	74.504	74.602	6.184	-36.708	-11.917	20.7	13	26.009	0.55	0.7	1	-493	0.018	0	-0.229	-35.775	0.968	-1.436	-0.024	-0.388	0	685	172.604	-43.5438	0	-0.055	0	0	358	-23	0.138	0.139	52.501	0.018	54.687	0.007	2.943	0	0
01:00:45.940000	0	-0.176	-0.029	0	1.011	60.63	0.236	0.138	74.542	0.039	74.504	74.602	4.968	-29.324	-26.339	342.2	13	26.009	0.537	0.7	0.9	-493	0.018	0	-0.177	-29.266	0.994	-1.442	-0.03	-0.345	0	685	172.604	-43.5438	0	-0.055	0	0	358	16	0.149	0.119	52.502	0.017	54.689	0.007	2.944	0	0
01:00:46.050000	0	-0.138	0.049	0	0.975	53.568	0.236	0.108	74.543	0.039	74.504	74.602	7.34	-13.284	-32.944	337.7	13	26.009	0.522	0.7	0.9	-493	0.01	0	-0.138	-14.342	0.985	-1.464	-0.026	-0.305	0	685	172.604	-43.5438	0	-0.15	0	0	358	20	0.108	0.09	52.503	0.01	54.69	0.007	2.945	0	0
01:00:46.150000	0	-0.112	-0.011	0	1.014	54.199	0.236	0	74.545	0.039	74.504	74.602	12.692	-8.684	-32.822	328.3	13	26.009	0.505	0.7	0.9	-493	0.015	0	-0.112	-8.425	0.993	-1.434	-0.011	-0.335	0	685	172.604	-43.5438	0	0	0	0	359	31	0	0	52.504	0.009	54.691	0.007	2.945	0	0
01:00:46.240000	0	-0.13	0.002	0	1.003	35.777	0.236	0	74.546	0.039	74.504	74.602	11.354	6.931	-17.492	339.4	13	26.009	0.49	0.7	0.9	-493	0.012	0	-0.113	6.091	0.998	-1.442	0	-0.347	0	685	172.604	-43.5438	0	0	0	0	359	20	0	0	52.505	0.003	54.692	0.007	2.946	0	0
01:00:46.350000	0	-0.19	-0.012	0	1.014	33.642	0.236	0	74.548	0.039	74.504	74.602	10.381	16.373	-6.888	134.6	13	26.009	0.472	0.7	0.9	-493	0.016	0	-0.142	15.776	0.994	-1.425	0.017	-0.38	0	685	172.604	-43.5438	0	0	0	0	359	-136	0	0	52.507	0.016	54.694	0.007	2.947	0	0
01:00:46.450000	0	-0.175	0.04	0	0.978	33.764	0.236	0	74.55	0.039	74.504	74.602	8.982	11.41	-13.371	168.9	13	26.008	0.456	0.7	0.9	-493	0.024	0	-0.175	12.494	0.979	-1.415	0.032	-0.412	0	685	172.604	-43.5438	0	0	0	0	359	-170	0	0	52.509	0.023	54.697	0.007	2.947	0	0
01:00:46.540000	0	-0.201	0.077	0	0.976	24.979	0.236	0	74.551	0.039	74.504	74.602	9.104	10.2	-5.676	254.6	13	26.008	0.442	0.7	0.9	-493	0.003	0	-0.196	8.732	0.962	-1.404	0.043	-0.437	0	685	172.604	-43.5438	0	0	0	0	359	104	0	0	52.51	0.001	54.698	0.007	2.948	0	0
01:00:46.650000	0	-0.193	0.111	0	0.955	14.127	0.236	0	74.553	0.039	74.504	74.602	4.481	0.576	-9.069	311.3	13	26.008	0.425	0.7	0.9	-493	0.011	0	-0.195	-0.34	0.962	-1.404	0.047	-0.463	0	685	172.604	-43.5438	0	0	0	0	359	48	0	0	52.511	0.011	54.699	0.007	2.949	0	0
01:00:46.750000	0	-0.195	0.112	0	0.981	16.795	0.236	0	74.554	0.039	74.504	74.602	5.88	-0.937	-9.978	2.8	13	26.008	0.409	0.7	0.9	-493	0.004	0	-0.182	-1.15	0.97	-1.391	0.056	-0.466	0	685	172.604	-43.5438	0	0	0	0	359	-4	0	0	52.512	0.001	54.7	0.007	2.949	0	0
01:00:46.840000	0	-0.158	0.094	0	0.977	29.153	0.236	0	74.555	0.039	74.504	74.602	5.15	3.724	-20.279	9.4	13	26.008	0.395	0.7	0.9	-493	0.023	0	-0.189	2.313	0.962	-1.402	0.054	-0.483	0	685	172.604	-43.5438	0	0	0	0	358	-11	0	0	52.513	0.019	54.701	0.007	2.95	0	0
01:00:46.950000	0	-0.212	0.069	0	0.965	19.236	0.236	0	74.557	0.039	74.504	74.602	-0.323	3.724	-15.189	57.7	13	26.008	0.377	0.7	0.9	-493	0.018	0	-0.203	3.642	0.962	-1.382	0.056	-0.499	0	685	172.604	-43.5438	0	0	0	0	358	-60	0	0	52.514	0.018	54.703	0.007	2.951	0	0
01:00:47.050000	0	-0.197	0.072	0	0.955	21.751	0.236	0	74.558	0.039	74.504	74.602	3.143	5.6	-13.008	55	13	26.008	0.361	0.7	0.9	-493	0.009	0	-0.21	3.332	0.967	-1.395	0.047	-0.514	0	685	172.604	-43.5438	0	0	0	0	358	-57	0	0	52.515	0.008	54.705	0.007	2.951	0	0
01:00:47.140000	0	-0.233	0.061	0	0.988	19.645	0.236	0	74.559	0.039	74.504	74.602	5.637	1	-13.008	61.1	13	26.007	0.346	0.7	0.9	-493	0.016	0	-0.223	3.167	0.973	-1.37	0.065	-0.534	0	685	172.604	-43.5438	0	0	0	0	358	-63	0	0	52.516	0.014	54.705	0.007	2.952	0	0
01:00:47.250000	0	-0.225	0.078	0	0.955	39.318	0.236	0	74.56	0.039	74.504	74.602	5.637	18.068	-15.613	91.2	13	26.007	0.328	0.7	0.9	-493	0.017	0	-0.24	15.919	0.972	-1.387	0.056	-0.55	0	685	172.604	-43.5438	0	0	0	0	358	-93	0	0	52.517	0.015	54.707	0.006	2.953	0	0
01:00:47.350000	0	-0.305	0.032	0	0.929	33.855	0.236	0	74.562	0.039	74.504	74.602	2.961	17.947	-12.947	116.4	13	26.007	0.312	0.7	0.9	-493	0.024	0	-0.279	17.482	0.945	-1.359	0.045	-0.593	0	685	172.604	-43.5438	0	0	0	0	357	-119	0	0	52.518	0.018	54.708	0.006	2.953	0	0
01:00:47.440000	0	-0.33	0.117	0	0.923	19.978	0.236	0	74.563	0.039	74.504	74.602	0.346	10.684	-8.948	96.6	13	26.007	0.297	0.7	0.9	-493	0.012	0	-0.319	11.814	0.927	-1.357	0.039	-0.615	0	685	172.604	-43.5438	0	0	0	0	357	-100	0	0	52.519	0.011	54.709	0.006	2.954	0	0
01:00:47.550000	0	-0.347	0.057	0	0.887	26.573	0.236	0	74.564	0.039	74.504	74.602	-4.155	11.471	-10.948	14.7	13	26.007	0.28	0.7	0.9	-493	0.019	0	-0.34	10.463	0.905	-1.348	0.037	-0.639	0	685	172.604	-43.5438	0	0	0	0	357	-18	0	0	52.52	0.005	54.711	0.006	2.955	0	0
01:00:47.650000	0	-0.34	0.097	0	0.899	29.56	0.236	0	74.565	0.039	74.504	74.602	-7.743	7.355	-14.462	11.4	13	26.006	0.264	0.7	0.9	-493	0.009	0	-0.333	8.228	0.905	-1.344	0.019	-0.658	0	685	172.604	-43.5438	0	0	0	0	357	-14	0	0	52.521	0.005	54.712	0.006	2.955	0	0
01:00:47.750000	0	-0.372	-0.011	0	0.976	16.513	0.236	0	74.568	0.039	74.504	74.602	-2.33	7.416	-6.767	58.6	13	26.006	0.247	0.7	0.9	-493	0.022	0	-0.363	3.9	0.907	-1.338	0.004	-0.669	0	685	172.604	-43.5438	0	0	0	0	357	-62	0	0	52.523	0.006	54.715	0.006	2.956	0	0
01:00:47.850000	0	-0.422	0.059	0	0.872	13.76	0.236	0	74.571	0.039	74.504	74.602	-1.418	-7.413	4.928	331.5	13	26.006	0.231	0.7	0.9	-493	0.011	0	-0.407	-4.857	0.878	-1.346	0.011	-0.676	0	685	172.604	-43.5438	0	0	0	0	357	26	0	0	52.525	0.007	54.718	0.006	2.956	0	0
01:00:47.950000	0	-0.41	-0.022	0	0.885	38.139	0.236	0	74.573	0.039	74.504	74.602	-6.284	-5.658	26.197	338.7	13	26.005	0.215	0.7	0.9	-493	0.009	0	-0.401	-4.25	0.875	-1.346	0.002	-0.66	0	685	172.604	-43.5438	0	0	0	0	358	19	0	0	52.527	0.007	54.719	0.006	2.957	0	0
01:00:48.040000	0	-0.403	0.004	0	0.883	65.065	0.236	0	74.574	0.039	74.504	74.602	-14.92	-13.829	36.317	73.4	13	26.006	0.201	0.7	0.9	-493	0.02	0	-0.371	-11.118	0.898	-1.361	-0.004	-0.642	0	685	172.604	-43.5438	0	0	0	0	358	-75	0	0	52.528	0.016	54.721	0.006	2.957	0	0
01:00:48.150000	0	-0.29	-0.081	0	0.994	90.223	0.236	0	74.577	0.039	74.504	74.602	-14.068	-1.421	74.734	272.1	13	26.005	0.183	0.7	0.9	-493	0.024	0	-0.336	-3.911	0.946	-1.372	0.013	-0.591	0	685	172.604	-43.5438	0	0	0	0	358	86	0	0	52.53	0.01	54.724	0.006	2.958	0	0
01:00:48.250000	0	-0.351	0.185	0	0.904	82.21	0.236	0	74.58	0.039	74.504	74.602	-29.638	13.771	38.801	342.3	13	26.005	0.168	0.7	0.9	-493	0.02	0	-0.361	14.492	0.922	-1.385	0.002	-0.563	0	685	172.604	-43.5438	0	0	0	0	358	16	0	0	52.533	0.015	54.727	0.006	2.959	0	0
01:00:48.350000	0	-0.396	0.137	0	0.864	71.388	0.236	0	74.582	0.039	74.504	74.602	-24.894	29.992	16.502	341.9	13	26.005	0.153	0.7	0.9	-493	0.01	0	-0.367	27.899	0.903	-1.395	-0.019	-0.568	0	685	172.604	-43.5438	0	0	0	0	358	16	0	0	52.534	0.004	54.728	0.005	2.959	0	0
01:00:48.450000	0	-0.357	-0.018	0	0.91	62.65	0.236	0	74.584	0.039	74.504	74.602	-13.156	20.429	-29.066	299.6	13	26.005	0.138	0.7	0.9	-493	0.041	0	-0.402	23.326	0.893	-1.387	-0.063	-0.598	0	685	172.604	-43.5438	0	0	0	0	358	58	0	0	52.536	0.038	54.731	0.005	2.96	0	0
01:00:48.550000	0	-0.6	-0.157	0	0.733	25.854	0.236	0	74.59	0.039	74.504	74.602	-7.013	14.013	-4.828	276.3	13	26.005	0.124	0.7	0.9	-493	0.053	0	-0.543	12.034	0.78	-1.372	-0.075	-0.631	0	685	172.604	-43.5438	0	0	0	0	358	82	0	0	52.541	0.05	54.736	0.005	2.96	0	0
01:00:48.640000	0	-0.55	-0.177	0	0.74	64.775	0.236	0	74.593	0.039	74.504	74.602	8.13	-18.55	-38.094	270.4	13	26.005	0.112	0.7	0.9	-493	0.032	0	-0.558	-19.442	0.736	-1.385	-0.106	-0.638	0	685	172.604	-43.5438	0	0	0	0	359	89	0	0	52.543	0.027	54.739	0.005	2.961	0	0
01:00:48.750000	0	-0.404	-0.156	0	0.842	102.01	0.236	0	74.595	0.039	74.504	74.602	22.666	-38.887	-40.457	269	13	26.005	0.098	0.7	0.9	-493	0.018	0	-0.434	-41.226	0.817	-1.402	-0.121	-0.607	0	685	172.604	-43.5438	0	0	0	0	0	91	0	0	52.545	0.018	54.742	0.005	2.961	0	0
01:00:48.850000	0	-0.405	-0.07	0	0.882	153.604	0.236	0	74.597	0.039	74.504	74.602	61.408	-33.56	-58.636	246.7	13	26.004	0.086	0.7	0.9	-493	0.024	0	-0.344	-36.169	0.887	-1.406	-0.093	-0.577	0	685	172.604	-43.5438	0	0	0	0	1	114	0	0	52.547	0.024	54.744	0.005	2.962	0	0
01:00:48.940000	0	-0.248	-0.096	0	0.94	153.393	0.236	0	74.599	0.039	74.504	74.602	54.778	-37.797	-60.817	259	13	26.005	0.076	0.7	0.9	-493	0.014	0	-0.262	-37.412	0.958	-1.395	-0.034	-0.583	0	685	172.604	-43.5438	0	0	0	0	1	102	0	0	52.548	0.013	54.746	0.005	2.962	0	0
01:00:49.050000	0	-0.223	0.043	0	1.057	149.175	0.236	0	74.602	0.039	74.504	74.602	38.966	-19.095	-91.115	250.7	13	26.005	0.066	0.7	0.9	-493	0.012	0	-0.22	-14.502	1.034	-1.385	-0.009	-0.582	0	685	172.604	-43.5438	0	0	0	0	1	110	0	0	52.55	0.012	54.748	0.005	2.963	0	0
01:00:49.150000	0	-0.252	-0.06	0	1.037	214.095	3.226	0	74.603	0	74.602	74.611	62.198	23.092	-128.805	239.8	13	26.004	0.058	0.7	0.9	-493	0.021	0	-0.218	20.343	0.999	-1.353	-0.004	-0.644	0	685	172.604	-43.5438	0	0	0	0	1	121	0	0	52.551	0.002	54.75	0.005	2.963	0	0
01:00:49.240000	0	-0.204	0.087	0	0.878	222.682	3.226	0	74.606	0	74.602	74.611	74.423	24.363	-123.897	242.9	13	26.004	0.053	0.7	0.9	-493	0.015	0	-0.22	21.516	0.945	-1.312	-0.015	-0.736	0	685	172.604	-43.5438	0	0	0	0	1	118	0	0	52.554	0.015	54.753	0.005	2.964	0	0
01:00:49.350000	0	-0.263	0.041	0	1.038	179.295	3.226	0	74.61	0	74.602	74.611	52.285	7.537	-119.473	238.4	13	26.004	0.048	0.7	0.9	-493	0.014	0	-0.272	3.742	1.01	-1.241	-0.058	-0.83	0	685	172.604	-43.5438	0	0	0	0	1	123	0	0	52.556	0.014	54.757	0.005	2.964	0	0
01:00:49.450000	0	-0.287	0.126	0	0.981	119.837	1.818	0	74.612	0.374	74.611	74.629	32.823	9.958	-77.057	219.3	13	26.004	0.043	0.7	0.9	-493	0.015	0	-0.306	11.159	0.975	-1.22	-0.129	-0.868	0	685	172.604	-43.5438	0	0	0	0	1	142	0	0	52.558	0.014	54.758	0.005	2.965	0	0
01:00:49.540000	0	-0.325	0.064	0	0.897	87.513	1.818	0	74.613	0.374	74.611	74.629	26.194	12.137	-49.183	229.7	13	26.004	0.038	0.7	0.9	-493	0.021	0	-0.314	23.437	0.876	-1.182	-0.155	-0.898	0	685	172.604	-43.5438	0	0	0	0	1	131	0	0	52.559	0.021	54.76	0.005	2.965	0	0
01:00:49.650000	0	-0.37	0.146	0	0.811	99.911	1.818	0.643	74.617	0.374	74.611	74.629	37.567	16.737	-45.608	227.9	13	26.003	0.033	0.7	0.9	-493	0.03	0	-0.324	12.098	0.789	-1.152	-0.205	-0.925	0	685	172.604	-43.5438	0	3.215	0	0	1	133	0.643	0.356	52.561	0.027	54.763	0.004	2.966	0	0
01:00:49.750000	0	-0.351	0.101	0	0.758	68.846	1.818	0.668	74.619	0.374	74.611	74.629	25.16	-10.318	-33.368	211.8	13	26.003	0.046	0.7	0.9	-493	0.012	0	-0.359	-10.714	0.8	-1.128	-0.22	-0.938	3	685	172.604	-43.5438	0	3.34	0	0	1	149	0.771	0.55	52.563	0.011	54.766	0.004	2.966	0	0
01:00:49.850000	0	-0.327	0.198	0	0.91	100.83	1.818	0.745	74.622	0.374	74.611	74.629	1.136	-47.724	-51.97	210.3	13	26.003	0.059	0.7	0.9	-493	0.032	0	-0.374	-37.782	0.941	-1.15	-0.261	-0.927	0	685	172.604	-43.5438	0	0.51	0	0	1	151	0.745	0.694	52.565	0	54.769	0.004	2.966	0	0
01:00:49.950000	0	-0.571	0.053	0	1.215	97.876	1.724	0.745	74.63	0.745	74.63	74.658	-10.115	-44.213	-43.548	211.8	13	26.003	0.074	0.7	0.9	-493	0.142	0	-0.422	-31.223	1.036	-1.194	-0.334	-0.862	1	685	172.604	-43.5438	0	0.385	0	0	2	150	0.761	0.782	52.569	0.078	54.777	0.004	2.967	0	0
01:00:50.050000	0	-0.366	0.027	0	0.876	64.752	1.724	0.745	74.637	0.745	74.63	74.658	2.657	-20.366	-41.73	213.7	13	26.004	0.089	0.7	0.9	-493	0.042	0	-0.363	-24.161	0.922	-1.222	-0.444	-0.801	0	686	172.604	-43.5438	0	0	0	0	2	148	0.812	0.838	52.571	0.019	54.783	0.004	2.967	0	0
01:00:50.150000	0	-0.324	-0.049	0	0.937	81.223	1.724	0.745	74.643	0.745	74.63	74.658	28.687	-7.595	-44.941	210.7	13	26.004	0.099	0.7	0.9	-493	0.03	0	-0.275	-15.535	0.929	-1.254	-0.47	-0.75	0	686	172.604	-43.5438	0	0	0	0	3	152	0.853	0.877	52.576	0.03	54.789	0.004	2.968	0	0
01:00:50.250000	0	-0.134	-0.08	0	0.949	102.685	1.724	0.745	74.646	0.745	74.63	74.658	33.492	15.708	-53.485	219.2	13	26.004	0.11	0.7	0.9	-493	0.043	0	-0.212	14.062	0.93	-1.263	-0.483	-0.738	0	686	172.604	-43.5438	0	0	0	0	5	146	1.003	0.895	52.579	0.043	54.793	0.004	2.968	0	0
01:00:50.350000	0	-0.216	-0.185	0	0.859	73.37	1.724	0.745	74.649	0.745	74.63	74.658	22.666	22.426	-28.278	232.5	13	26.004	0.122	0.7	0.9	-493	0.031	0	-0.222	17.133	0.895	-1.25	-0.496	-0.744	0	686	172.604	-43.5438	0	0	0	0	6	134	0.931	0.877	52.582	0.023	54.796	0.004	2.969	0	0
01:00:50.450000	0	-0.322	-0.041	0	0.891	28.393	1.724	0.745	74.653	0.745	74.63	74.658	19.747	8.324	0.323	260.6	13	26.005	0.134	0.7	0.9	-493	0.049	0	-0.337	4.698	0.969	-1.233	-0.491	-0.763	0	686	172.604	-43.5438	0	0	0	0	8	107	0.668	0.824	52.584	0.043	54.799	0.004	2.969	0	0
01:00:50.550000	0	-0.496	0.136	0	1.143	59.37	1.538	0.699	74.66	0.622	74.659	74.688	26.923	20.429	12.018	251.6	13	26.005	0.146	0.7	0.9	-493	0.056	0	-0.471	9.791	0.993	-1.237	-0.461	-0.774	0	686	172.604	-43.5438	0	-0.23	0	0	9	117	0.761	0.762	52.589	0.048	54.807	0.004	2.969	0	0
01:00:50.650000	0	-0.427	0.085	0	0.756	33.532	1.538	0.668	74.666	0.622	74.659	74.688	2.17	15.102	16.26	241	13	26.005	0.157	0.7	0.9	-493	0.046	0	-0.47	18.961	0.821	-1.218	-0.422	-0.814	0	686	172.604	-43.5438	0	-0.385	0	0	10	129	0.622	0.711	52.591	0.03	54.813	0.004	2.97	0	0
01:00:50.750000	0	-0.487	0.187	0	0.825	61.895	1.538	0.627	74.67	0.622	74.659	74.688	-7.926	10.684	43.285	236.8	13	26.005	0.167	0.7	0.9	-493	0.032	0	-0.456	10.651	0.804	-1.194	-0.386	-0.844	0	686	172.604	-43.5438	0	-0.36	0	0	10	133	0.699	0.671	52.595	0.026	54.817	0.004	2.97	0	0
01:00:50.850000	0	-0.379	0.228	0	0.798	77.659	1.538	0.622	74.672	0.622	74.659	74.688	-25.989	-5.053	46.618	227	13	26.005	0.177	0.7	0.9	-493	0.021	0	-0.389	-3.777	0.786	-1.194	-0.347	-0.865	0	686	172.604	-43.5438	0	-0.23	0	0	10	143	0.627	0.634	52.597	0.021	54.819	0.004	2.971	0	0
01:00:50.950000	0	-0.354	0.284	0	0.77	80.399	1.538	0.591	74.673	0.622	74.659	74.688	-29.395	-4.569	46.436	199.5	13	26.004	0.186	0.7	0.9	-493	0.01	0	-0.334	-7.342	0.755	-1.194	-0.306	-0.87	0	686	172.604	-43.5438	0	-0.18	0	0	10	171	0.591	0.591	52.598	0.009	54.82	0.004	2.971	0	0
01:00:51.040000	0	-0.24	0.286	0	0.688	87.111	1.538	0.535	74.675	0.622	74.659	74.688	-32.922	-28.779	25.409	204.4	13	26.003	0.194	0.7	0.9	-493	0.044	0	-0.313	-31.044	0.826	-1.214	-0.297	-0.854	0	686	172.604	-43.5438	0	-0.435	0	0	9	165	0.535	0.544	52.599	0.042	54.821	0.004	2.971	0	0
01:00:51.150000	0	-0.376	0.223	0	1.405	131.852	1.538	0.524	74.684	0.622	74.659	74.688	-32.01	-59.223	40.619	214.8	13	26.003	0.205	0.7	0.9	-493	0.024	0	-0.363	-39.943	1.043	-1.261	-0.306	-0.8	0	686	172.604	-43.5438	0	-0.335	0	0	8	153	0.478	0.482	52.602	0.012	54.83	0.004	2.972	0	0
01:00:51.250000	0	-0.383	-0.008	0	1.016	61.535	1.538	0.478	74.693	0.435	74.689	74.713	-25.928	-10.318	25.288	220.5	13	26.003	0.216	0.7	0.9	-493	0.063	0	-0.367	-11.54	1.001	-1.288	-0.313	-0.768	0	686	172.604	-43.5438	0	-0.285	0	0	8	148	0.298	0.431	52.607	0.015	54.84	0.004	2.972	0	0
01:00:51.340000	0	-0.363	0.039	0	1.032	56.036	1.538	0.478	74.696	0.435	74.689	74.713	-17.413	-22.726	15.896	229.2	13	26.002	0.224	0.7	0.9	-493	0.046	0	-0.326	-8.209	0.982	-1.306	-0.33	-0.749	0	686	172.604	-43.5438	0	-0.23	0	0	8	139	0.442	0.404	52.609	0.041	54.843	0.004	2.973	0	0
01:00:51.450000	0	-0.263	-0.065	0	0.882	48.949	1.538	0.442	74.699	0.435	74.689	74.713	-12.001	4.874	32.075	235.7	13	26.002	0.235	0.7	0.9	-493	0.01	0	-0.261	-0.257	0.941	-1.314	-0.332	-0.746	0	687	172.604	-43.5438	0	-0.18	0	0	9	133	0.365	0.399	52.612	0.005	54.846	0.004	2.973	0	0
01:00:51.550000	0	-0.309	0.035	0	1	58.481	1.538	0.385	74.704	0.435	74.689	74.713	-18.204	-6.324	33.953	243.7	13	26.002	0.244	0.7	0.9	-493	0.065	0	-0.239	-3.169	0.967	-1.31	-0.3	-0.747	0	687	172.604	-43.5438	0	-0.465	0	0	9	125	0.37	0.412	52.614	0.047	54.85	0.004	2.973	0	0
01:00:51.640000	0	-0.245	-0.045	0	0.903	68.128	1.538	0.385	74.706	0.435	74.689	74.713	-8.96	21.034	38.134	237.8	13	26.002	0.251	0.7	0.9	-493	0.03	0	-0.242	16.547	0.936	-1.316	-0.287	-0.75	0	687	172.604	-43.5438	0	-0.285	0	0	9	131	0.478	0.432	52.615	0.019	54.852	0.004	2.974	0	0
01:00:51.750000	0	-0.228	-0.088	0	1.113	79.113	1.538	0.365	74.709	0.435	74.689	74.713	-11.94	-13.405	53.768	255.2	13	26.002	0.259	0.7	0.9	-493	0.084	0	-0.266	9.43	0.966	-1.288	-0.254	-0.781	0	687	172.604	-43.5438	0	-0.1	0	0	10	115	0.524	0.444	52.617	0.01	54.856	0.004	2.974	0	0
01:00:51.850000	0	-0.295	0.094	0	1.002	75.531	0.417	0.324	74.714	0.102	74.713	74.766	2.657	11.229	61.645	261	13	26.001	0.266	0.7	0.9	-493	0.016	0	-0.282	13.333	0.962	-1.295	-0.22	-0.793	0	687	172.604	-43.5438	0	-0.305	0	0	10	109	0.385	0.424	52.62	0.012	54.86	0.004	2.974	0	0
01:00:51.950000	0	-0.3	0.195	0	0.84	61.603	0.417	0	74.716	0.102	74.713	74.766	5.941	13.771	41.891	241.7	13	26.001	0.268	0.7	0.9	-493	0.013	0	-0.296	13.816	0.903	-1.259	-0.151	-0.825	0	687	172.604	-43.5438	0	0	0	0	10	128	0.324	0	52.621	0.012	54.863	0.003	2.975	0	0
01:00:52.050000	0	-0.32	0.154	0	0.961	47.542	0.417	0	74.718	0.102	74.713	74.766	4.542	12.197	30.802	243.1	13	26	0.268	0.7	0.9	-493	0.009	0	-0.31	7.527	0.915	-1.259	-0.108	-0.833	0	687	172.604	-43.5438	0	0	0	0	9	126	0.288	0	52.622	0.007	54.864	0.003	2.975	0	0
01:00:52.150000	0	-0.311	0.142	0	0.882	32.691	0.417	0	74.719	0.102	74.713	74.766	0.406	3.179	29.106	235.6	13	26	0.268	0.7	0.9	-493	0.003	0	-0.31	4.909	0.898	-1.235	-0.069	-0.835	0	687	172.604	-43.5438	0	0	0	0	8	132	0.246	0	52.623	0.003	54.865	0.003	2.975	0	0
01:00:52.250000	0	-0.312	0.204	0	0.897	28.265	0.417	0	74.72	0.102	74.713	74.766	0.467	5.176	22.622	227.9	13	25.009	0.268	0.7	0.9	-493	0.011	0	-0.314	2.946	0.899	-1.224	-0.03	-0.846	0	687	172.604	-43.5438	0	0	0	0	7	139	0	0	52.623	0.008	54.866	0.003	2.976	0	0
01:00:52.350000	0	-0.339	0.225	0	0.954	19.913	0.417	0	74.721	0.102	74.713	74.766	2.961	4.813	12.139	220.2	13	25.009	0.268	0.7	0.9	-493	0.013	0	-0.332	1.644	0.91	-1.229	-0.022	-0.831	0	687	172.604	-43.5438	0	0	0	0	6	146	0	0	52.624	0.01	54.867	0.003	2.976	0	0
01:00:52.450000	0	-0.328	0.207	0	0.92	8.091	0.417	0	74.722	0.102	74.713	74.766	0.406	1.363	6.322	270.4	13	25.008	0.268	0.7	0.9	-493	0.009	0	-0.334	-1.122	0.892	-1.231	-0.006	-0.838	0	687	172.604	-43.5438	0	0	0	0	5	95	0	0	52.625	0.007	54.869	0.003	2.976	0	0
01:00:52.550000	0	-0.354	0.152	0	0.879	40.5	0.417	0	74.724	0.102	74.713	74.766	-9.142	-16.371	14.987	343.1	13	25.008	0.268	0.7	0.9	-493	0.021	0	-0.332	-17.501	0.889	-1.222	0.017	-0.838	0	687	172.604	-43.5438	0	0	0	0	4	21	0	0	52.626	0.021	54.871	0.003	2.977	0	0
01:00:52.650000	0	-0.345	0.224	0	0.924	38.353	0.417	0	74.725	0.102	74.713	74.766	-4.277	-23.997	10.079	16.8	13	25.007	0.268	0.7	0.9	-493	0.007	0	-0.315	-20.361	0.911	-1.263	0	-0.804	0	687	172.604	-43.5438	0	0	0	0	3	-14	0	0	52.627	0.002	54.872	0.003	2.977	0	0
01:00:52.750000	0	-0.225	0.212	0	0.913	17.432	0.417	0	74.727	0.102	74.713	74.766	1.319	-12.316	-3.797	0	13	25.007	0.268	0.7	0.9	-493	0.035	0	-0.264	-15.263	0.917	-1.263	0.009	-0.784	0	687	172.604	-43.5438	0	0	0	0	2	2	0	0	52.629	0.034	54.874	0.003	2.977	0	0
01:00:52.840000	0	-0.242	0.226	0	0.92	32.311	0.417	0	74.729	0.102	74.713	74.766	-2.391	-20.305	-9.615	36.9	13	25.007	0.268	0.7	0.9	-493	0.014	0	-0.215	-21.585	0.923	-1.288	0.009	-0.765	0	687	172.604	-43.5438	0	0	0	0	1	-36	0	0	52.631	0.012	54.876	0.003	2.978	0	0
01:00:52.950000	0	-0.163	0.244	0	1.002	59.149	0.417	0	74.731	0.102	74.713	74.766	8.799	-11.832	-38.518	73.9	13	25.006	0.268	0.7	0.9	-493	0.026	0	-0.15	-11.99	0.968	-1.297	-0.011	-0.747	0	687	172.604	-43.5438	0	0	0	0	0	-74	0	0	52.633	0.021	54.878	0.003	2.978	0	0
01:00:53.050000	0	-0.065	0.135	0	0.986	63.937	0.417	0	74.735	0.102	74.713	74.766	9.529	-13.768	-40.639	96.9	13	25.006	0.268	0.7	0.9	-493	0.021	0	-0.133	-7.453	0.996	-1.308	-0.05	-0.746	0	687	172.604	-43.5438	0	0	0	0	0	-97	0	0	52.635	0.008	54.881	0.003	2.978	0	0
01:00:53.140000	0	-0.169	0.094	0	0.983	42.135	0.417	0	74.736	0.102	74.713	74.766	9.043	-1.179	-31.913	159.1	13	25.006	0.268	0.7	0.9	-493	0.006	0	-0.155	-3.373	0.988	-1.299	-0.054	-0.763	0	687	172.604	-43.5438	0	0	0	0	359	-160	0	0	52.637	0.005	54.883	0.003	2.979	0	0
01:00:53.250000	0	-0.151	0.111	0	0.973	25.536	0.417	0	74.738	0.102	74.713	74.766	9.225	0.818	-15.492	161.2	13	25.006	0.268	0.7	0.9	-493	0.009	0	-0.166	1.581	0.975	-1.286	-0.063	-0.781	0	687	172.604	-43.5438	0	0	0	0	359	-162	0	0	52.638	0.008	54.885	0.003	2.979	0	0
01:00:53.350000	0	-0.139	0.129	0	0.977	17.291	0.417	0	74.739	0.102	74.713	74.766	8.191	0.758	-8.342	167.1	13	25.006	0.268	0.7	0.9	-493	0.011	0	-0.167	3.253	0.975	-1.28	-0.082	-0.787	0	687	172.604	-43.5438	0	0	0	0	359	-168	0	0	52.639	0.009	54.886	0.003	2.979	0	0
01:00:53.440000	0	-0.172	0.17	0	0.935	13.226	0.417	0	74.74	0.102	74.713	74.766	6.792	1.121	-5.312	182.6	13	25.005	0.268	0.7	0.9	-493	0.012	0	-0.19	1.391	0.972	-1.284	-0.078	-0.793	0	687	172.604	-43.5438	0	0	0	0	359	176	0	0	52.64	0.008	54.887	0.003	2.98	0	0
01:00:53.550000	0	-0.223	0.168	0	0.952	14.525	0.417	0	74.742	0.102	74.713	74.766	5.029	7.537	1.959	166.1	13	25.005	0.268	0.7	0.9	-493	0.013	0	-0.226	6.316	0.963	-1.274	-0.075	-0.8	0	687	172.604	-43.5438	0	0	0	0	359	-167	0	0	52.642	0.006	54.889	0.003	2.98	0	0
01:00:53.650000	0	-0.263	0.185	0	0.985	12.918	0.417	0	74.743	0.102	74.713	74.766	-1.965	5.66	5.292	174.7	13	25.005	0.268	0.7	0.9	-493	0.031	0	-0.221	7.298	0.959	-1.271	-0.067	-0.814	0	687	172.604	-43.5438	0	0	0	0	359	-176	0	0	52.642	0.025	54.89	0.003	2.98	0	0
01:00:53.750000	0	-0.257	0.109	0	1.089	33.645	0.417	0	74.746	0.102	74.713	74.766	-13.947	6.084	-13.614	179.6	13	25.005	0.268	0.7	0.9	-493	0.043	0	-0.165	12.745	0.973	-1.256	-0.078	-0.817	0	687	172.604	-43.5438	0	0	0	0	359	179	0	0	52.644	0.023	54.892	0.003	2.981	0	0
01:00:53.850000	0	-0.111	0.204	0	0.904	96.483	0.417	0	74.75	0.102	74.713	74.766	-32.801	48.029	15.654	167.8	13	25.004	0.268	0.7	0.9	-493	0.053	0	-0.116	39.302	0.963	-1.248	-0.121	-0.839	0	687	172.604	-43.5438	0	0	0	0	359	-169	0	0	52.649	0.053	54.897	0.003	2.981	0	0
01:00:53.950000	0	-0.123	0.207	0	0.998	74.008	0.417	0.751	74.754	0.102	74.713	74.766	-30.003	34.108	9.897	154.5	13	25.004	0.268	0.7	0.9	-493	0.035	0	-0.117	29.357	0.975	-1.212	-0.131	-0.873	0	687	172.604	-43.5438	0	3.755	0	0	358	-157	1.07	0.573	52.651	0.035	54.901	0.003	2.981	0	0
01:00:54.040000	0	-0.188	0.158	0	0.927	124.255	0.417	0.751	74.756	0.102	74.713	74.766	-35.72	40.523	48.011	156.4	13	25.003	0.281	0.7	0.9	-493	0.036	0	-0.168	44.729	0.906	-1.188	-0.136	-0.89	0	687	172.604	-43.5438	0	3.755	0	0	358	-158	1.214	0.812	52.653	0.029	54.902	0.003	2.981	0	0
01:00:54.150000	0	-0.469	0.195	0	0.765	114.29	0.417	1.008	74.76	0.102	74.713	74.766	-31.341	49.905	33.044	151.1	13	25.004	0.298	0.7	0.9	-493	0.058	0	-0.447	49.259	0.874	-1.132	-0.127	-0.916	0	687	172.604	-43.5438	0	1.285	0	0	358	-153	1.095	0.972	52.656	0.058	54.907	0.003	2.982	0	0
01:00:54.250000	0	-0.783	0.036	0	0.935	83.972	1.754	1.07	74.769	1.119	74.767	74.793	-23.86	43.489	16.623	150.8	13	25.004	0.318	0.7	0.9	-493	0.06	0	-0.72	13.331	0.881	-1.111	-0.116	-0.941	0	687	172.604	-43.5438	0	1.595	0	0	358	-153	0.859	0.998	52.661	0.038	54.915	0.003	2.982	0	0
01:00:54.340000	0	-0.696	-0.076	0	0.688	63.229	1.754	1.095	74.774	1.119	74.767	74.793	30.147	-10.197	-22.885	153.3	13	25.004	0.337	0.7	0.9	-493	0.063	0	-0.696	-9.545	0.776	-1.103	-0.14	-0.963	0	687	172.604	-43.5438	0	0.435	0	0	358	-155	0.751	0.991	52.664	0.063	54.921	0.003	2.982	0	0
01:00:54.450000	0	-0.427	-0.105	0	0.742	107.323	1.754	1.131	74.778	1.119	74.767	74.793	42.858	-14.495	-49.971	165.1	13	25.003	0.361	0.7	0.9	-493	0.039	0	-0.436	-11.692	0.759	-1.107	-0.164	-0.959	0	687	172.604	-43.5438	0	0.305	0	0	359	-166	1.008	1.023	52.668	0.019	54.925	0.003	2.983	0	0
01:00:54.550000	0	-0.244	-0.016	0	0.79	111.375	1.754	1.136	74.781	1.119	74.767	74.793	54.109	-4.69	-52.576	169	13	25.003	0.384	0.7	0.9	-493	0.028	0	-0.275	-2.424	0.786	-1.096	-0.168	-0.963	0	687	172.604	-43.5438	0	0.205	0	0	0	-169	1.327	1.094	52.67	0.021	54.928	0.003	2.983	0	0
01:00:54.650000	0	-0.366	-0.102	0	0.788	101.299	1.754	1.136	74.784	1.119	74.767	74.793	47.602	0.758	-52.94	187.2	13	25.003	0.407	0.7	0.9	-493	0.047	0	-0.34	4.077	0.877	-1.083	-0.2	-0.973	0	688	172.604	-43.5438	0	0.025	0	0	1	174	1.234	1.158	52.672	0.047	54.931	0.003	2.983	0	0
01:00:54.750000	0	-0.485	-0.082	0	1.055	71.886	1.754	1.208	74.79	1.119	74.767	74.793	38.114	-25.087	8.685	191.7	13	25.003	0.416	0.7	0.9	-493	0.08	0	-0.486	-22.347	1.051	-1.062	-0.224	-0.981	0	688	172.604	-43.5438	0	0.36	0	0	2	170	1.136	1.198	52.677	0.037	54.936	0.003	2.984	0	0
01:00:54.850000	0	-0.734	0.477	0	0.59	61.198	1.754	1.208	74.808	1.276	74.794	74.842	0.467	-30.595	30.136	183.9	13	25.003	0.427	0.7	0.9	-493	0.451	0	-0.635	-27.719	0.982	-1.09	-0.166	-0.971	0	688	172.604	-43.5438	0	0.36	0	0	3	179	1.131	1.235	52.687	0.192	54.955	0.003	2.984	0	0
01:00:54.950000	0	-0.478	0.291	0	0.697	66.422	1.754	1.234	74.819	1.276	74.794	74.842	-19.299	-7.353	39.77	173.5	13	25.002	0.436	0.7	0.9	-493	0.058	0	-0.51	-12.456	0.8	-1.1	-0.112	-0.959	0	688	172.604	-43.5438	0	0.13	0	0	3	-171	1.419	1.289	52.695	0.051	54.966	0.003	2.984	0	0
01:00:55.050000	0	-0.271	0.349	0	0.663	85.793	1.754	1.291	74.825	1.276	74.794	74.842	-51.715	24.908	9.17	171.9	13	25.002	0.446	0.7	0.9	-493	0.069	0	-0.29	9.175	0.709	-1.143	-0.08	-0.936	0	688	172.604	-43.5438	0	0.415	0	0	2	-170	1.291	1.343	52.699	0.05	54.972	0.004	2.985	0	0
01:00:55.150000	0	-0.234	0.245	0	0.681	50.699	1.754	1.327	74.828	1.276	74.794	74.842	-27.996	9.776	12.927	163.5	13	25	0.457	0.7	0.9	-493	0.025	0	-0.257	7.61	0.699	-1.139	-0.088	-0.932	0	688	172.604	-43.5438	0	0.465	0	0	1	-163	1.481	1.378	52.702	0.023	54.975	0.004	2.985	0	0
01:00:55.250000	0	-0.364	0.306	0	0.876	27.659	1.754	1.332	74.832	1.276	74.794	74.842	-22.583	-2.269	2.807	161.4	13	25	0.469	0.7	0.9	-493	0.056	0	-0.372	2.728	0.885	-1.139	-0.091	-0.932	0	689	172.604	-43.5438	0	0.205	0	0	0	-161	1.574	1.381	52.704	0.042	54.978	0.004	2.985	0	0
01:00:55.350000	0	-0.629	0.286	0	1.098	63.319	1.754	1.383	74.838	1.276	74.794	74.842	-28.604	-13.466	-21.249	157.2	13	25	0.481	0.7	0.9	-493	0.115	0	-0.592	-8.951	1.041	-1.145	-0.114	-0.932	0	689	172.604	-43.5438	0	0.28	0	0	0	-157	1.121	1.346	52.707	0.083	54.985	0.004	2.986	0	0
01:00:55.450000	0	-0.717	-0.087	0	1.124	43.677	1.852	1.414	74.853	1.412	74.842	74.876	-11.575	-19.337	-12.765	169.3	13	24.009	0.493	0.7	0.9	-493	0.068	0	-0.627	-15.64	0.958	-1.184	-0.151	-0.908	0	689	172.604	-43.5438	0	0.41	0	0	359	-170	1.208	1.319	52.715	0.018	55	0.004	2.986	0	0
01:00:55.540000	0	-0.382	0.014	0	0.78	9.279	1.852	1.414	74.858	1.412	74.842	74.876	5.88	-2.995	-0.404	164	13	24.008	0.505	0.7	0.9	-493	0.061	0	-0.405	-6.918	0.809	-1.19	-0.175	-0.895	3	689	172.604	-43.5438	0	0.155	0	0	0	-164	1.332	1.333	52.719	0.035	55.005	0.004	2.987	0	0
01:00:55.650000	0	-0.191	0.061	0	0.723	17.274	1.852	1.414	74.862	1.412	74.842	74.876	10.746	-3.721	2.807	165	13	24.007	0.521	0.7	0.9	-493	0.013	0	-0.227	-0.791	0.735	-1.19	-0.177	-0.89	0	689	172.604	-43.5438	0	0	0	0	0	-165	1.43	1.388	52.721	0.008	55.008	0.004	2.987	0	0
01:00:55.750000	0	-0.331	-0.05	0	0.899	23.746	1.852	1.419	74.864	1.412	74.842	74.876	-0.688	17.523	5.534	171.5	13	24.007	0.536	0.7	0.9	-493	0.034	0	-0.286	20.143	0.853	-1.175	-0.155	-0.903	0	689	172.604	-43.5438	0	0.025	0	0	1	-171	1.749	1.438	52.723	0.017	55.011	0.004	2.987	0	0
01:00:55.840000	0	-0.39	-0.001	0	1.193	42.379	1.852	1.43	74.87	1.412	74.842	74.876	18.835	-14.071	9.473	167.5	13	24.006	0.55	0.7	0.9	-493	0.066	0	-0.431	-11.543	1.018	-1.16	-0.157	-0.914	0	689	172.604	-43.5438	0	0.08	0	0	1	-167	1.414	1.457	52.726	0.008	55.016	0.004	2.988	0	0
01:00:55.950000	0	-0.725	0.1	0	0.845	78.832	1.087	1.481	74.889	2.372	74.878	75.168	24.795	-1.542	52.495	166.8	13	24.006	0.568	0.7	0.9	-493	0.129	0	-0.629	-15.482	0.991	-1.179	-0.108	-0.898	0	690	172.604	-43.5438	0	0.31	0	0	1	-166	1.383	1.468	52.735	0.094	55.035	0.004	2.988	0	0
01:00:56.050000	0	-0.44	0.207	0	0.869	46.679	1.087	1.533	74.897	2.372	74.878	75.168	-22.401	-7.897	16.381	161.9	13	24.005	0.586	0.7	0.9	-493	0.03	0	-0.463	-4.957	0.897	-1.199	-0.063	-0.878	0	690	172.604	-43.5438	0	0.515	0	0	1	-161	1.533	1.524	52.741	0.029	55.043	0.004	2.989	0	0
01:00:56.140000	0	-0.296	0.128	0	0.708	38.647	1.087	1.533	74.9	2.372	74.878	75.168	-29.212	7.718	1.717	148.9	13	24.003	0.604	0.7	0.9	-493	0.017	0	-0.2	-9.368	0.816	-1.194	-0.054	-0.879	0	690	172.604	-43.5438	0	0.26	0	0	1	-148	1.944	1.636	52.744	0.014	55.047	0.005	2.989	0	0
01:00:56.250000	0	-0.182	0.61	0	0.492	190.602	1.087	1.944	74.916	2.372	74.878	75.168	59.826	87.855	42.921	150.8	13	24.001	0.626	0.7	0.9	-493	0.244	0	0.011	49.55	0.246	-1.226	-0.116	-0.862	0	690	172.604	-43.5438	0	2.055	0	0	0	-151	1.301	1.867	52.754	0.084	55.063	0.005	2.99	0	0
01:00:56.350000	0	-1.035	1.717	0	1.989	304.935	1.087	2.402	74.982	2.372	74.878	75.168	-12.548	155.341	-137.046	123.1	13	24.001	0.655	0.7	0.9	-493	1.306	0	-0.367	48.407	0.494	-1.124	-0.095	-0.946	0	690	172.604	-43.5438	0	4.345	0	0	359	-124	2.402	2.209	52.801	1.019	55.128	0.005	2.99	0	0
01:00:56.440000	0	-1.772	2.356	0	2.472	98.187	1.087	2.937	75.071	2.372	74.878	75.168	-42.653	37.618	-17.916	118.1	13	24.002	0.69	0.7	0.9	-493	0.645	0	-0.838	-6.626	1.662	-1.085	-0.14	-0.975	0	691	172.604	-43.5438	0	4.965	0	0	358	-120	3.292	2.588	52.868	0.592	55.217	0.005	2.991	0	0
01:00:56.550000	0	-0.546	0.491	0	1.274	270.947	1.087	3.241	75.101	2.372	74.878	75.168	-158.27	-68.423	44.254	118.9	13	24	0.745	0.7	0.9	-493	0.236	0	-0.627	-58.471	1.252	-1.145	-0.282	-0.916	0	691	172.604	-43.5438	0	4.195	0	0	357	-122	3.241	2.985	52.888	0.074	55.248	0.006	2.991	0	0
01:00:56.650000	0	-0.237	-0.409	0	0.225	366.283	1.087	3.292	75.123	2.372	74.878	75.168	-87.841	144.749	133.693	120.5	13	24	0.802	0.7	0.9	-493	0.259	0	-0.39	120.382	0.367	-1.201	-0.427	-0.831	0	691	172.604	-43.5438	0	1.775	0	0	357	-124	2.937	3.24	52.9	0.247	55.269	0.006	2.992	0	0
01:00:56.750000	0	-1	-0.551	0	0.788	182.698	1.087	3.539	75.148	2.372	74.878	75.168	-55.06	23.939	103.698	112.4	13	24.001	0.86	0.7	0.9	-493	0.176	0	-0.82	26.537	0.871	-1	-0.403	-0.967	0	692	172.604	-43.5438	0	1.49	0	0	358	-114	3.77	3.453	52.923	0.122	55.269	0.007	2.993	0	0
01:00:56.850000	0	-0.992	0.111	0	1.592	194.44	3.571	3.77	75.173	3.857	75.169	75.328	109.089	-32.41	-52.94	118.2	13	23.009	0.924	0.7	0.9	-493	0.262	0	-0.765	-28.405	1.023	-1.026	-0.317	-0.984	0	692	172.604	-43.5438	0	2.39	0	0	0	-118	3.791	3.646	52.939	0.153	55.269	0.008	2.993	0	0
01:00:56.950000	0	-0.486	-0.416	0	0.881	214.697	3.571	3.791	75.21	3.857	75.169	75.328	-38.7	19.763	156.234	107	13	23.009	0.998	0.7	0.9	-493	0.489	0	-0.413	27.339	0.462	-1.017	-0.198	-1.006	0	693	172.604	-43.5438	0	1.26	0	0	1	-106	3.539	3.815	52.962	0.341	55.269	0.009	2.994	0	0
01:00:57.040000	0	-1.286	1.831	0	2.978	411.587	3.571	4.156	75.292	3.857	75.169	75.328	-117.156	-149.831	144.6	100.7	13	23.009	1.066	0.7	0.9	-493	0.671	0	-0.752	-29.56	1.053	-1.041	-0.069	-1.008	0	693	172.604	-43.5438	0	1.93	0	0	2	-99	4.213	3.978	53.005	0.452	55.269	0.01	2.995	0	0
01:00:57.150000	0	-1.068	0.507	0	0.977	293.54	3.03	4.213	75.34	4.237	75.33	75.44	-120.684	10.987	161.869	91.3	13	23.007	1.157	0.7	0.9	-493	0.267	0	-0.524	17.343	0.953	-1.197	-0.004	-0.859	0	694	172.604	-43.5438	0	2.11	0	0	1	-90	4.326	4.183	53.036	0.175	55.269	0.012	2.996	0	0
01:00:57.250000	0	-0.53	0.719	0	-0.085	177.141	3.03	4.259	75.368	4.237	75.33	75.44	16.28	61.405	99.456	98.7	13	23.006	1.242	0.7	0.9	-493	0.361	0	-0.225	56.168	0.085	-1.22	-0.067	-0.857	0	694	172.604	-43.5438	0	0.515	0	0	359	-100	4.156	4.351	53.06	0.342	55.269	0.012	2.998	0	0
01:00:57.340000	0	-1.076	-0.792	0	1.714	167.203	3.03	4.275	75.414	4.237	75.33	75.44	43.649	-59.708	-63.847	101.5	13	23.006	1.318	0.7	0.9	-493	0.428	0	-0.719	1.322	0.734	-1.145	-0.065	-0.932	0	695	172.604	-43.5438	0	0.31	0	0	357	-105	4.748	4.49	53.089	0.298	55.269	0.014	2.999	0	0
01:00:57.450000	0	-0.77	0.022	0	1.487	379.22	3.571	4.321	75.444	4.335	75.442	75.569	132.565	-138.089	-108.566	100.6	13	23.005	1.412	0.7	0.9	-493	0.235	0	-0.77	-90.72	1.166	-1.162	-0.047	-0.913	0	695	172.604	-43.5438	0	0.31	0	0	357	-104	4.856	4.619	53.108	0.132	55.269	0.016	3.001	0	0
01:00:57.550000	0	-0.301	-0.196	0	1.11	177.67	3.571	4.326	75.469	4.335	75.442	75.569	58.671	0.334	118.665	102.3	13	23.004	1.499	0.7	0.9	-493	0.214	0	-0.429	11.375	0.498	-1.147	-0.017	-0.916	0	696	172.604	-43.5438	0	0.255	0	0	358	-104	4.259	4.681	53.119	0.093	55.269	0.016	3.002	0	0
01:00:57.650000	0	-0.782	0.31	0	2.866	233.828	3.571	4.378	75.548	4.335	75.442	75.569	35.985	-96.689	101.153	102.9	13	23.004	1.585	0.7	0.9	-493	0.729	0	-0.78	-62.502	1.026	-1.167	0.045	-0.89	0	696	172.604	-43.5438	0	0.285	0	0	359	-104	4.846	4.731	53.158	0.432	55.269	0.017	3.004	0	0
01:00:57.750000	0	-0.287	0.4	0	1.362	232.434	3.125	4.604	75.578	4.593	75.57	75.721	-90.822	-41.55	100.062	98.6	13	23.003	1.673	0.7	0.9	-493	0.263	0	-0.475	-51.209	1.067	-1.224	0.138	-0.765	0	697	172.604	-43.5439	0	1.39	0	0	359	-100	5.015	4.769	53.175	0.173	55.269	0.017	3.006	0	0
01:00:57.850000	0	-0.032	0.899	0	0.849	439.259	3.125	4.604	75.608	4.593	75.57	75.721	-110.04	4.692	-324.527	99.4	13	23.002	1.765	0.7	0.9	-493	0.405	0	-0.102	-7.222	0.325	-1.323	0.11	-0.642	0	697	172.604	-43.5439	0	1.13	0	0	359	-100	4.851	4.746	53.192	0.28	55.269	0.018	3.007	0	0
01:00:57.940000	0	-0.083	0.144	0	-0.133	167.139	3.125	4.635	75.634	4.593	75.57	75.721	70.53	-43.063	-53.546	110.8	13	23.004	1.848	0.7	1.1	-493	0.231	0	-0.51	-30.666	0.873	-1.314	0.058	-0.706	0	698	172.604	-43.5439	0	0.155	0	0	357	-114	4.275	4.677	53.206	0.097	55.269	0.019	3.009	0	0
01:00:58.050000	0	-0.461	-0.621	0	2.088	329.933	2.941	4.748	75.728	4.67	75.723	75.864	184.87	-61.947	-83.116	113.1	13	23.002	1.95	0.7	0.9	-493	0.48	0	-0.504	-59.932	1.416	-1.291	0.069	-0.733	0	698	172.604	-43.5439	0	0.72	0	0	357	-116	4.83	4.597	53.266	0.48	55.269	0.02	3.011	0	0
01:00:58.150000	0	0.119	-0.05	0	0.407	164.058	2.941	4.64	75.755	4.67	75.723	75.864	105.197	24.544	34.317	115.8	13	23	2.045	0.7	0.9	-493	0.184	0	-0.084	-3.523	0.441	-1.222	0.106	-0.803	3	698	172.604	-43.5439	0	0.025	0	0	357	-119	4.321	4.542	53.282	0.154	55.269	0.02	3.013	0	0
01:00:58.240000	0	-0.055	-0.69	0	-0.891	184.489	2.941	4.635	75.777	4.67	75.723	75.864	-2.087	-33.137	149.266	119.5	13	23.001	2.128	0.7	0.9	-493	0.255	0	-0.162	-17.642	0.421	-1.158	0.19	-0.825	0	699	172.604	-43.5439	0	-0.565	0	0	358	-122	4.635	4.504	53.289	0.122	55.269	0.021	3.015	0	0
01:00:58.350000	0	0.112	-0.041	0	2.259	333.99	2.941	4.635	75.859	4.67	75.723	75.864	-17.109	178.825	138.056	119.2	13	23.002	2.23	0.7	0.9	-493	0.917	0	-0.541	12.795	1.918	-1.241	0.188	-0.7	0	699	172.604	-43.5439	0	-0.025	0	0	359	-120	4.378	4.474	53.332	0.897	55.269	0.021	3.018	0	0
01:00:58.450000	0	-0.145	0.234	0	0.871	236.461	2.857	4.635	75.883	4.618	75.866	76.01	-73.732	-68.484	94.245	116.9	13	23.001	2.323	0.7	0.9	-493	0.187	0	-0.182	-19.085	1.059	-1.246	0.231	-0.652	0	700	172.604	-43.5439	0	0	0	0	358	-119	4.604	4.469	53.346	0.012	55.269	0.022	3.02	0	0
01:00:58.540000	0	0.144	0.516	0	0.578	126.548	2.857	4.604	75.9	4.618	75.866	76.01	1.623	29.326	-95.599	118.4	13	23.001	2.406	0.7	0.9	-493	0.152	0	-0.015	3.278	0.209	-1.286	0.211	-0.577	0	700	172.604	-43.5439	0	-0.155	0	0	357	-121	4.079	4.496	53.355	0.06	55.269	0.022	3.022	0	0
01:00:58.650000	0	-1.089	0.409	0	1.438	417.59	2.857	4.604	75.932	4.618	75.866	76.01	-3.851	172.712	-241.027	126	13	23.001	2.508	0.7	0.9	-493	0.895	0	-0.569	68.632	1.156	-1.271	0.198	-0.634	0	701	172.604	-43.5439	0	-0.155	0	0	355	-131	4.918	4.585	53.372	0.442	55.269	0.022	3.024	0	0
01:00:58.750000	0	-0.367	-0.355	0	1.576	260.858	2.941	4.604	76.019	4.573	76.013	76.153	101.548	-56.137	-103.173	130.7	13	23	2.6	0.7	0.9	-493	0.206	0	-0.48	-37.772	1.457	-1.199	0.101	-0.824	0	701	172.604	-43.5439	0	0	0	0	354	-137	4.979	4.664	53.405	0.134	55.269	0.023	3.026	0	0
01:00:58.840000	0	0.114	-0.018	0	0.403	123.922	2.941	4.568	76.035	4.573	76.013	76.153	91.391	17.281	-15.25	134.4	13	22.009	2.683	0.7	0.9	-493	0.173	0	-0.114	-10.385	0.595	-1.197	0.067	-0.854	3	702	172.604	-43.5439	0	-0.18	0	0	354	-140	4.64	4.669	53.414	0.172	55.269	0.023	3.029	0	0
01:00:58.950000	0	0.013	0.015	0	-0.922	149.911	2.941	4.568	76.061	4.573	76.013	76.153	-75.252	-55.895	-18.764	132.4	13	23	2.783	0.7	1.1	-493	0.269	0	-0.396	8.777	0.683	-1.124	0.119	-0.898	0	702	172.604	-43.5439	0	-0.18	0	0	355	-137	4.342	4.61	53.429	0.218	55.269	0.024	3.031	0	0
01:00:59.050000	0	-0.719	0.473	0	2.193	255.984	2.941	4.46	76.15	4.573	76.013	76.153	-37.544	-100.865	117.574	134	13	23	2.859	0.7	0.9	-493	0.286	0	-0.681	-30.493	1.589	-1.197	0.06	-0.849	0	703	172.604	-43.5439	0	-0.54	0	0	356	-138	4.66	4.556	53.47	0.12	55.269	0.024	3.033	0	0
01:00:59.140000	0	-0.379	0.319	0	0.478	265.436	2.857	4.46	76.171	4.469	76.154	76.281	-82.794	37.134	145.509	129.6	13	22.008	2.926	0.7	0.9	-493	0.255	0	-0.232	-17.555	0.756	-1.261	0.091	-0.76	0	703	172.604	-43.5439	0	-0.54	0	0	355	-135	4.46	4.525	53.479	0.052	55.269	0.024	3.036	0	0
01:00:59.250000	0	0.029	0.1	0	-0.39	101.659	2.857	4.46	76.197	4.469	76.154	76.281	16.523	-8.018	-77.117	134	13	22.007	3.003	0.7	0.9	-493	0.218	0	-0.162	11.225	0.204	-1.308	0.047	-0.715	0	704	172.604	-43.5439	0	0	0	0	354	-140	4.408	4.509	53.493	0.096	55.269	0.024	3.038	0	0
01:00:59.350000	0	-1.458	-1.238	0	2.365	173.482	2.857	4.506	76.246	4.469	76.154	76.281	12.388	122.597	38.498	128.1	13	22.008	3.07	0.7	0.9	-493	0.542	0	-0.706	48.289	1.417	-1.282	0.022	-0.763	0	704	172.604	-43.5439	0	0.23	0	0	353	-135	4.655	4.514	53.518	0.445	55.269	0.024	3.041	0	0
01:00:59.440000	0	-0.19	-0.049	0	1.774	309.919	2.857	4.46	76.289	4.455	76.283	76.407	140.898	-41.853	-127.169	136.2	13	22.007	3.132	0.7	0.9	-493	0.311	0	-0.462	-41.431	1.457	-1.261	-0.065	-0.822	0	705	172.604	-43.5439	0	0	0	0	354	-142	4.568	4.515	53.554	0.254	55.269	0.024	3.043	0	0
01:00:59.550000	0	0.082	-0.73	0	1.135	152.299	2.857	4.46	76.318	4.455	76.283	76.407	38.418	-41.308	-72.573	138.2	13	22.005	3.205	0.7	0.9	-493	0.34	0	-0.008	-27.288	0.415	-1.244	-0.056	-0.835	0	705	172.604	-43.5439	0	-0.23	0	0	354	-144	4.429	4.492	53.568	0.09	55.269	0.025	3.046	0	0
01:00:59.650000	0	0.171	0.182	0	-0.212	100.456	2.857	4.439	76.342	4.455	76.283	76.407	-66.494	20.005	13.957	133.4	13	22.007	3.272	0.7	0.9	-493	0.172	0	-0.277	24.134	0.688	-1.25	-0.028	-0.824	0	706	172.604	-43.5439	0	-0.105	0	0	356	-137	4.439	4.462	53.578	0.149	55.269	0.025	3.048	0	0
01:00:59.750000	0	-0.745	0.499	0	1.948	172.183	2.857	4.439	76.404	4.455	76.283	76.407	-28.057	17.523	126.603	133.2	13	22.007	3.338	0.7	0.9	-493	0.259	0	-0.605	3.279	1.668	-1.254	-0.006	-0.808	0	706	172.604	-43.5439	0	-0.105	0	0	357	-136	4.342	4.438	53.612	0.257	55.269	0.025	3.051	0	0
01:00:59.850000	0	-0.181	0.3	0	0.579	190.147	2.857	4.429	76.425	4.419	76.409	76.551	-39.612	30.355	120.18	126.8	13	22.005	3.402	0.7	0.9	-493	0.188	0	-0.168	-0.031	0.745	-1.316	0.03	-0.704	0	707	172.604	-43.5439	0	-0.05	0	0	357	-130	4.594	4.424	53.622	0.041	55.269	0.025	3.053	0	0
01:00:59.950000	0	0.067	0.345	0	-0.213	49.057	2.857	4.408	76.443	4.419	76.409	76.551	12.509	1.908	-34.64	131.5	13	22.006	3.467	0.7	1.1	-493	0.174	0	-0.105	25.201	0.164	-1.31	0.045	-0.709	0	707	172.604	-43.5439	0	-0.155	0	0	356	-136	4.141	4.409	53.632	0.074	55.269	0.026	3.056	0	0
01:01:00.040000	0	-1.017	-0.048	0	1.975	99.948	2.857	4.398	76.468	4.419	76.409	76.551	-39.795	-23.089	-37.064	130.3	13	22.007	3.524	0.7	0.9	-493	1.014	0	-0.695	-18.313	1.279	-1.312	0	-0.734	0	707	172.604	-43.5439	0	-0.155	0	0	355	-135	4.506	4.396	53.643	0.257	55.269	0.026	3.058	0	0
01:01:00.150000	0	-0.1	-0.254	0	2.044	279.705	2.632	4.352	76.565	4.263	76.553	76.7	135.181	5.358	-139.167	130.1	13	22.006	3.592	0.7	0.9	-493	0.335	0	-0.497	-15.276	1.492	-1.333	-0.075	-0.72	0	708	172.604	-43.5439	0	-0.28	0	0	355	-135	4.398	4.365	53.706	0.33	55.269	0.026	3.061	0	0
01:01:00.250000	0	0.113	-0.205	0	0.104	122.808	2.632	4.342	76.588	4.263	76.553	76.7	91.574	-18.429	12.806	133.2	13	22.004	3.653	0.7	0.9	-493	0.147	0	-0.019	-17.542	0.394	-1.295	-0.032	-0.771	0	708	172.604	-43.5439	0	-0.28	0	0	355	-138	4.46	4.3	53.714	0.147	55.269	0.026	3.063	0	0
01:01:00.340000	0	-0.154	-0.811	0	-0.169	155.027	2.632	4.141	76.603	4.263	76.553	76.7	-9.994	18.855	126.179	130.9	13	22.005	3.707	0.7	0.9	-493	0.308	0	-0.094	-0.709	0.364	-1.261	0.032	-0.793	0	709	172.604	-43.5439	0	-1.055	0	0	356	-135	3.899	4.219	53.724	0.225	55.269	0.026	3.066	0	0
01:01:00.450000	0	-1.45	0.449	0	2.086	220.794	2.632	4.131	76.677	4.263	76.553	76.7	-11.392	182.517	-26.884	130.9	13	22.006	3.768	0.7	0.9	-493	1.118	0	-0.596	15.677	1.771	-1.314	0.034	-0.714	0	709	172.604	-43.5439	0	-1.055	0	0	358	-133	4.053	4.139	53.754	0.125	55.269	0.027	3.069	0	0
01:01:00.550000	0	-0.179	0.253	0	1.29	180.99	2.703	4.053	76.714	3.973	76.702	76.847	-65.825	14.679	100.487	122.1	13	22.004	3.822	0.7	0.9	-493	0.22	0	-0.295	17.817	1.272	-1.316	0.043	-0.692	0	710	172.604	-43.5439	0	-0.44	0	0	358	-124	4.131	4.105	53.776	0.059	55.269	0.027	3.071	0	0
01:01:00.640000	0	0.468	0.36	0	0.238	119.14	2.703	3.935	76.734	3.973	76.702	76.847	-39.004	37.8	-42.336	120	13	22.001	3.869	0.7	0.9	-493	0.248	0	0.031	5.08	0.167	-1.353	0.032	-0.65	0	710	172.604	-43.5439	0	-0.98	0	0	357	-123	4.352	4.072	53.785	0.208	55.269	0.027	3.074	0	0
01:01:00.750000	0	0.048	0.105	0	-0.352	215.918	2.703	3.899	76.749	3.973	76.702	76.847	29.235	71.634	-115.05	124.6	13	22.003	3.925	0.7	0.9	-493	0.109	0	-0.495	41.282	0.682	-1.344	0.024	-0.668	0	710	172.604	-43.5439	0	-0.77	0	0	356	-129	3.693	3.983	53.797	0.101	55.269	0.027	3.077	0	0
01:01:00.850000	0	-1.51	1.002	0	2.226	212.891	2.703	3.791	76.843	3.973	76.702	76.847	25.95	-110.065	-76.875	128.2	13	22.003	3.975	0.7	0.9	-493	0.519	0	-0.775	-7.621	1.726	-1.299	-0.03	-0.765	0	711	172.604	-43.5439	0	-0.72	0	0	355	-133	3.935	3.879	53.853	0.482	55.269	0.027	3.079	0	0
01:01:00.940000	0	-0.346	0.022	0	0.642	291.348	2.703	3.786	76.875	3.728	76.851	76.985	103.433	-52.626	-135.289	129.4	13	22.002	4.017	0.7	1.1	-493	0.236	0	-0.269	-41.79	0.886	-1.265	-0.015	-0.792	0	711	172.604	-43.5439	0	-0.565	0	0	356	-133	3.647	3.796	53.876	0.111	55.269	0.027	3.082	0	0
01:01:01.050000	0	-0.063	0.028	0	0.581	49.483	2.703	3.693	76.894	3.728	76.851	76.985	18.47	-0.029	30.984	131.2	13	22.001	4.068	0.7	0.9	-493	0.087	0	-0.017	-12.6	0.151	-1.265	0.011	-0.8	0	712	172.604	-43.5439	0	-0.49	0	0	356	-135	3.647	3.721	53.885	0.08	55.269	0.027	3.085	0	0
01:01:01.150000	0	-0.492	-0.066	0	0.123	134.336	2.703	3.647	76.915	3.728	76.851	76.985	-43.14	44.821	46.375	124.9	13	22.002	4.111	0.7	0.9	-493	0.215	0	-0.485	-4.799	1.222	-1.256	0.045	-0.784	0	712	172.604	-43.5439	0	-0.695	0	0	358	-127	3.786	3.677	53.901	0.103	55.269	0.027	3.088	0	0
01:01:01.240000	0	-0.983	0.272	0	2.421	140.978	2.5	3.647	76.987	3.457	76.987	77.162	-10.115	11.774	119.089	126.1	13	22.002	4.149	0.7	0.9	-493	0.282	0	-0.609	3.804	1.915	-1.293	0.067	-0.73	1	712	172.604	-43.5439	0	-0.23	0	0	358	-128	3.482	3.636	53.938	0.278	55.269	0.027	3.09	0	0
01:01:01.350000	0	-0.328	0.058	0	0.1	133.798	2.5	3.482	77.017	3.457	76.987	77.162	-22.948	26.239	84.611	121.3	13	22	4.187	0.7	0.9	-493	0.249	0	-0.09	15.293	0.556	-1.346	0.041	-0.641	0	713	172.604	-43.5439	0	-0.825	0	0	358	-123	3.791	3.565	53.955	0.143	55.269	0.027	3.093	0	0
01:01:01.450000	0	0.316	0.325	0	-0.082	71.445	2.5	3.41	77.032	3.457	76.987	77.162	36.168	-33.924	1.353	124.2	13	21.009	4.208	0.7	0.9	-493	0.153	0	0.021	-5.739	0.04	-1.35	-0.022	-0.679	0	713	172.604	-43.5439	0	-1.185	0	0	357	-127	3.251	3.456	53.967	0.096	55.269	0.026	3.095	0	0
01:01:01.550000	0	-0.678	0.079	0	1.036	313.969	2.5	3.251	77.055	3.457	76.987	77.162	20.72	142.873	-150.377	125.3	13	22.001	4.217	0.7	0.9	-493	0.531	0	-0.67	34.808	1.301	-1.327	0.006	-0.696	0	713	172.604	-43.5439	0	-1.155	0	0	355	-130	3.41	3.307	53.98	0.195	55.269	0.026	3.098	0	0
01:01:01.650000	0	-0.452	0.357	0	1.753	206.162	2.703	2.994	77.169	2.955	77.164	77.303	92.425	62.979	-50.759	126.5	13	22.002	4.218	0.7	0.9	-493	0.465	0	-0.631	1.249	1.725	-1.316	-0.121	-0.766	0	714	172.604	-43.5439	0	-2.08	0	0	356	-131	2.958	3.143	54.047	0.438	55.269	0.026	3.101	0	0
01:01:01.750000	0	0.03	0.023	0	0.259	164.976	2.703	2.968	77.194	2.955	77.164	77.303	73.875	-38.342	-52.758	135.5	13	22.002	4.212	0.7	0.9	-493	0.169	0	-0.06	-30.704	0.52	-1.276	-0.103	-0.801	0	714	172.604	-43.544	0	-1.415	0	0	356	-140	2.731	2.995	54.064	0.085	55.269	0.026	3.103	0	0
01:01:01.840000	0	0.074	-0.024	0	0.1	116.06	2.703	2.958	77.204	2.955	77.164	77.303	-8.595	18.31	89.155	128	13	22.002	4.201	0.7	0.9	-493	0.108	0	-0.036	10.927	0.256	-1.271	-0.045	-0.803	0	714	172.604	-43.544	0	-0.18	0	0	357	-131	2.814	2.907	54.072	0.093	55.269	0.026	3.106	0	0
01:01:01.950000	0	-0.58	0.771	0	4.532	198.704	2.703	2.814	77.263	2.955	77.164	77.303	-79.996	-58.497	-60.211	130.1	13	22.003	4.184	0.7	0.9	-493	0.633	0	-0.644	36.931	1.591	-1.263	0.009	-0.804	0	715	172.604	-43.544	0	-0.77	0	0	359	-131	2.994	2.836	54.096	0.316	55.269	0.025	3.108	0	0
01:01:02.050000	0	-0.305	0.408	0	1.468	193.767	2.632	2.731	77.314	2.569	77.305	77.463	-67.224	26.905	99.638	120.3	13	22.003	4.164	0.7	0.9	-493	0.275	0	-0.456	6.568	1.415	-1.297	0.028	-0.752	0	715	172.604	-43.544	0	-1.135	0	0	359	-121	2.968	2.744	54.116	0.2	55.269	0.025	3.111	0	0
01:01:02.140000	0	-0.187	0.039	0	0.065	165.064	2.632	2.51	77.331	2.569	77.305	77.463	-47.336	52.689	65.039	117.5	13	22.001	4.138	0.7	0.9	-493	0.168	0	-0.076	33.143	0.24	-1.295	0.039	-0.727	0	715	172.604	-43.544	0	-1.52	0	0	358	-120	2.51	2.61	54.124	0.081	55.269	0.025	3.113	0	0
01:01:02.250000	0	-0.36	0.159	0	-0.169	118.614	2.632	2.443	77.348	2.569	77.305	77.463	38.661	39.071	-40.882	126.9	13	22.003	4.101	0.7	0.9	-493	0.138	0	-0.369	5.427	0.308	-1.299	0.006	-0.754	0	716	172.604	-43.544	0	-1.44	0	0	357	-130	1.893	2.429	54.138	0.068	55.269	0.025	3.116	0	0
01:01:02.350000	0	-1.088	-1.22	0	0.558	443.353	2.632	2.433	77.435	2.569	77.305	77.463	-61.446	189.962	-191.945	131.5	13	22.003	4.064	0.7	0.9	-493	1.288	0	-0.956	-14.627	1.651	-1.286	0.011	-0.755	0	716	172.604	-43.544	0	-0.385	0	0	355	-137	2.433	2.325	54.18	0.566	55.269	0.025	3.118	0	0
01:01:02.440000	0	-0.374	-0.382	0	1.324	246.288	2.5	2.201	77.483	2.15	77.465	77.588	91.817	-48.51	-105.961	122.9	13	22.002	4.031	0.7	0.9	-493	0.222	0	-0.507	-34.455	1.304	-1.265	-0.015	-0.808	0	716	172.604	-43.544	0	-1.21	0	0	355	-128	2.443	2.278	54.225	0.128	55.269	0.024	3.121	0	0
01:01:02.540000	0	0.262	-0.172	0	-0.131	111.704	2.5	2.119	77.501	2.15	77.465	77.588	35.864	-29.566	-46.274	129.3	13	21.009	3.989	0.7	0.9	-493	0.18	0	-0.019	-22.022	0.251	-1.231	0.015	-0.83	0	716	172.604	-43.544	0	-1.57	0	0	356	-133	2.201	2.219	54.235	0.117	55.269	0.024	3.123	0	0
01:01:02.650000	0	-0.117	0.019	0	-0.084	83.932	2.5	2.088	77.518	2.15	77.465	77.588	-34.564	6.871	42.497	116	13	22.001	3.94	0.7	0.9	-493	0.142	0	-0.301	-2.794	0.546	-1.246	0.019	-0.82	0	717	172.604	-43.544	0	-0.565	0	0	357	-119	1.913	2.135	54.248	0.139	55.269	0.024	3.126	0	0
01:01:02.750000	0	-0.837	0.237	0	1.146	284.403	2.5	1.913	77.574	2.15	77.465	77.588	50.217	163.512	70.674	124.2	13	22	3.895	0.7	0.9	-493	0.698	0	-0.716	46.609	1.551	-1.28	0.024	-0.763	0	717	172.604	-43.544	0	-1.03	0	0	357	-127	2.119	2.059	54.277	0.577	55.269	0.024	3.128	0	0
01:01:02.850000	0	-0.299	0.646	0	1.152	75.021	2.778	1.893	77.601	1.836	77.59	77.679	-7.5	29.447	38.074	122.7	13	22	3.841	0.7	0.9	-493	0.125	0	-0.429	25.562	1.157	-1.239	0.032	-0.819	0	717	172.604	-43.544	0	-0.975	0	0	357	-126	2.088	1.976	54.302	0.055	55.269	0.023	3.13	0	0
01:01:02.950000	0	-0.36	0.284	0	0.558	107.693	2.778	1.79	77.614	1.836	77.59	77.679	-41.802	24.06	41.831	110.3	13	21.009	3.786	0.7	0.9	-493	0.087	0	-0.282	29.339	0.48	-1.212	0.073	-0.831	0	717	172.604	-43.544	0	-0.615	0	0	357	-113	1.79	1.867	54.31	0.086	55.269	0.023	3.133	0	0
01:01:03.040000	0	-0.051	0.358	0	-0.042	36.862	2.778	1.78	77.622	1.836	77.59	77.679	9.043	4.268	-23.551	127.1	13	22	3.735	0.7	0.9	-493	0.06	0	-0.496	-0.528	0.725	-1.22	0.047	-0.843	0	717	172.604	-43.544	0	-0.565	0	0	356	-131	1.563	1.764	54.315	0.056	55.269	0.023	3.135	0	0
01:01:03.150000	0	-0.79	0.646	0	1.283	74.379	2.564	1.728	77.682	1.701	77.682	77.722	-40.099	-22.605	-11.675	126.2	13	21.009	3.67	0.7	0.9	-493	0.347	0	-0.746	21.191	1.175	-1.212	0.069	-0.822	1	718	172.604	-43.544	0	-0.31	0	0	356	-130	1.605	1.678	54.347	0.335	55.329	0.023	3.137	0	0
01:01:03.250000	0	-0.173	0.117	0	0.462	73.884	2.564	1.713	77.7	1.701	77.682	77.722	41.398	-2.026	-30.459	132	13	21.008	3.612	0.7	0.9	-493	0.062	0	-0.313	6.069	0.662	-1.209	0.022	-0.847	0	718	172.604	-43.544	0	-0.335	0	0	356	-136	1.78	1.644	54.362	0.039	55.347	0.023	3.14	0	0
01:01:03.340000	0	-0.201	-0.034	0	0.525	45.443	2.564	1.682	77.704	1.701	77.682	77.722	20.781	9.837	-14.826	142.5	13	21.008	3.559	0.7	0.9	-493	0.054	0	-0.195	7.18	0.585	-1.173	0.037	-0.881	0	718	172.604	-43.544	0	-0.23	0	0	356	-147	1.666	1.626	54.366	0.054	55.351	0.023	3.142	0	0
01:01:03.440000	0	-0.316	-0.022	0	0.957	52.872	2.564	1.682	77.71	1.701	77.682	77.722	17.314	-17.521	-18.037	145.6	13	21.008	3.5	0.7	0.9	-493	0.027	0	-0.452	-13.756	0.947	-1.156	0.015	-0.905	0	718	172.604	-43.544	0	-0.155	0	0	356	-150	1.533	1.607	54.369	0.015	55.357	0.022	3.144	0	0
01:01:03.550000	0	-0.976	0.272	0	0.71	44.508	1.818	1.666	77.727	1.609	77.725	77.772	33.613	-1.361	9.534	142.4	13	21.008	3.435	0.7	0.9	-493	0.201	0	-0.757	-14.511	1.112	-1.167	0.022	-0.893	0	718	172.604	-43.544	0	-0.08	0	0	356	-146	1.533	1.606	54.377	0.026	55.374	0.022	3.146	0	0
01:01:03.640000	0	-0.534	0.36	0	0.945	40.869	1.818	1.63	77.736	1.609	77.725	77.772	2.17	-26.661	-12.038	137.1	13	21.008	3.382	0.7	0.9	-493	0.066	0	-0.541	-18.881	0.945	-1.167	0.041	-0.886	0	719	172.604	-43.544	0	-0.26	0	0	356	-141	1.682	1.629	54.384	0.065	55.383	0.022	3.148	0	0
01:01:03.740000	0	-0.169	0.044	0	0.557	11.351	1.818	1.605	77.742	1.609	77.725	77.772	0.406	-10.621	0.323	137.2	13	21.007	3.323	0.7	0.9	-493	0.113	0	-0.238	0.026	0.689	-1.177	0.037	-0.874	0	719	172.604	-43.544	0	-0.305	0	0	356	-141	1.682	1.666	54.389	0.052	55.389	0.023	3.151	0	0
01:01:03.850000	0	-0.251	0.193	0	0.617	53.371	1.818	1.605	77.748	1.609	77.725	77.772	15.003	0.153	-38.215	142.1	13	21.006	3.257	0.7	0.9	-493	0.03	0	-0.261	4.876	0.674	-1.175	0.013	-0.893	0	719	172.604	-43.544	0	-0.125	0	0	355	-147	1.728	1.695	54.394	0.03	55.395	0.023	3.153	0	0
01:01:03.940000	0	-0.416	0.099	0	0.934	19.666	1.818	1.574	77.753	1.609	77.725	77.772	3.082	9.595	6.989	142.4	13	21.006	3.204	0.7	0.9	-493	0.068	0	-0.413	3.331	0.866	-1.139	0.019	-0.914	0	719	172.604	-43.544	0	-0.155	0	0	355	-147	1.713	1.696	54.397	0.029	55.4	0.023	3.155	0	0
01:01:04.040000	0	-0.657	0.039	0	0.985	53.323	1.818	1.533	77.764	1.609	77.725	77.772	11.658	-11.287	30.378	149.4	13	21.006	3.144	0.7	0.9	-493	0.224	0	-0.621	-7.26	1.091	-1.165	-0.011	-0.905	0	719	172.604	-43.544	0	-0.36	0	0	355	-154	1.63	1.663	54.405	0.221	55.411	0.023	3.157	0	0
01:01:04.150000	0	-0.604	0.133	0	0.979	27.589	2.174	1.533	77.78	1.377	77.773	77.844	14.942	-5.113	7.534	142.4	13	21.005	3.079	0.7	0.9	-493	0.047	0	-0.581	8.968	0.953	-1.147	-0.011	-0.916	0	719	172.604	-43.544	0	-0.205	0	0	355	-147	1.574	1.582	54.417	0.043	55.427	0.023	3.16	0	0
01:01:04.250000	0	-0.275	0.186	0	0.543	10.269	2.174	1.497	77.786	1.377	77.773	77.844	0.528	-3.419	6.322	154.6	13	21.005	3.021	0.7	0.9	-493	0.013	0	-0.298	5.974	0.583	-1.141	-0.004	-0.922	0	720	172.604	-43.544	0	-0.18	0	0	355	-160	1.353	1.473	54.421	0.007	55.433	0.023	3.162	0	0
01:01:04.340000	0	-0.291	0.092	0	0.48	39.942	2.174	1.353	77.79	1.377	77.773	77.844	-14.008	9.897	-16.038	155	13	21.004	2.967	0.7	0.9	-493	0.068	0	-0.311	8.946	0.473	-1.128	-0.015	-0.928	0	720	172.604	-43.544	0	-0.9	0	0	355	-160	1.497	1.35	54.424	0.068	55.437	0.023	3.164	0	0
01:01:04.450000	0	-0.362	-0.153	0	-0.038	86.048	2.174	1.059	77.801	1.377	77.773	77.844	-25.32	-32.229	28.5	130.9	13	21.005	2.898	0.7	0.9	-493	0.074	0	-0.717	-34.045	0.874	-1.143	-0.034	-0.933	0	720	172.604	-43.544	0	-2.19	0	0	355	-136	0.776	1.179	54.431	0.05	55.448	0.023	3.167	0	0
01:01:04.540000	0	-1.048	-0.283	0	1.148	80.59	2.174	0.926	77.844	1.377	77.773	77.844	6.367	50.086	24.137	133.8	13	21.005	2.837	0.7	0.9	-493	0.338	0	-0.934	23.179	1.184	-1.175	-0.034	-0.9	0	720	172.604	-43.544	0	-2.135	0	0	355	-139	0.926	1.054	54.455	0.32	55.491	0.023	3.169	0	0
01:01:04.640000	0	-0.521	0.355	0	0.902	21.984	2.128	0.781	77.855	0.809	77.846	77.887	-12.183	5.418	4.383	132.8	13	21.005	2.766	0.7	0.9	-493	0.077	0	-0.608	6.179	0.894	-1.156	-0.022	-0.906	0	720	172.604	-43.544	0	-1.39	0	0	355	-138	1.059	0.947	54.463	0.05	55.502	0.022	3.171	0	0
01:01:04.750000	0	-0.384	0.15	0	0.478	27.092	2.128	0.781	77.861	0.809	77.846	77.887	-5.067	20.126	1.899	108.9	13	21.004	2.686	0.7	0.9	-493	0.025	0	-0.41	21.098	0.509	-1.145	-0.017	-0.922	0	720	172.604	-43.544	0	-0.725	0	0	355	-114	0.74	0.823	54.467	0.023	55.508	0.022	3.173	0	0
01:01:04.840000	0	-0.612	0.242	0	0.337	86.569	2.128	0.781	77.865	0.809	77.846	77.887	11.658	49.179	-25.733	105	13	21.004	2.62	0.7	0.9	-493	0.05	0	-0.505	27.814	0.501	-1.128	-0.034	-0.941	3	720	172.604	-43.544	0	0	0	0	355	-110	0.781	0.693	54.47	0.037	55.512	0.022	3.175	0	0
01:01:04.940000	0	-0.602	0.192	0	1.433	82.214	2.128	0.781	77.874	0.809	77.846	77.887	35.134	-45.484	1.596	110.4	13	21.003	2.547	0.7	0.9	-493	0.33	0	-0.692	1.529	0.817	-1.073	-0.045	-0.975	0	720	172.604	-43.544	0	0	0	0	354	-116	0.504	0.523	54.473	0.024	55.521	0.022	3.178	0	0
01:01:05.050000	0	-0.831	-0.082	0	0.783	102.602	0.893	0.781	77.889	1.129	77.887	77.987	16.949	35.318	-50.334	100.3	13	21.003	2.467	0.7	0.9	-493	0.046	0	-0.804	26.082	0.799	-1.081	-0.097	-0.973	0	720	172.604	-43.544	0	0	0	0	354	-106	0.21	0.342	54.484	0.033	55.536	0.021	3.18	0	0
01:01:05.140000	0	-0.723	-0.164	0	0.583	33.163	0.893	0.781	77.892	1.129	77.887	77.987	8.556	5.237	-19.37	98.9	13	21.003	2.402	0.7	0.9	-493	0.029	0	-0.734	6.014	0.632	-1.019	-0.123	-1.017	0	720	172.604	-43.544	0	0	0	0	355	-104	0.061	0.262	54.486	0.02	55.539	0.021	3.182	0	0
01:01:05.240000	0	-0.635	-0.128	0	0.699	26.116	0.893	0.926	77.895	1.129	77.887	77.987	-1.418	-11.711	12.987	250.9	13	21.002	2.331	0.7	0.9	-493	0.036	0	-0.564	-10.293	0.564	-1.021	-0.134	-1.014	0	720	172.604	-43.544	0	0.725	0	0	356	105	0.164	0.308	54.488	0.013	55.543	0.021	3.184	0	0
01:01:05.350000	0	-0.14	-0.099	0	0.318	37.101	0.893	1.059	77.902	1.129	77.887	77.987	-19.968	-3.055	14.078	135.5	13	21.001	2.256	0.7	0.9	-493	0.071	0	-0.29	-8.588	0.564	-1.03	-0.125	-1.003	0	720	172.604	-43.544	0	1.39	0	0	358	-138	0.529	0.543	54.492	0.055	55.549	0.021	3.186	0	0
01:01:05.440000	0	-0.425	0.435	0	0.982	47.562	0.893	1.27	77.915	1.129	77.887	77.987	-14.008	-3.54	30.015	136.9	13	21.001	2.2	0.7	0.9	-493	0.071	0	-0.312	3.544	1.038	-1.058	-0.121	-0.992	0	721	172.604	-43.544	0	1.72	0	0	359	-138	1.347	0.823	54.499	0.054	55.562	0.021	3.188	0	0
01:01:05.540000	0	-0.497	0.32	0	1.608	93.26	0.893	1.28	77.922	1.129	77.887	77.987	-23.252	-25.329	44.679	131	13	21.001	2.143	0.7	0.9	-493	0.068	0	-0.439	-8.804	1.343	-1.045	-0.097	-1	0	721	172.604	-43.544	0	1.105	0	0	359	-132	1.347	1.115	54.503	0.061	55.569	0.021	3.19	0	0
01:01:05.650000	0	-0.429	0.295	0	0.683	30.264	0.893	1.28	77.932	1.129	77.887	77.987	-8.169	11.834	10.261	146.2	13	21.001	2.082	0.7	0.9	-493	0.086	0	-0.52	12.694	0.921	-1.083	-0.069	-0.976	0	721	172.604	-43.544	0	0.05	0	0	358	-148	1.27	1.336	54.507	0.063	55.579	0.021	3.192	0	0
01:01:05.750000	0	-0.556	-0.037	0	0.9	135.376	0.893	1.28	77.942	1.129	77.887	77.987	49.913	42.339	-43.124	146.5	13	21	2.029	0.7	0.9	-493	0.054	0	-0.549	30.554	0.838	-1.043	-0.028	-1.002	0	721	172.604	-43.544	0	0	0	0	358	-149	1.579	1.461	54.513	0.038	55.589	0.021	3.195	0	0
01:01:05.840000	0	-0.44	0.074	0	0.958	93.983	0.893	1.28	77.946	1.129	77.887	77.987	70.226	7.416	-16.341	148.7	13	20.009	1.982	0.7	0.9	-493	0.078	0	-0.455	14.343	0.744	-0.979	-0.041	-1.035	0	721	172.604	-43.544	0	0	0	0	358	-151	1.491	1.522	54.516	0.07	55.593	0.021	3.196	0	0
01:01:05.950000	0	-0.312	0.014	0	0.25	86.854	0.893	1.28	77.955	1.129	77.887	77.987	42.493	-2.692	-41.669	145.3	13	20.008	1.926	0.7	0.9	-493	0.09	0	-0.509	-14.355	0.49	-0.925	-0.041	-1.056	0	721	172.604	-43.544	0	0	0	0	358	-147	1.548	1.541	54.522	0.081	55.602	0.021	3.199	0	0
01:01:06.040000	0	-0.885	0.708	0	0.743	63.736	0.893	1.28	77.976	1.129	77.887	77.987	12.813	43.126	-7.797	140.8	13	20.009	1.881	0.7	0.9	-493	0.316	0	-0.796	21.502	0.667	-0.942	-0.058	-1.046	0	722	172.604	-43.544	0	0	0	0	358	-143	1.368	1.515	54.535	0.199	55.623	0.021	3.201	0	0
01:01:06.140000	0	-0.872	0.196	0	0.828	28.998	2.941	1.347	77.987	1.322	77.987	78.024	-8.899	8.081	12.018	138.5	13	20.008	1.833	0.7	0.9	-493	0.036	0	-0.816	12.598	0.739	-0.889	-0.054	-1.052	1	722	172.604	-43.544	0	0.335	0	0	357	-142	1.584	1.445	54.543	0.029	55.634	0.021	3.203	0	0
01:01:06.250000	0	-0.522	0.266	0	0.534	9.81	2.941	1.347	77.993	1.322	77.987	78.024	0.711	1.06	-8.039	140.6	13	20.007	1.782	0.7	0.9	-493	0.042	0	-0.492	3.227	0.501	-0.885	-0.065	-1.057	3	722	172.604	-43.544	0	0.335	0	0	356	-145	1.28	1.292	54.547	0.033	55.64	0.021	3.205	0	0
01:01:06.340000	0	-0.314	0.139	0	0.115	61.751	2.941	1.286	77.998	1.322	77.987	78.024	7.583	-11.59	-42.578	149.5	13	20.007	1.741	0.7	0.9	-493	0.086	0	-0.484	-6.82	0.386	-0.87	-0.078	-1.076	0	722	172.604	-43.544	0	-0.305	0	0	356	-154	1.219	1.11	54.551	0.014	55.645	0.021	3.207	0	0
01:01:06.440000	0	-1.027	-0.424	0	0.757	192.075	2.941	1.286	78.017	1.322	77.987	78.024	42.554	87.492	-62.029	197.8	13	20.007	1.697	0.7	0.9	-493	0.189	0	-1.144	55.841	0.636	-0.872	-0.144	-1.075	0	722	172.604	-43.544	0	-0.305	0	0	355	157	0.56	0.894	54.561	0.048	55.664	0.021	3.209	0	0
01:01:06.550000	0	-1.651	-0.507	0	0.539	93.331	1.667	1.368	78.032	1.433	78.025	78.065	26.133	46.758	20.441	242.8	13	20.007	1.65	0.7	0.9	-493	0.069	0	-1.498	47.3	0.454	-0.729	-0.19	-1.103	0	722	172.604	-43.544	0	0.41	0	0	358	115	0.499	0.751	54.572	0.06	55.679	0.021	3.212	0	0
01:01:06.650000	0	-0.991	-0.143	0	0.15	79.334	1.667	1.368	78.04	1.433	78.025	78.065	49.609	-13.768	15.957	290	13	20.007	1.612	0.7	0.9	-493	0.053	0	-1.051	-8.064	0.178	-0.662	-0.147	-1.116	0	722	172.604	-43.544	0	0.41	0	0	1	71	0.612	0.787	54.579	0.048	55.687	0.021	3.214	0	0
01:01:06.750000	0	-0.631	-0.134	0	0.119	187.656	1.667	1.368	78.045	1.433	78.025	78.065	104.406	-14.979	-68.27	303.8	13	20.006	1.579	0.7	0.9	-493	0.044	0	-0.681	-18.366	0.123	-0.671	-0.159	-1.11	0	722	172.604	-43.544	0	0	0	0	4	60	1.219	0.969	54.583	0.043	55.692	0.021	3.216	0	0
01:01:06.850000	0	-0.684	-0.386	0	0.296	255.583	1.667	1.563	78.049	1.433	78.025	78.065	156.589	-23.937	-75.057	307.4	13	20.007	1.547	0.7	0.9	-493	0.016	0	-0.724	-22.828	0.287	-0.658	-0.272	-1.097	0	722	172.604	-43.544	0	0.975	0	0	8	61	1.646	1.201	54.586	0.014	55.696	0.021	3.218	0	0
01:01:06.950000	0	-1.034	-0.262	0	0.504	310.768	1.667	1.563	78.053	1.433	78.025	78.065	176.781	-51.113	-82.874	314.3	13	20.007	1.52	0.7	0.9	-493	0.038	0	-1.035	-46.146	0.517	-0.671	-0.369	-1.07	0	723	172.604	-43.544	0	0.975	0	0	12	58	1.563	1.375	54.59	0.034	55.7	0.021	3.22	0	0
01:01:07.040000	0	-1.215	0.269	0	0.811	288.437	1.667	1.563	78.061	1.433	78.025	78.065	128.247	-81.921	-78.269	309.8	13	20.008	1.497	0.7	0.9	-493	0.179	0	-1.148	-65.317	0.618	-0.744	-0.459	-1.035	0	723	172.604	-43.544	0	0	0	0	15	65	1.286	1.465	54.596	0.154	55.708	0.021	3.222	0	0
01:01:07.150000	0	-0.827	0.312	0	0.729	157.289	2.381	1.646	78.071	1.719	78.066	78.091	77.707	-42.579	-37.003	294.7	13	20.007	1.472	0.7	0.9	-493	0.031	0	-0.798	-37.326	0.577	-0.87	-0.526	-0.975	0	723	172.604	-43.544	0	0.415	0	0	15	80	1.574	1.552	54.603	0.03	55.718	0.02	3.224	0	0
01:01:07.240000	0	-0.339	0.006	0	0.274	91.947	2.381	1.646	78.078	1.719	78.066	78.091	51.616	-30.11	-10.22	299.1	13	20.006	1.456	0.7	0.9	-493	0.082	0	-0.405	-28.083	0.406	-0.925	-0.534	-0.952	0	723	172.604	-43.544	0	0.415	0	0	14	75	1.646	1.639	54.609	0.067	55.725	0.02	3.226	0	0
01:01:07.340000	0	-0.24	0.084	0	0.43	63.405	2.381	1.852	78.081	1.719	78.066	78.091	33.613	-26.903	-2.888	288.8	13	20.006	1.44	0.7	0.9	-493	0.017	0	-0.292	-29.617	0.508	-0.974	-0.504	-0.943	0	723	172.604	-43.544	0	1.03	0	0	14	85	1.918	1.751	54.611	0.016	55.728	0.02	3.228	0	0
01:01:07.450000	0	-0.642	0.336	0	0.998	14.521	2.381	1.918	78.089	1.719	78.066	78.091	0.285	-11.105	-3.131	287.3	13	20.006	1.428	0.7	0.9	-493	0.067	0	-0.552	-19.954	0.815	-1.021	-0.498	-0.922	0	723	172.604	-43.544	0	1.36	0	0	14	87	1.918	1.879	54.616	0.04	55.736	0.02	3.23	0	0
01:01:07.540000	0	-0.587	0.154	0	0.446	125.656	4.762	1.918	78.096	2.007	78.092	78.117	-0.81	-43.547	-81.298	296.8	13	20.006	1.423	0.7	0.9	-493	0.179	0	-0.787	-29.032	0.828	-1.047	-0.537	-0.893	0	724	172.604	-43.544	0	0.33	0	0	13	76	1.852	1.99	54.621	0.081	55.743	0.02	3.232	0	0
01:01:07.640000	0	-0.904	-0.252	0	1.054	213.095	4.762	2.186	78.111	2.007	78.092	78.117	72.537	-27.932	-112.626	303.8	13	20.007	1.419	0.7	0.9	-493	0.124	0	-0.928	-28.674	1.126	-1.09	-0.616	-0.822	0	724	172.604	-43.544	0	1.34	0	0	13	69	2.361	2.135	54.63	0.116	55.758	0.02	3.234	0	0
01:01:07.750000	0	-0.395	-0.17	0	1.212	310.291	2.703	2.361	78.123	2.494	78.119	78.191	98.264	-56.379	-155.648	302.8	13	20.007	1.421	0.7	0.9	-493	0.131	0	-0.497	-45.556	1.018	-1.186	-0.692	-0.679	0	724	172.604	-43.544	0	2.215	0	0	14	71	2.489	2.302	54.639	0.109	55.77	0.02	3.236	0	0
01:01:07.840000	0	0.141	0.097	0	-0.13	93.633	2.703	2.361	78.137	2.494	78.119	78.191	80.626	10.624	2.383	304.8	13	20.006	1.429	0.7	0.9	-493	0.309	0	-0.106	6.668	0.296	-1.254	-0.709	-0.583	0	724	172.604	-43.544	0	0.875	0	0	15	70	2.186	2.428	54.647	0.151	55.784	0.02	3.238	0	0
01:01:07.940000	0	-0.193	0.008	0	-0.291	92.279	2.703	2.762	78.15	2.494	78.119	78.191	-2.999	-22.968	66.311	309.2	13	20.007	1.438	0.7	0.9	-493	0.132	0	-0.389	-23.661	0.453	-1.282	-0.584	-0.633	0	725	172.604	-43.544	0	2.005	0	0	17	68	2.772	2.576	54.657	0.12	55.797	0.02	3.24	0	0
01:01:08.050000	0	-0.995	0.17	0	2.29	209.774	2.703	2.762	78.189	2.494	78.119	78.191	-44.843	-50.447	114.484	308	13	20.008	1.459	0.7	0.9	-493	0.221	0	-0.744	-40.78	1.59	-1.329	-0.578	-0.604	0	725	172.604	-43.544	0	2.005	0	0	18	70	2.922	2.736	54.677	0.071	55.797	0.02	3.242	0	0
01:01:08.140000	0	-0.357	0.455	0	1.079	190.41	2.703	2.772	78.202	2.782	78.193	78.282	-90.517	-15.1	84.793	294.6	13	20.007	1.477	0.7	0.9	-493	0.167	0	-0.404	-14.714	1.042	-1.338	-0.558	-0.599	0	725	172.604	-43.544	0	0.05	0	0	18	83	2.762	2.836	54.685	0.048	55.797	0.02	3.244	0	0
01:01:08.240000	0	0.133	0.276	0	-0.155	109.374	2.703	2.793	78.219	2.782	78.193	78.282	-35.659	35.379	-38.337	294.9	13	20.007	1.498	0.7	0.9	-493	0.061	0	-0.096	14.673	0.122	-1.312	-0.599	-0.61	0	725	172.604	-43.544	0	0.155	0	0	18	83	2.886	2.918	54.692	0.04	55.797	0.021	3.246	0	0
01:01:08.350000	0	-0.866	-0.094	0	2.115	134.197	2.703	2.793	78.244	2.782	78.193	78.282	32.154	-6.687	-95.356	300.4	13	21	1.521	0.7	0.9	-493	0.957	0	-0.565	3.657	1.074	-1.301	-0.651	-0.572	0	726	172.604	-43.544	0	0.105	0	0	16	76	3.112	2.979	54.705	0.148	55.797	0.021	3.248	0	0
01:01:08.440000	0	-0.793	-0.061	0	2.171	278.503	2.703	2.793	78.282	2.782	78.193	78.282	86.282	-49.116	-143.105	297.9	13	21	1.541	0.7	0.9	-493	0.207	0	-0.639	-35.925	1.609	-1.306	-0.705	-0.518	0	726	172.604	-43.544	0	0	0	0	16	78	3.122	2.986	54.72	0.093	55.797	0.021	3.25	0	0
01:01:08.540000	0	-0.372	-0.09	0	0.629	198.079	2.778	2.793	78.299	2.802	78.284	78.371	68.584	7.295	-122.2	312.3	13	21.001	1.564	0.7	0.9	-493	0.148	0	-0.155	3.957	0.708	-1.385	-0.666	-0.388	0	726	172.604	-43.544	0	0	0	0	17	65	2.839	2.934	54.727	0.029	55.797	0.022	3.252	0	0
01:01:08.650000	0	0.172	-0.494	0	-0.074	142.566	2.778	2.814	78.312	2.802	78.284	78.371	-0.932	-22.484	119.15	293.9	13	21.002	1.589	0.7	0.9	-493	0.083	0	-0.159	-2.393	0.321	-1.391	-0.593	-0.453	0	727	172.604	-43.544	0	0.105	0	0	18	84	2.814	2.842	54.736	0.039	55.797	0.022	3.255	0	0
01:01:08.750000	0	-0.944	0.69	0	1.402	114.374	2.778	2.814	78.355	2.802	78.284	78.371	-41.863	63.705	8.806	294.6	13	21.006	1.612	0.7	0.9	-493	0.341	0	-0.714	-16.384	1.44	-1.402	-0.597	-0.437	0	727	172.604	-43.544	0	0.105	0	0	19	84	2.525	2.773	54.759	0.284	55.797	0.022	3.257	0	0
01:01:08.840000	0	-0.32	0.496	0	1.491	255.726	2.703	2.793	78.379	2.795	78.373	78.485	-99.275	-48.208	108.243	292.1	13	21.006	1.634	0.7	0.9	-493	0.219	0	-0.464	-34.961	1.356	-1.391	-0.588	-0.482	0	727	172.604	-43.544	0	-0.105	0	0	19	87	2.793	2.752	54.777	0.085	55.797	0.022	3.259	0	0
01:01:08.950000	0	0.069	0.227	0	-0.181	127.801	2.703	2.793	78.398	2.795	78.373	78.485	-65.034	54.202	8.564	290.6	13	21.005	1.66	0.7	0.9	-493	0.113	0	-0.042	25.305	0.213	-1.374	-0.625	-0.483	0	727	172.604	-43.544	0	-0.105	0	0	19	88	2.793	2.778	54.784	0.086	55.797	0.022	3.261	0	0
01:01:09.040000	0	0.117	0.2	0	-0.251	131.653	2.703	2.793	78.408	2.795	78.373	78.485	25.038	-36.103	-70.512	300.4	13	21.008	1.682	0.7	0.9	-493	0.146	0	-0.37	-9.142	0.62	-1.333	-0.679	-0.502	0	727	172.604	-43.544	0	0	0	0	18	78	2.819	2.814	54.789	0.145	55.797	0.022	3.263	0	0
01:01:09.140000	0	-0.585	0.618	0	1.892	238.338	2.703	2.793	78.479	2.795	78.373	78.485	-30.429	-1.179	-206.73	298.4	13	22	1.707	0.7	0.9	-493	0.464	0	-0.732	-4.427	1.692	-1.331	-0.694	-0.482	0	728	172.604	-43.544	0	0	0	0	18	80	2.793	2.846	54.819	0.373	55.797	0.022	3.266	0	0
01:01:09.250000	0	-0.266	-0.062	0	0.958	183.685	2.632	2.788	78.501	2.74	78.487	78.608	63.658	-17.763	-102.264	303.7	13	21.009	1.735	0.7	0.9	-493	0.185	0	-0.2	-12.884	0.943	-1.387	-0.711	-0.342	0	728	172.604	-43.544	0	-0.025	0	0	19	75	3.133	2.838	54.833	0.065	55.797	0.022	3.268	0	0
01:01:09.340000	0	0.421	-0.488	0	-0.264	123.622	2.632	2.788	78.518	2.74	78.487	78.608	35.925	30.476	57.222	311.9	13	22	1.758	0.7	0.9	-493	0.168	0	0.089	28.983	0.115	-1.415	-0.655	-0.351	0	728	172.604	-43.544	0	-0.025	0	0	19	67	2.788	2.764	54.842	0.166	55.797	0.022	3.27	0	0
01:01:09.440000	0	-0.203	0.073	0	-0.222	144.903	2.632	2.623	78.53	2.74	78.487	78.608	-43.322	-22.303	79.278	290.1	13	22.002	1.787	0.7	0.9	-493	0.164	0	-0.376	-12.347	0.837	-1.419	-0.623	-0.412	0	729	172.604	-43.544	0	-0.825	0	0	20	90	2.309	2.615	54.85	0.133	55.797	0.022	3.272	0	0
01:01:09.550000	0	-1.103	0.111	0	2.453	280.808	2.632	2.757	78.608	2.74	78.487	78.608	-53.296	-62.673	164.839	307.9	13	22.004	1.821	0.7	0.9	-493	0.301	0	-0.617	-1.485	1.754	-1.374	-0.627	-0.464	0	729	172.604	-43.544	0	-0.155	0	0	21	73	2.623	2.441	54.895	0.277	55.797	0.021	3.274	0	0
01:01:09.640000	0	-0.194	0.462	0	0.617	164.68	2.632	2.757	78.627	2.648	78.61	78.745	-75.678	2.331	86.671	286.8	13	22.005	1.854	0.7	0.9	-493	0.192	0	-0.185	5.475	0.808	-1.359	-0.614	-0.506	0	729	172.604	-43.544	0	0.67	0	0	21	94	2.026	2.325	54.904	0.029	55.797	0.021	3.276	0	0
01:01:09.740000	0	0.127	0.305	0	-0.037	102.555	2.632	2.623	78.64	2.648	78.61	78.745	-21.367	53.113	28.076	287.9	13	22.004	1.894	0.7	0.9	-493	0.1	0	0.01	35.571	0.076	-1.321	-0.647	-0.542	0	729	172.604	-43.544	0	-0.67	0	0	20	92	2.397	2.255	54.911	0.047	55.797	0.021	3.279	0	0
01:01:09.850000	0	-1.399	-0.038	0	0.392	127.692	2.632	2.459	78.66	2.648	78.61	78.745	15.307	-77.866	-34.519	288.4	13	22.008	1.934	0.7	0.9	-493	0.605	0	-0.661	-21.572	1.253	-1.316	-0.666	-0.537	0	729	172.604	-43.544	0	-1.49	0	0	18	90	1.965	2.273	54.928	0.529	55.797	0.021	3.281	0	0
01:01:09.940000	0	-1.081	0.522	0	2.262	331.632	2.564	2.453	78.747	2.426	78.747	78.888	68.645	-110.065	-152.922	303.1	13	23	1.964	0.7	0.9	-493	0.2	0	-0.673	-12.337	1.786	-1.306	-0.718	-0.493	1	730	172.604	-43.544	0	-0.85	0	0	19	76	2.227	2.368	54.968	0.2	55.797	0.021	3.283	0	0
01:01:10.040000	0	-0.246	-0.066	0	0.592	201.742	2.564	2.417	78.772	2.426	78.747	78.888	67.854	-32.229	-101.658	303.5	13	22.007	1.998	0.7	0.9	-493	0.173	0	-0.122	-21.97	0.686	-1.389	-0.696	-0.369	0	730	172.604	-43.544	0	-0.21	0	0	19	76	3.138	2.532	54.984	0.06	55.797	0.02	3.285	0	0
01:01:10.150000	0	0.271	-0.357	0	-0.007	101.788	2.564	2.417	78.789	2.426	78.747	78.888	-11.575	-1.119	89.095	283	13	22.009	2.034	0.7	0.9	-493	0.075	0	0.041	4.938	0.129	-1.423	-0.603	-0.393	3	730	172.604	-43.544	0	-0.18	0	0	20	97	2.453	2.665	54.994	0.051	55.797	0.02	3.287	0	0
01:01:10.240000	0	-1.404	-0.171	0	0.537	284.531	2.564	2.417	78.81	2.426	78.747	78.888	-27.449	11.047	246.036	305.2	13	23.002	2.063	0.7	0.9	-493	0.575	0	-0.506	-7.558	1.277	-1.436	-0.627	-0.355	0	730	172.604	-43.544	0	0	0	0	21	76	2.757	2.698	55.01	0.426	55.797	0.02	3.289	0	0
01:01:10.340000	0	-0.734	0.35	0	2.119	259.955	2.564	2.453	78.891	2.475	78.89	79.01	-52.08	15.647	192.227	286.8	13	23.002	2.093	0.7	0.9	-493	0.139	0	-0.51	1.315	1.759	-1.389	-0.582	-0.474	0	731	172.604	-43.544	0	0.18	0	0	21	94	2.808	2.67	55.047	0.056	55.797	0.019	3.291	0	0
01:01:10.450000	0	-0.226	0.158	0	0.323	90.639	2.564	2.459	78.913	2.475	78.89	79.01	-47.397	12.5	30.742	289.2	13	23.001	2.124	0.7	0.9	-493	0.113	0	-0.04	14.206	0.42	-1.365	-0.627	-0.504	0	731	172.604	-43.544	0	0.21	0	0	21	92	2.459	2.563	55.058	0.066	55.797	0.019	3.293	0	0
01:01:10.540000	0	0.289	0.495	0	-0.128	70.522	2.564	2.5	78.924	2.475	78.89	79.01	17.132	4.208	-49.183	267.2	13	23.003	2.145	0.7	0.9	-493	0.09	0	-0.037	19.203	0.198	-1.325	-0.659	-0.529	3	731	172.604	-43.544	0	0.235	0	0	20	113	2.309	2.456	55.064	0.026	55.797	0.019	3.294	0	0
01:01:10.640000	0	-1.837	-0.593	0	3.165	273.271	2.564	2.5	78.968	2.475	78.89	79.01	28.505	-94.268	-150.498	283.7	13	23.004	2.169	0.7	0.9	-493	0.622	0	-0.654	15.568	1.441	-1.335	-0.651	-0.506	0	731	172.604	-43.544	0	0.205	0	0	19	95	2.196	2.377	55.088	0.531	55.797	0.019	3.296	0	0
01:01:10.750000	0	0.103	-0.393	0	1.734	212.451	2.632	2.536	79.022	2.55	79.013	79.139	109.211	-20.305	-82.934	295.4	13	23.004	2.196	0.7	0.9	-493	0.317	0	-0.392	-30.544	1.5	-1.353	-0.713	-0.413	0	732	172.604	-43.544	0	0.18	0	0	20	85	2.417	2.382	55.13	0.309	55.797	0.019	3.298	0	0
01:01:10.840000	0	0.012	-0.094	0	0.215	156.769	2.632	2.536	79.04	2.55	79.013	79.139	71.139	1.908	-83.722	298.9	13	23.002	2.219	0.7	0.9	-493	0.25	0	-0.011	5.377	0.386	-1.417	-0.67	-0.328	0	732	172.604	-43.544	0	0.18	0	0	20	81	2.536	2.448	55.14	0.147	55.797	0.018	3.3	0	0
01:01:10.940000	0	0.186	-0.388	0	0.108	78.758	2.632	2.577	79.053	2.55	79.013	79.139	5.637	-5.295	67.826	303.1	13	23.001	2.244	0.7	1	-493	0.066	0	-0.067	5.878	0.317	-1.423	-0.586	-0.397	0	732	172.604	-43.544	0	0.205	0	0	21	78	2.5	2.549	55.145	0.041	55.797	0.018	3.302	0	0
01:01:11.050000	0	-1.149	0.266	0	1.252	193.722	2.632	2.577	79.122	2.55	79.013	79.139	34.647	158.246	-0.828	301.6	13	23.001	2.272	0.7	1	-493	1.076	0	-0.66	15.416	1.787	-1.423	-0.599	-0.388	0	733	172.604	-43.544	0	0.205	0	0	22	80	3.205	2.653	55.173	0.382	55.797	0.018	3.304	0	0
01:01:11.140000	0	-0.148	0.219	0	1.398	222.97	2.564	2.577	79.149	2.577	79.14	79.25	-93.984	-8.018	120.968	288.4	13	23	2.296	0.7	1	-493	0.262	0	-0.43	-0.557	1.4	-1.393	-0.578	-0.48	0	733	172.604	-43.544	0	0	0	0	22	94	2.5	2.698	55.194	0.16	55.797	0.018	3.305	0	0
01:01:11.240000	0	-0.091	0.219	0	-0.038	78.338	2.564	2.577	79.166	2.577	79.14	79.25	-31.888	15.768	30.681	290.8	13	22.008	2.32	0.7	1	-493	0.151	0	-0.012	23.823	0.189	-1.372	-0.612	-0.502	0	733	172.604	-43.544	0	0	0	0	21	90	2.577	2.728	55.201	0.092	55.797	0.018	3.307	0	0
01:01:11.350000	0	0.124	0.068	0	0.297	157.467	2.564	2.577	79.18	2.577	79.14	79.25	48.514	-4.75	-104.203	293.1	13	22.008	2.348	0.7	1	-493	0.174	0	-0.3	-5.69	0.661	-1.342	-0.647	-0.51	0	733	172.604	-43.544	0	0	0	0	20	87	2.623	2.802	55.211	0.164	55.797	0.018	3.309	0	0
01:01:11.440000	0	0.091	0.471	0	1.347	295.558	2.564	2.577	79.233	2.577	79.14	79.25	15.915	-10.318	-269.325	291.3	13	22.009	2.371	0.7	1	-493	0.641	0	-0.721	27.466	1.636	-1.361	-0.644	-0.498	0	734	172.604	-43.544	0	0	0	0	20	89	3.251	2.889	55.248	0.64	55.797	0.018	3.311	0	0
01:01:11.540000	0	-0.184	-0.2	0	1.463	210.197	2.632	2.577	79.259	2.604	79.252	79.347	75.761	-29.203	-105.233	302.7	13	22.007	2.397	0.7	1	-493	0.129	0	-0.34	-28.005	1.283	-1.385	-0.664	-0.412	0	734	172.604	-43.544	0	0	0	0	20	77	3.066	2.947	55.268	0.065	55.797	0.018	3.313	0	0
01:01:11.650000	0	0.19	-0.152	0	-0.477	75.79	2.632	2.623	79.28	2.604	79.252	79.347	42.371	18.129	15.29	302.2	13	22.007	2.423	0.7	1	-493	0.092	0	0.017	17.816	0.095	-1.421	-0.599	-0.377	0	734	172.604	-43.544	0	0.23	0	0	21	79	2.819	2.916	55.275	0.064	55.797	0.018	3.315	0	0
01:01:11.750000	0	-0.223	-0.037	0	-0.154	83.645	2.632	2.623	79.29	2.604	79.252	79.347	-44.782	-23.816	15.048	309.5	13	22.008	2.448	0.7	1	-493	0.199	0	-0.357	-8.77	0.804	-1.423	-0.552	-0.424	0	735	172.604	-43.544	0	0.23	0	0	21	72	2.577	2.833	55.282	0.18	55.797	0.018	3.317	0	0
01:01:11.840000	0	-0.702	0.25	0	2.103	118.502	2.632	2.623	79.343	2.604	79.252	79.347	-29.395	-14.253	74.855	298.2	13	22.009	2.471	0.7	1	-493	0.197	0	-0.582	-6.366	1.779	-1.412	-0.569	-0.442	0	735	172.604	-43.544	0	0	0	0	21	83	3.014	2.747	55.307	0.188	55.797	0.018	3.318	0	0
01:01:11.950000	0	-0.239	0.255	0	0.811	173.492	2.564	2.644	79.363	2.64	79.348	79.447	-66.251	-0.634	106.607	294.5	13	22.008	2.495	0.7	1	-493	0.193	0	-0.193	-19.351	0.9	-1.408	-0.556	-0.453	0	735	172.604	-43.544	0	0.105	0	0	21	87	2.387	2.628	55.316	0.051	55.797	0.018	3.32	0	0
01:01:12.040000	0	0.114	0.345	0	-0.106	33.71	2.564	2.644	79.376	2.64	79.348	79.447	-15.346	6.084	-12.281	290.5	13	22.009	2.514	0.7	1	-493	0.059	0	-0.013	-10.338	0.115	-1.404	-0.588	-0.448	0	735	172.604	-43.544	0	0.105	0	0	21	91	2.397	2.544	55.32	0.036	55.797	0.019	3.322	0	0
01:01:12.140000	0	-0.505	-0.064	0	0.018	166.74	2.564	2.644	79.39	2.64	79.348	79.447	15.733	111.944	-39.064	294.1	13	23.001	2.536	0.7	1	-493	0.149	0	-0.451	45.032	0.913	-1.397	-0.621	-0.421	0	736	172.604	-43.544	0	0	0	0	19	85	2.417	2.507	55.33	0.136	55.797	0.019	3.324	0	0
01:01:12.250000	0	-0.57	0.073	0	2.049	172.246	2.564	2.644	79.447	2.64	79.348	79.447	33.309	-14.737	-124.2	301.3	13	23.002	2.558	0.7	1	-493	0.273	0	-0.583	-4.786	1.66	-1.363	-0.683	-0.447	0	736	172.604	-43.5439	0	0	0	0	19	78	2.644	2.536	55.37	0.271	55.797	0.019	3.326	0	0
01:01:12.340000	0	-0.231	-0.042	0	0.923	150.36	2.703	2.644	79.462	2.644	79.449	79.553	45.351	-9.895	-95.114	310.9	13	22.009	2.576	0.7	1	-493	0.15	0	-0.17	-10.97	0.825	-1.397	-0.666	-0.361	0	736	172.604	-43.5439	0	0	0	0	20	69	2.958	2.578	55.379	0.067	55.797	0.019	3.328	0	0
01:01:12.440000	0	0.158	-0.255	0	-0.1	86.239	2.703	2.644	79.477	2.644	79.449	79.553	32.093	14.558	39.589	307	13	23.001	2.592	0.7	1	-493	0.079	0	-0.026	1.825	0.121	-1.429	-0.634	-0.355	0	736	172.604	-43.5439	0	0	0	0	20	73	2.114	2.609	55.385	0.048	55.797	0.019	3.33	0	0
01:01:12.550000	0	-1.168	0.712	0	3.893	202.98	2.703	2.644	79.512	2.644	79.449	79.553	-47.215	-64.489	91.276	313.3	13	23.001	2.608	0.7	1	-493	1.793	0	-0.526	-13.703	1.4	-1.425	-0.61	-0.367	0	737	172.604	-43.5439	0	0	0	0	21	68	3.153	2.662	55.401	0.436	55.797	0.019	3.332	0	0
01:01:12.640000	0	-0.506	0.353	0	2.071	192.752	2.564	2.644	79.556	2.644	79.555	79.696	-58.466	-36.708	97.578	306.8	13	23.001	2.621	0.7	1	-493	0.184	0	-0.5	-10.307	1.779	-1.41	-0.573	-0.423	0	737	172.604	-43.5439	0	0	0	0	21	74	2.644	2.718	55.421	0.119	55.797	0.019	3.333	0	0
01:01:12.740000	0	-0.249	0.217	0	0.393	142.508	2.564	2.644	79.574	2.644	79.555	79.696	-65.947	-17.037	59.524	305.7	13	22.009	2.63	0.7	1	-493	0.193	0	-0.115	-2.571	0.52	-1.402	-0.608	-0.424	0	737	172.604	-43.5439	0	0	0	0	21	75	2.623	2.779	55.426	0.026	55.797	0.019	3.335	0	0
01:01:12.850000	0	0.174	0.364	0	-0.144	120.759	2.564	2.644	79.587	2.644	79.555	79.696	24.977	26.36	-69.422	297.3	13	23.001	2.637	0.7	1	-493	0.086	0	-0.064	20.658	0.151	-1.378	-0.664	-0.436	0	738	172.604	-43.5439	0	0	0	0	20	83	2.803	2.867	55.433	0.023	55.797	0.019	3.337	0	0
01:01:12.940000	0	-0.701	0.292	0	3.357	352.142	2.564	2.644	79.62	2.644	79.555	79.696	35.62	-84.1	-232.422	292.1	13	23.001	2.642	0.7	1	-493	1.641	0	-0.589	-1.717	1.396	-1.38	-0.664	-0.424	0	738	172.604	-43.5439	0	0	0	0	19	87	3.369	2.931	55.446	0.131	55.797	0.019	3.339	0	0
01:01:13.040000	0	-0.381	0.174	0	1.852	220.746	2.564	2.623	79.709	2.548	79.703	79.845	62.867	38.284	-119.594	299.5	13	23.002	2.639	0.7	1	-493	0.346	0	-0.488	-1.724	1.681	-1.376	-0.733	-0.337	0	738	172.604	-43.5439	0	-0.105	0	0	20	81	2.947	2.926	55.512	0.326	55.797	0.019	3.341	0	0
01:01:13.150000	0	-0.117	-0.026	0	0.342	68.862	2.564	2.556	79.731	2.548	79.703	79.845	26.68	3.118	-39.064	316	13	23	2.636	0.7	1	-493	0.185	0	-0.039	7.471	0.379	-1.432	-0.666	-0.264	0	738	172.604	-43.5439	0	-0.44	0	0	20	64	2.381	2.819	55.528	0.063	55.797	0.019	3.343	0	0
01:01:13.240000	0	-0.027	-0.301	0	0.241	104.101	2.564	2.556	79.749	2.548	79.703	79.845	-8.534	-35.437	60.13	309.9	13	23.001	2.632	0.7	1	-493	0.243	0	-0.11	-18.807	0.178	-1.453	-0.636	-0.296	0	739	172.604	-43.5439	0	-0.335	0	0	21	71	2.844	2.707	55.535	0.104	55.797	0.019	3.345	0	0
01:01:13.340000	0	-1.378	0.134	0	5.519	304.334	2.564	2.381	79.796	2.548	79.703	79.845	-134.185	-169.018	-1.131	310.6	13	23	2.628	0.7	1	-493	1.925	0	-0.6	0.988	1.501	-1.432	-0.634	-0.339	0	739	172.604	-43.5439	0	-0.875	0	0	21	70	2.556	2.575	55.547	0.465	55.797	0.019	3.347	0	0
01:01:13.450000	0	-0.26	0.367	0	1.552	253.255	2.564	2.361	79.855	2.308	79.847	79.966	-80.178	-27.629	145.448	302.2	13	23	2.619	0.7	1	-493	0.194	0	-0.379	-18.459	1.495	-1.41	-0.636	-0.394	0	739	172.604	-43.5439	0	-0.975	0	0	22	80	2.145	2.419	55.587	0.12	55.797	0.019	3.349	0	0
01:01:13.540000	0	-0.033	0.098	0	0.357	134.729	2.564	2.33	79.869	2.308	79.847	79.966	-62.358	-25.208	47.163	289.4	13	22.009	2.611	0.7	1	-493	0.114	0	-0.015	-21.616	0.438	-1.382	-0.653	-0.415	0	739	172.604	-43.5439	0	-0.255	0	0	22	93	2.361	2.311	55.592	0.039	55.797	0.019	3.351	0	0
01:01:13.640000	0	0.279	0.465	0	0.048	95.085	2.564	2.279	79.881	2.308	79.847	79.966	15.794	-32.35	-46.941	300.6	13	23.001	2.602	0.7	1	-493	0.098	0	-0.047	-16.253	0.362	-1.361	-0.698	-0.399	0	740	172.604	-43.5439	0	-0.41	0	0	21	80	1.985	2.221	55.598	0.049	55.797	0.019	3.353	0	0
01:01:13.750000	0	-1.7	-0.911	0	0.962	396.002	2.564	2.176	79.939	2.308	79.847	79.966	22.97	303.388	69.644	293.1	13	23.001	2.59	0.7	1	-493	0.937	0	-0.588	54.854	1.586	-1.387	-0.711	-0.329	0	740	172.604	-43.5439	0	-0.77	0	0	21	88	2.33	2.148	55.625	0.257	55.797	0.019	3.355	0	0
01:01:13.840000	0	-0.104	-0.196	0	1.698	175.26	2.778	2.145	79.984	2.019	79.972	80.114	76.43	-8.563	-90.266	303.4	13	23	2.578	0.7	1	-493	0.157	0	-0.359	-8.959	1.428	-1.374	-0.713	-0.37	0	740	172.604	-43.5439	0	-0.67	0	0	21	78	2.279	2.079	55.667	0.141	55.797	0.019	3.356	0	0
01:01:13.940000	0	0.021	-0.027	0	0.371	108.672	2.778	1.985	80	2.019	79.972	80.114	44.926	-7.534	-56.212	311.4	13	23	2.565	0.7	1	-493	0.11	0	-0.023	-0.545	0.448	-1.406	-0.692	-0.296	0	740	172.604	-43.5439	0	-0.955	0	0	22	71	1.764	1.964	55.676	0.037	55.797	0.019	3.358	0	0
01:01:14.050000	0	0.063	0.02	0	0.346	65.211	2.778	1.882	80.018	2.019	79.972	80.114	-47.154	-7.776	-10.281	312.7	13	23	2.548	0.7	1	-493	0.186	0	-0.339	-9.372	0.736	-1.415	-0.666	-0.323	0	740	172.604	-43.5439	0	-1.315	0	0	22	69	1.641	1.841	55.684	0.183	55.797	0.019	3.36	0	0
01:01:14.140000	0	-1.046	1.276	0	1.52	332.469	2.778	1.882	80.106	2.019	79.972	80.114	74.97	177.615	79.884	307.9	13	22.009	2.531	0.7	1	-493	0.302	0	-0.72	2.992	1.458	-1.421	-0.692	-0.235	0	741	172.604	-43.5439	0	-0.515	0	0	23	75	1.666	1.79	55.716	0.296	55.797	0.019	3.362	0	0
01:01:14.240000	0	-0.003	0.404	0	0.685	114.982	2.632	1.826	80.142	1.796	80.122	80.173	-2.148	-37.434	75.4	290.8	13	22.008	2.513	0.7	1	-493	0.146	0	-0.214	-7.534	0.917	-1.432	-0.619	-0.356	0	741	172.604	-43.5439	0	-0.28	0	0	23	92	1.882	1.788	55.751	0.117	55.797	0.018	3.364	0	0
01:01:14.350000	0	-0.021	0.191	0	0.502	76.738	2.632	1.764	80.149	1.796	80.122	80.173	-20.029	-14.918	-41.79	291.6	13	22.007	2.492	0.7	1	-493	0.075	0	0.032	-6.097	0.622	-1.408	-0.608	-0.343	0	741	172.604	-43.5439	0	-0.59	0	0	23	91	2.176	1.801	55.756	0.054	55.804	0.018	3.366	0	0
01:01:14.440000	0	-0.124	0.121	0	1.076	19.778	2.632	1.723	80.157	1.796	80.122	80.173	-6.344	-5.84	7.594	298.6	13	22.007	2.473	0.7	1	-493	0.116	0	-0.2	6.67	1.027	-1.417	-0.659	-0.316	0	741	172.604	-43.5439	0	-0.515	0	0	23	84	1.471	1.782	55.76	0.096	55.812	0.018	3.367	0	0
01:01:14.540000	0	-1.259	-0.226	0	1.385	67.007	2.128	1.723	80.178	1.651	80.178	80.226	12.935	26.36	27.712	290.6	13	22.007	2.455	0.7	1	-493	0.479	0	-0.606	21.141	1.325	-1.408	-0.675	-0.32	1	741	172.604	-43.5439	0	-0.205	0	0	23	92	1.723	1.756	55.773	0.291	55.833	0.018	3.369	0	0
01:01:14.650000	0	-0.317	0.059	0	0.81	86.964	2.128	1.641	80.198	1.651	80.178	80.226	16.098	-33.863	-37.003	303.2	13	22.006	2.433	0.7	1	-493	0.087	0	-0.351	-14.275	0.874	-1.404	-0.681	-0.351	0	742	172.604	-43.5439	0	-0.41	0	0	23	80	1.826	1.751	55.786	0.066	55.853	0.018	3.371	0	0
01:01:14.750000	0	0	0.129	0	0.503	58.46	2.128	1.625	80.205	1.651	80.178	80.226	14.516	34.531	9.412	304.2	13	22.006	2.411	0.7	1	-493	0.063	0	-0.038	24.055	0.625	-1.41	-0.662	-0.339	0	742	172.604	-43.5439	0	-0.49	0	0	23	79	1.61	1.75	55.792	0.063	55.86	0.017	3.373	0	0
01:01:14.840000	0	-0.213	-0.141	0	0.956	71.824	2.128	1.625	80.21	1.651	80.178	80.226	11.719	14.679	-45.426	310.6	13	22.006	2.393	0.7	1	-493	0.176	0	-0.107	24.364	0.828	-1.406	-0.651	-0.38	0	742	172.604	-43.5439	0	-0.08	0	0	23	72	1.975	1.738	55.795	0.113	55.865	0.017	3.374	0	0
01:01:14.950000	0	-0.322	-0.159	0	1.056	39.479	2.128	1.625	80.216	1.651	80.178	80.226	14.091	10.563	-14.826	315.6	13	22.006	2.374	0.7	1	-493	0.076	0	-0.428	-2.877	1.144	-1.391	-0.664	-0.396	0	742	172.604	-43.5439	0	0	0	0	23	67	1.625	1.684	55.798	0.048	55.871	0.017	3.376	0	0
01:01:15.040000	0	-0.835	0.19	0	1.119	120.587	1.961	1.625	80.235	1.625	80.231	80.269	21.267	41.129	58.191	312.1	13	22.007	2.359	0.8	1	-493	0.105	0	-0.685	5.507	1.131	-1.41	-0.657	-0.374	0	742	172.604	-43.5439	0	0	0	0	23	71	1.419	1.618	55.812	0.105	55.89	0.017	3.378	0	0
01:01:15.140000	0	-0.359	0.117	0	0.769	30.252	1.961	1.625	80.244	1.625	80.231	80.269	-4.52	-8.321	17.411	304.3	13	22.006	2.344	0.8	1	-493	0.083	0	-0.401	-8.388	0.827	-1.391	-0.625	-0.418	0	742	172.604	-43.5439	0	0	0	0	23	79	1.548	1.562	55.82	0.056	55.899	0.017	3.38	0	0
01:01:15.250000	0	-0.099	0.116	0	0.604	57.537	1.961	1.625	80.249	1.625	80.231	80.269	-28.908	-18.853	9.776	300.6	13	22.006	2.326	0.8	1	-493	0.034	0	-0.095	-15.603	0.638	-1.404	-0.64	-0.402	0	742	172.604	-43.5439	0	0	0	0	23	82	1.563	1.538	55.824	0.034	55.904	0.017	3.382	0	0
01:01:15.340000	0	-0.212	0.051	0	0.777	32.393	1.961	1.625	80.252	1.625	80.231	80.269	-18.447	2.15	-11.796	295.4	13	22.006	2.312	0.8	1	-493	0.084	0	-0.148	-0.473	0.837	-1.389	-0.668	-0.378	0	743	172.604	-43.5439	0	0	0	0	23	88	1.625	1.535	55.826	0.06	55.907	0.017	3.383	0	0
01:01:15.440000	0	-0.211	0.096	0	1.26	24.267	1.961	1.625	80.259	1.625	80.231	80.269	-22.461	-0.332	1.474	308.3	13	22.007	2.295	0.8	1	-493	0.059	0	-0.386	-7.348	1.133	-1.385	-0.703	-0.369	0	743	172.604	-43.5439	0	0	0	0	23	75	1.45	1.542	55.83	0.049	55.914	0.017	3.385	0	0
01:01:15.550000	0	-0.782	-0.288	0	1.256	38.958	2.041	1.625	80.273	1.588	80.27	80.31	-11.088	13.105	-14.765	301.1	13	22.006	2.277	0.8	1	-493	0.037	0	-0.553	-8.329	1.148	-1.376	-0.713	-0.351	0	743	172.604	-43.5439	0	0	0	0	23	82	1.517	1.574	55.84	0.021	55.928	0.017	3.387	0	0
01:01:15.640000	0	-0.237	-0.019	0	0.684	27.662	2.041	1.61	80.283	1.588	80.27	80.31	6.123	-18.732	2.807	289.5	13	22.005	2.261	0.8	1	-493	0.096	0	-0.292	-10.527	0.838	-1.372	-0.722	-0.337	0	743	172.604	-43.5439	0	-0.075	0	0	24	95	1.769	1.621	55.847	0.037	55.938	0.017	3.388	0	0
01:01:15.740000	0	0.043	-0.028	0	0.602	25.445	2.041	1.563	80.287	1.588	80.27	80.31	19.382	-4.508	-1.555	305.9	13	22.005	2.243	0.8	1	-493	0.034	0	-0.05	-6.383	0.658	-1.376	-0.713	-0.339	0	743	172.604	-43.5439	0	-0.31	0	0	24	78	1.641	1.676	55.85	0.029	55.942	0.017	3.39	0	0
01:01:15.850000	0	-0.202	-0.189	0	1.061	59.38	2.041	1.563	80.293	1.588	80.27	80.31	9.833	27.45	-22.097	324.6	13	22.006	2.222	0.8	1	-493	0.072	0	-0.125	13.917	0.936	-1.408	-0.688	-0.332	0	743	172.604	-43.5439	0	-0.235	0	0	24	59	1.656	1.719	55.854	0.038	55.948	0.017	3.392	0	0
01:01:15.940000	0	-0.348	-0.07	0	0.97	34.114	2.041	1.563	80.299	1.588	80.27	80.31	21.754	10.866	-1.495	307.1	13	22.006	2.204	0.8	1	-493	0.087	0	-0.357	-3.329	1.179	-1.393	-0.666	-0.358	0	744	172.604	-43.5439	0	0	0	0	24	77	1.934	1.735	55.857	0.038	55.954	0.017	3.393	0	0
01:01:16.040000	0	-0.704	-0.022	0	1.286	78.187	2.041	1.548	80.315	1.563	80.311	80.347	1.866	17.342	58.979	300	13	22.006	2.184	0.7	1	-493	0.083	0	-0.554	8.262	1.17	-1.415	-0.653	-0.358	0	744	172.604	-43.5439	0	-0.075	0	0	25	85	1.769	1.705	55.869	0.07	55.97	0.017	3.395	0	0
01:01:16.150000	0	-0.227	0.119	0	0.738	51.54	2.041	1.548	80.323	1.563	80.311	80.347	-8.351	6.024	37.165	312.3	13	22.006	2.162	0.7	1	-493	0.063	0	-0.269	3.247	0.786	-1.4	-0.629	-0.402	0	744	172.604	-43.5439	0	-0.075	0	0	24	72	1.353	1.62	55.875	0.042	55.978	0.017	3.397	0	0
01:01:16.240000	0	-0.09	0.171	0	0.562	61.496	2.041	1.548	80.327	1.563	80.311	80.347	-29.699	-3.721	28.076	298.5	13	22.006	2.143	0.7	1	-493	0.019	0	-0.082	-2.755	0.622	-1.391	-0.634	-0.417	0	744	172.604	-43.5439	0	0	0	0	24	86	1.455	1.552	55.878	0.019	55.982	0.017	3.399	0	0
01:01:16.340000	0	-0.183	0.221	0	0.997	38.212	2.041	1.61	80.332	1.563	80.311	80.347	-5.432	-9.713	-23.067	292.7	13	22.006	2.122	0.7	1	-493	0.094	0	-0.168	0.008	0.896	-1.38	-0.668	-0.41	0	744	172.604	-43.5439	0	0.31	0	0	24	91	1.61	1.506	55.882	0.045	55.987	0.017	3.4	0	0
01:01:16.450000	0	-0.423	0.19	0	0.909	51.173	2.041	1.548	80.34	1.563	80.311	80.347	-22.644	-17.4	-11.129	306.3	13	22.008	2.101	0.7	1	-493	0.117	0	-0.436	-7.353	1.175	-1.372	-0.688	-0.404	0	744	172.604	-43.5439	0	0	0	0	24	78	1.497	1.474	55.886	0.1	55.995	0.017	3.402	0	0
01:01:16.540000	0	-0.608	-0.113	0	1.407	44.062	2.128	1.497	80.356	1.49	80.351	80.385	-12.548	5.721	-25.793	298.8	13	22.009	2.083	0.7	1	-493	0.164	0	-0.525	-0.02	1.137	-1.368	-0.703	-0.388	0	744	172.604	-43.5439	0	-0.565	0	0	24	85	1.358	1.456	55.894	0.064	56.011	0.017	3.404	0	0
01:01:16.640000	0	-0.18	0.018	0	0.753	31.623	2.128	1.497	80.365	1.49	80.351	80.385	11.354	-16.068	4.201	311.2	13	23	2.061	0.7	1	-493	0.059	0	-0.238	-6.446	0.795	-1.365	-0.709	-0.382	0	744	172.604	-43.5439	0	-0.255	0	0	24	73	1.383	1.465	55.899	0.042	56.02	0.017	3.406	0	0
01:01:16.750000	0	-0.112	-0.003	0	0.645	32.999	2.128	1.497	80.369	1.49	80.351	80.385	15.368	-9.895	-7.736	309.8	13	23	2.036	0.7	1	-493	0.025	0	-0.061	-5.956	0.679	-1.38	-0.688	-0.385	0	745	172.604	-43.5439	0	0	0	0	24	74	1.548	1.513	55.902	0.021	56.024	0.017	3.408	0	0
01:01:16.840000	0	-0.228	-0.085	0	1.052	39.465	2.128	1.455	80.373	1.49	80.351	80.385	-1.722	16.495	-21.249	303.6	13	23	2.016	0.7	1	-493	0.074	0	-0.139	7.673	0.968	-1.4	-0.688	-0.372	0	745	172.604	-43.5439	0	-0.21	0	0	24	80	1.764	1.56	55.904	0.051	56.029	0.017	3.409	0	0
01:01:16.940000	0	-0.328	-0.287	0	1.531	60.845	2.128	1.455	80.381	1.49	80.351	80.385	29.052	-25.087	-6.706	320.9	13	23.002	1.993	0.7	1	-493	0.231	0	-0.397	-7.013	1.233	-1.387	-0.672	-0.383	0	745	172.604	-43.5439	0	-0.21	0	0	24	63	1.497	1.579	55.909	0.098	56.036	0.017	3.411	0	0
01:01:17.050000	0	-0.582	0.111	0	1.029	75.848	1.818	1.435	80.403	1.433	80.387	80.441	-34.443	28.721	12.684	302.8	13	23.002	1.967	0.7	1	-493	0.157	0	-0.522	15.353	1.067	-1.4	-0.651	-0.386	0	745	172.604	-43.5439	0	-0.1	0	0	25	82	1.646	1.553	55.924	0.146	56.058	0.017	3.413	0	0
01:01:17.140000	0	-0.265	0.089	0	0.792	48.694	1.818	1.435	80.41	1.433	80.387	80.441	-7.926	-0.937	39.831	296.2	13	23.002	1.945	0.7	1	-493	0.065	0	-0.302	-2.802	0.817	-1.38	-0.655	-0.402	0	745	172.604	-43.5439	0	-0.1	0	0	25	89	1.435	1.503	55.931	0.054	56.065	0.017	3.414	0	0
01:01:17.240000	0	-0.127	0.157	0	0.658	56.817	1.818	1.425	80.413	1.433	80.387	80.441	-26.415	6.145	24.258	306.7	13	23.003	1.921	0.7	1	-493	0.018	0	-0.12	3.771	0.663	-1.376	-0.668	-0.417	0	745	172.604	-43.5439	0	-0.05	0	0	24	77	1.322	1.43	55.933	0.017	56.068	0.017	3.416	0	0
01:01:17.350000	0	-0.277	0.167	0	0.816	24.331	1.818	1.425	80.416	1.433	80.387	80.441	-18.691	-3.358	-2.283	282.3	13	23.004	1.894	0.7	1	-493	0.087	0	-0.208	-4.908	0.819	-1.346	-0.688	-0.426	0	746	172.604	-43.5439	0	-0.05	0	0	24	102	1.538	1.355	55.935	0.067	56.071	0.017	3.418	0	0
01:01:17.440000	0	-0.332	0.073	0	0.831	38.887	1.818	1.425	80.42	1.433	80.387	80.441	-24.103	-9.229	-5.555	310.1	13	23.004	1.872	0.7	1	-493	0.061	0	-0.485	-10.839	1.101	-1.353	-0.713	-0.405	0	746	172.604	-43.5439	0	0	0	0	24	74	1.08	1.302	55.938	0.032	56.075	0.017	3.419	0	0
01:01:17.540000	0	-0.557	-0.311	0	1.328	76.082	1.961	1.322	80.446	1.246	80.443	80.488	-37.24	10.079	-28.763	293	13	23.004	1.848	0.7	1	-493	0.186	0	-0.621	6.697	1.169	-1.344	-0.735	-0.418	0	746	172.604	-43.5439	0	-0.515	0	0	24	91	1.198	1.274	55.951	0.134	56.101	0.017	3.421	0	0
01:01:17.650000	0	-0.247	0.026	0	0.856	21.226	1.961	1.311	80.456	1.246	80.443	80.488	8.435	4.51	-8.281	306.4	13	23.005	1.818	0.7	1	-493	0.065	0	-0.304	-2.683	0.885	-1.331	-0.763	-0.409	0	746	172.604	-43.5439	0	-0.57	0	0	25	79	1.311	1.295	55.959	0.049	56.111	0.017	3.423	0	0
01:01:17.750000	0	-0.119	-0.149	0	0.759	19.27	1.961	1.224	80.46	1.246	80.443	80.488	8.495	1.908	8.867	309	13	23.004	1.792	0.7	1	-493	0.044	0	-0.176	9.971	0.744	-1.333	-0.744	-0.413	0	746	172.604	-43.5439	0	-0.49	0	0	25	76	1.425	1.326	55.962	0.038	56.115	0.017	3.425	0	0
01:01:17.840000	0	-0.264	-0.151	0	0.679	80.806	1.961	1.198	80.466	1.246	80.443	80.488	-17.9	38.102	24.803	314.6	13	23.004	1.766	0.7	1	-493	0.086	0	-0.243	24.818	0.757	-1.327	-0.741	-0.45	0	746	172.604	-43.5439	0	-0.565	0	0	25	70	1.445	1.324	55.967	0.051	56.121	0.017	3.426	0	0
01:01:17.950000	0	-0.292	-0.168	0	0.872	85.209	1.961	1.106	80.47	1.246	80.443	80.488	-7.926	-21.637	55.646	313.8	13	23.004	1.734	0.7	1	-493	0.003	0	-0.445	-10.986	0.966	-1.303	-0.724	-0.496	0	746	172.604	-43.5439	0	-0.59	0	0	26	72	1.224	1.252	55.969	0.003	56.125	0.017	3.428	0	0
01:01:18.050000	0	-0.678	0.182	0	1.182	137.464	2.222	1.106	80.494	1.076	80.49	80.52	14.395	44.336	78.733	308	13	23.004	1.704	0.7	1	-493	0.262	0	-0.573	10.748	1.017	-1.306	-0.703	-0.529	0	746	172.604	-43.5439	0	-0.46	0	0	26	78	1.034	1.133	55.98	0.108	56.149	0.017	3.43	0	0
01:01:18.140000	0	-0.38	0.229	0	0.903	80.409	2.222	1.106	80.504	1.076	80.49	80.52	-2.999	-16.976	60.433	306.8	13	23.004	1.676	0.7	1	-493	0.049	0	-0.402	-9.151	0.881	-1.299	-0.631	-0.593	0	747	172.604	-43.5439	0	0	0	0	26	79	0.926	1.018	55.987	0.043	56.159	0.016	3.431	0	0
01:01:18.250000	0	-0.235	0.028	0	0.868	55.727	2.222	1.106	80.509	1.076	80.49	80.52	-29.091	-12.558	14.078	303.8	13	23.004	1.644	0.7	1	-493	0.053	0	-0.266	-20.272	0.788	-1.31	-0.616	-0.599	0	747	172.604	-43.5439	0	0	0	0	26	82	0.843	0.908	55.991	0.036	56.164	0.016	3.433	0	0
01:01:18.350000	0	-0.387	0.225	0	0.71	42.023	2.222	1.034	80.512	1.076	80.49	80.52	-22.887	-0.876	18.259	305.8	13	23.004	1.616	0.7	1	-493	0.037	0	-0.349	-3.255	0.847	-1.297	-0.616	-0.595	0	747	172.604	-43.5439	0	-0.36	0	0	25	79	0.756	0.863	55.993	0.037	56.167	0.016	3.435	0	0
01:01:18.440000	0	-0.459	-0.067	0	1.02	46.862	2.222	0.926	80.517	1.076	80.49	80.52	-21.367	-2.874	22.622	315.2	13	23.003	1.592	0.7	1	-493	0.043	0	-0.477	2.921	0.963	-1.301	-0.631	-0.596	0	747	172.604	-43.5439	0	-0.9	0	0	25	70	0.905	0.875	55.996	0.039	56.172	0.016	3.436	0	0
01:01:18.550000	0	-0.464	-0.121	0	1.105	111.807	2.083	0.905	80.532	0.888	80.522	80.556	-35.963	-8.503	67.341	317.2	13	23.004	1.56	0.7	0.9	-493	0.11	0	-0.498	-3.852	0.935	-1.276	-0.623	-0.628	0	747	172.604	-43.5439	0	-0.645	0	0	25	68	0.905	0.943	56.004	0.107	56.188	0.015	3.438	0	0
01:01:18.650000	0	-0.255	0.079	0	0.95	119.664	2.083	0.905	80.539	0.888	80.522	80.556	-15.71	-14.071	89.882	309.8	13	23.003	1.532	0.7	0.9	-493	0.039	0	-0.326	-15.532	0.858	-1.286	-0.58	-0.666	0	747	172.604	-43.5439	0	-0.105	0	0	25	75	1.106	1.023	56.009	0.032	56.194	0.015	3.439	0	0
01:01:18.750000	0	-0.236	-0.207	0	0.768	98.026	2.083	0.859	80.543	0.888	80.522	80.556	-26.84	3.724	67.462	314.1	13	23.003	1.504	0.7	0.9	-493	0.022	0	-0.238	2.671	0.81	-1.286	-0.509	-0.704	0	747	172.604	-43.5439	0	-0.23	0	0	25	71	1.229	1.078	56.012	0.021	56.198	0.015	3.441	0	0
01:01:18.850000	0	-0.206	-0.106	0	0.989	135.707	2.083	0.859	80.546	0.888	80.522	80.556	-28.3	16.737	90.67	320.6	13	23.003	1.478	0.7	0.9	-493	0.056	0	-0.273	20.346	1.026	-1.269	-0.474	-0.741	0	747	172.604	-43.5439	0	-0.23	0	0	25	64	1.193	1.065	56.013	0.027	56.201	0.015	3.442	0	0
01:01:18.950000	0	-0.367	0.156	0	0.822	220.322	2.083	0.859	80.556	0.888	80.522	80.556	-36.328	74.418	109.576	327	13	23.004	1.452	0.7	0.9	-493	0.097	0	-0.407	58.574	1.158	-1.224	-0.399	-0.814	0	747	172.604	-43.5439	0	0	0	0	25	58	0.812	0.979	56.017	0.057	56.212	0.015	3.444	0	0
01:01:19.040000	0	-0.49	0.323	0	0.943	194.444	1.429	0.884	80.567	0.874	80.557	80.6	-41.558	41.008	111.878	335.5	13	23.004	1.432	0.7	0.9	-493	0.147	0	-0.444	35.994	1.01	-1.165	-0.33	-0.889	0	747	172.604	-43.5439	0	0.125	0	0	24	49	0.823	0.874	56.024	0.069	56.222	0.014	3.445	0	0
01:01:19.150000	0	-0.256	0.172	0	0.632	226.786	1.429	0.884	80.573	0.874	80.557	80.6	-93.498	10.079	123.21	349.3	13	23.004	1.41	0.7	0.9	-493	0.037	0	-0.322	7.191	0.71	-1.137	-0.241	-0.928	0	747	172.604	-43.5439	0	0.125	0	0	22	33	0.571	0.769	56.028	0.016	56.228	0.014	3.447	0	0
01:01:19.250000	0	-0.326	0.288	0	0.746	205.752	1.429	0.884	80.575	0.874	80.557	80.6	-74.522	-6.929	124.3	358.5	13	23.004	1.39	0.7	0.9	-493	0.018	0	-0.329	-10.487	0.724	-1.162	-0.166	-0.916	0	747	172.604	-43.5439	0	0	0	0	20	22	0.751	0.728	56.03	0.012	56.231	0.014	3.448	0	0
01:01:19.340000	0	-0.352	0.277	0	0.779	187.724	1.429	0.884	80.577	0.874	80.557	80.6	-54.878	-24.179	108.667	22.4	13	23.004	1.373	0.7	0.9	-493	0.006	0	-0.353	-27.268	0.823	-1.188	-0.08	-0.889	0	748	172.604	-43.5439	0	0	0	0	18	-4	0.709	0.741	56.031	0.006	56.232	0.014	3.449	0	0
01:01:19.450000	0	-0.358	0.129	0	0.928	195.556	1.429	0.859	80.58	0.874	80.557	80.6	-59.743	-26.176	109.636	14.5	13	23.004	1.354	0.7	0.9	-493	0.033	0	-0.305	-27.782	0.907	-1.28	-0.037	-0.797	0	748	172.604	-43.5439	0	-0.125	0	0	16	2	0.859	0.797	56.033	0.02	56.235	0.014	3.451	0	0
01:01:19.540000	0	-0.181	0.218	0	0.819	203.762	1.429	0.859	80.583	0.874	80.557	80.6	-61.811	-10.076	131.875	11.6	13	23.004	1.338	0.7	0.9	-493	0.023	0	-0.249	-15.616	0.988	-1.312	-0.022	-0.73	0	748	172.604	-43.5439	0	-0.125	0	0	14	2	0.992	0.847	56.035	0.023	56.238	0.014	3.452	0	0
01:01:19.640000	0	-0.525	-0.083	0	0.904	315.298	1.429	0.859	80.597	0.874	80.557	80.6	-67.163	100.02	148.114	23.1	13	23.004	1.321	0.7	0.9	-493	0.252	0	-0.321	18.237	1.139	-1.374	0	-0.625	0	748	172.604	-43.5439	0	0	0	0	12	-11	0.89	0.879	56.041	0.018	56.252	0.013	3.453	0	0
01:01:19.750000	0	-0.252	0.069	0	0.969	151.277	1.786	0.859	80.612	0.876	80.602	80.631	-28.422	19.823	103.032	54.2	13	23.004	1.304	0.7	0.9	-493	0.044	0	-0.279	15.928	0.975	-1.385	0.002	-0.58	0	748	172.604	-43.5439	0	0	0	0	11	-43	0.884	0.883	56.053	0.044	56.267	0.013	3.455	0	0
01:01:19.850000	0	-0.249	-0.114	0	0.959	87.037	1.786	0.874	80.617	0.876	80.602	80.631	-23.86	-10.44	52.738	47.9	13	23.004	1.288	0.7	0.9	-493	0.054	0	-0.196	-2.963	0.877	-1.397	0.011	-0.537	0	748	172.604	-43.5439	0	0.075	0	0	10	-38	0.72	0.878	56.057	0.04	56.272	0.013	3.456	0	0
01:01:19.940000	0	-0.169	-0.06	0	0.859	140.424	1.786	0.884	80.62	0.876	80.602	80.631	-45.208	25.816	69.401	60.5	13	23.003	1.275	0.7	0.9	-493	0.02	0	-0.18	20.311	0.876	-1.415	-0.013	-0.509	0	748	172.604	-43.5439	0	0.125	0	0	9	-52	0.946	0.882	56.059	0.02	56.275	0.013	3.457	0	0
01:01:20.050000	0	-0.241	-0.118	0	0.89	121.923	1.786	0.89	80.622	0.876	80.602	80.631	-37.423	18.492	66.008	74	13	23.002	1.258	0.7	0.9	-493	0.029	0	-0.216	18.244	0.904	-1.449	-0.052	-0.475	0	748	172.604	-43.5439	0	0.08	0	0	8	-66	0.962	0.892	56.061	0.028	56.277	0.013	3.459	0	0
01:01:20.150000	0	-0.252	-0.016	0	0.973	106.735	1.786	0.895	80.624	0.876	80.602	80.631	-10.115	-15.584	81.036	77.8	13	23.003	1.244	0.7	0.9	-493	0.031	0	-0.31	-18.414	1.027	-1.457	-0.071	-0.45	0	748	172.604	-43.5439	0	0.055	0	0	8	-70	0.848	0.89	56.063	0.021	56.279	0.013	3.46	0	0
01:01:20.240000	0	-0.636	0.294	0	1.128	104.975	1.515	0.895	80.637	0.878	80.633	80.672	35.134	-11.65	58.191	57.6	13	23.002	1.231	0.7	0.9	-493	0.126	0	-0.451	-29.376	1.05	-1.468	-0.054	-0.383	0	748	172.604	-43.5439	0	0.025	0	0	7	-51	0.874	0.885	56.07	0.124	56.292	0.013	3.461	0	0
01:01:20.350000	0	-0.444	0.151	0	1.069	54.479	1.515	0.89	80.646	0.878	80.633	80.672	13.239	-30.353	-10.887	52.9	13	23.002	1.215	0.7	0.9	-493	0.045	0	-0.41	-20.765	0.941	-1.432	0.006	-0.38	0	748	172.604	-43.5439	0	-0.025	0	0	7	-46	0.895	0.884	56.074	0.042	56.301	0.013	3.463	0	0
01:01:20.450000	0	-0.264	0.077	0	0.884	16.656	1.515	0.884	80.65	0.878	80.633	80.672	-8.412	7.476	-0.768	53.3	13	23.002	1.2	0.7	0.9	-493	0.028	0	-0.302	7.894	0.87	-1.442	-0.004	-0.367	0	749	172.604	-43.5439	0	-0.055	0	0	6	-47	0.792	0.893	56.077	0.028	56.305	0.013	3.464	0	0
01:01:20.540000	0	-0.302	0.132	0	0.78	35.219	1.515	0.884	80.651	0.878	80.633	80.672	-20.029	9.05	6.14	64.9	13	23.002	1.186	0.8	1	-493	0.022	0	-0.272	7.083	0.817	-1.444	-0.022	-0.375	0	749	172.604	-43.5439	0	-0.03	0	0	5	-60	0.905	0.912	56.078	0.019	56.306	0.013	3.465	0	0
01:01:20.650000	0	-0.205	0.153	0	0.825	21.601	1.515	0.874	80.653	0.878	80.633	80.672	-1.601	-4.508	-15.492	47.5	13	23.002	1.17	0.7	0.9	-493	0.027	0	-0.226	-2.09	0.852	-1.466	-0.047	-0.37	0	749	172.604	-43.5439	0	-0.05	0	0	4	-44	0.987	0.933	56.08	0.019	56.309	0.012	3.466	0	0
01:01:20.750000	0	-0.372	0.123	0	1.083	34.197	1.515	0.848	80.657	0.878	80.633	80.672	-2.513	-14.253	-17.431	43.6	13	23.002	1.156	0.7	0.9	-493	0.066	0	-0.284	1.138	0.954	-1.455	-0.054	-0.377	0	749	172.604	-43.5439	0	-0.18	0	0	4	-40	0.987	0.914	56.082	0.06	56.312	0.012	3.468	0	0
01:01:20.840000	0	-0.441	0.407	0	0.897	80.376	1.515	0.848	80.664	0.878	80.633	80.672	13.057	-9.592	-57.727	29.9	13	23.003	1.143	0.7	0.9	-493	0.142	0	-0.438	-6.179	1.038	-1.457	-0.065	-0.399	0	749	172.604	-43.5439	0	-0.13	0	0	3	-27	0.92	0.843	56.087	0.114	56.319	0.012	3.469	0	0
01:01:20.950000	0	-0.556	-0.044	0	0.816	153.533	2.273	0.792	80.683	0.749	80.675	80.701	49.548	-4.629	-99.356	43	13	23.003	1.127	0.7	0.9	-493	0.033	0	-0.554	9.397	0.934	-1.434	-0.017	-0.439	0	749	172.604	-43.5439	0	-0.28	0	0	3	-40	0.668	0.689	56.097	0.023	56.338	0.012	3.47	0	0
01:01:21.040000	0	-0.438	-0.132	0	0.911	159.861	2.273	0.761	80.686	0.749	80.675	80.701	43.344	-14.555	-101.961	36.6	13	23.002	1.113	0.7	0.9	-493	0.044	0	-0.45	-11.436	0.831	-1.41	0.006	-0.512	0	749	172.604	-43.5439	0	-0.435	0	0	3	-34	0.329	0.546	56.1	0.034	56.341	0.012	3.471	0	0
01:01:21.140000	0	-0.391	-0.213	0	0.79	131.226	2.273	0.689	80.69	0.749	80.675	80.701	36.776	-23.634	-70.815	97.4	13	23.001	1.097	0.7	0.9	-493	0.025	0	-0.327	-31.05	0.784	-1.382	0.032	-0.55	0	749	172.604	-43.5439	0	-0.515	0	0	3	-94	0.195	0.438	56.103	0.024	56.345	0.012	3.472	0	0
01:01:21.250000	0	-0.323	-0.156	0	1.048	72.024	2.273	0.673	80.694	0.749	80.675	80.701	11.658	-48.995	-11.372	354.6	13	23.001	1.078	0.7	0.9	-493	0.118	0	-0.389	-27.271	0.896	-1.382	0.047	-0.55	0	749	172.604	-43.5439	0	-0.44	0	0	3	8	0.442	0.438	56.106	0.061	56.349	0.012	3.474	0	0
01:01:21.340000	0	-0.498	0.553	0	0.906	102.831	1.786	0.668	80.703	0.665	80.701	80.725	43.284	25.089	-34.458	341.6	13	23.001	1.063	0.7	0.9	-493	0.083	0	-0.527	17.748	0.906	-1.361	0.071	-0.558	0	749	172.604	-43.5439	0	-0.105	0	0	3	21	0.673	0.512	56.114	0.08	56.358	0.012	3.475	0	0
01:01:21.440000	0	-0.459	0.301	0	0.754	143.451	1.786	0.668	80.709	0.665	80.701	80.725	36.715	-36.587	-70.149	354.1	13	23	1.044	0.7	0.9	-493	0.03	0	-0.486	-26.507	0.794	-1.331	0.108	-0.618	0	749	172.604	-43.5439	0	-0.025	0	0	2	8	0.663	0.614	56.118	0.03	56.364	0.011	3.476	0	0
[truncated: 27,375 more rows]
[truncated: 39 more columns]
